# Supplementary material for: A global deep terrestrial biosphere core microbiome
Source: ISME Commun. 2025 Oct 7;5(1):ycaf176. doi: 10.1093/ismeco/ycaf176 (PMC12596165; doi:10.1093/ismeco/ycaf176)
Supplement: Supplementary_Table_1_ycaf176 [file supplementary_table_1_ycaf176.xlsx]

## Sheet: MAGs_SAGs
Country	Location	#MetaG	#SAGs	#MAGs/SAGs
Canada	Alberta	8		166
Finland	Olkiluoto Island	17		338
Japan	Horonobe	2	1	40
Russia	Tomsk	3		95
South Africa	Beatrix gold mine	3		72
South Africa	Driefontein gold mine	1		16
South Africa	Finsch diamond mine	1		15
South Africa	Mponeng		1	1
South Africa	Masimong gold mine	1		6
South Africa	TauTona gold mine	2	5	26
South Africa	Thabazimbi area	1		0
South Africa	Welkom, Witwatersrand Basin	3		103
Spain	Huelva, Peña de Hierro	2		1
Sweden	Äspö HRL	36	114	1957
Switzerland	Mont Terri	18		306
USA	Sao Joaquin Valley	5		39
USA	McLaughlin Reserve	1		9
USA	Crystal Geyser	63	183	1003
USA	Basin-Decatur	3		1
USA	Soudan Iron Mine	4	1	33
