# Supplementary material for: A global deep terrestrial biosphere core microbiome
Source: ISME Commun. 2025 Oct 7;5(1):ycaf176. doi: 10.1093/ismeco/ycaf176 (PMC12596165; doi:10.1093/ismeco/ycaf176)
Supplement: Supplementary_Table_2_ycaf176 [file supplementary_table_2_ycaf176.xlsx]

## Sheet: MetaG
Dataset Name MetaG	Dataset Name complete	Country	Location	Average Depth (m)	Depth	Bioproject accession/ID MG-RAST	SRR accession	Total bases (Gb)	publication DOI	Author	NGS
19GWC19028 groundwater	19GWC19028 Alberta groundwater metagenome*	Canada	Alberta	74	74	PRJNA700657	SRR13727520	16.7078	10.1101/2022.08.09.503387	Ruff 2022	Illumina NovaSeq 6000
19GWC19026 groundwater	19GWC19026 Alberta groundwater metagenome*	Canada	Alberta	73	73	PRJNA700657	SRR13727521	8.59757	10.1101/2022.08.09.503387	Ruff 2022	Illumina NovaSeq 6000
19GWE00545 groundwater	19GWE00545 Alberta groundwater metagenome*	Canada	Alberta	135	135	PRJNA700657	SRR13727524	14.0045	10.1101/2022.08.09.503387	Ruff 2022	Illumina NovaSeq 6000
19GWE00537 groundwater	19GWE00537 Alberta groundwater metagenome*	Canada	Alberta	95	95	PRJNA700657	SRR13727525	13.3401	10.1101/2022.08.09.503387	Ruff 2022	Illumina NovaSeq 6000
19GWE00506 groundwater	19GWE00506 Alberta groundwater metagenome*	Canada	Alberta	77	77	PRJNA700657	SRR13727531	16.4325	10.1101/2022.08.09.503387	Ruff 2022	Illumina NovaSeq 6000
19GWE00050 groundwater	19GWE00050 Alberta groundwater metagenome*	Canada	Alberta	134	134	PRJNA700657	SRR13727532	11.6207	10.1101/2022.08.09.503387	Ruff 2022	Illumina NovaSeq 6000
19GWC19053 groundwater	19GWC19053 Alberta groundwater metagenome*	Canada	Alberta	85	85	PRJNA700657	SRR13727535	10.9686	10.1101/2022.08.09.503387	Ruff 2022	Illumina NovaSeq 6000
19GWC19045 groundwater	19GWC19045 Alberta groundwater metagenome*	Canada	Alberta	129	129	PRJNA700657	SRR13727539	11.7581	10.1101/2022.08.09.503387	Ruff 2022	Illumina NovaSeq 6000
KR13_N2	KR13_N2 Olkiluoto Island deep subsurface site	Finland	Olkiluoto Island	334.2	330.5–337.9	PRJNA625450	SRR11548471	15.7638	10.1038/s41396-022-01207-w	Bell 2022	Illumina HiSeq
KR13_N1	KR13_N1 Olkiluoto Island deep subsurface site	Finland	Olkiluoto Island	334.2	330.5–337.9	PRJNA625450	SRR11548472	12.4079	10.1038/s41396-022-01207-w	Bell 2022	Illumina HiSeq
KR13_S3	KR13_S3 Olkiluoto Island deep subsurface site	Finland	Olkiluoto Island	334.2	330.5–337.9	PRJNA625450	SRR11548473	19.7048	10.1038/s41396-022-01207-w	Bell 2022	Illumina HiSeq
KR13_Ju	KR13_Ju Olkiluoto Island deep subsurface site	Finland	Olkiluoto Island	334.2	330.5–337.9	PRJNA625450	SRR11548474	8.8802	10.1038/s41396-022-01207-w	Bell 2022	Illumina HiSeq
KR11_S1_MetaG	KR11_S1_MetaG Olkiluoto Island deep subsurface site	Finland	Olkiluoto Island	375.1	366.7–383.5	PRJNA404452	SRR6515492	13.634	10.1038/s41396-020-0602-x	Bell 2020	Illumina HiSeq
KR11_S2_MetaG	KR11_S2_MetaG Olkiluoto Island deep subsurface site	Finland	Olkiluoto Island	375.1	366.7–383.5	PRJNA404453	SRR6516019	17.7348	10.1038/s41396-020-0602-x	Bell 2020	Illumina HiSeq
KR13_J_MetaG	KR13_J_MetaG Olkiluoto Island deep subsurface site	Finland	Olkiluoto Island	334.2	330.5–337.9	PRJNA404454	SRR6516042	17.6622	10.1038/s41396-022-01207-w	Bell 2022	Illumina HiSeq
KR13_S1_MetaG	KR13_S1_MetaG Olkiluoto Island deep subsurface site	Finland	Olkiluoto Island	334.2	330.5–337.9	PRJNA404455	SRR6516043	17.7047	10.1038/s41396-022-01207-w	Bell 2022	Illumina HiSeq
KR13_S2_MetaG	KR13_S2_MetaG Olkiluoto Island deep subsurface site	Finland	Olkiluoto Island	334.2	330.5–337.9	PRJNA404456	SRR6516051	21.0986	10.1038/s41396-022-01207-w	Bell 2022	Illumina HiSeq
KR46_S_MetaG	KR46_S_MetaG Olkiluoto Island deep subsurface site	Finland	Olkiluoto Island	530.1	528.7–531.5	PRJNA404458	SRR6516143	13.8495	10.3389/fmicb.2018.02129	Bell 2018	Illumina HiSeq
KR46_M_MetaG	KR46_M_MetaG Olkiluoto Island deep subsurface site	Finland	Olkiluoto Island	530.1	528.7–531.5	PRJNA404457	SRR6516144	16.1158	10.3389/fmicb.2018.02129	Bell 2018	Illumina HiSeq
KR11_0.1_MetaG	KR11_0.1_MetaG Olkiluoto Island deep subsurface site	Finland	Olkiluoto Island	375.1	366.7–383.5	PRJNA444021	SRR6976411	24.8873	10.1038/s41396-020-0602-x	Bell 2020	Illumina HiSeq
KR46_Ju	KR46_Ju Olkiluoto Island deep subsurface site	Finland	Olkiluoto Island	530.1	528.7–531.5	PRJNA472439	SRR7193715	11.2776	10.3389/fmicb.2018.02129 , 10.1038/s41396-020-0602-x	Bell 2018, Bell 2020	Illumina HiSeq
KR11_S3	KR11_S3 Olkiluoto Island deep subsurface site	Finland	Olkiluoto Island	375.1	366.7–383.5	PRJNA472439	SRR9644739	17.2091	10.3389/fmicb.2018.02129 , 10.1038/s41396-020-0602-x	Bell 2018, Bell 2020	Illumina HiSeq
KR11_Ju	KR11_Ju Olkiluoto Island deep subsurface site	Finland	Olkiluoto Island	375.1	366.7–383.5	PRJNA472439	SRR9644740	9.80326	10.3389/fmicb.2018.02129 , 10.1038/s41396-020-0602-x	Bell 2018, Bell 2020	Illumina HiSeq
KR11_N3	KR11_N3 Olkiluoto Island deep subsurface site	Finland	Olkiluoto Island	375.1	366.7–383.5	PRJNA472439	SRR9644741	14.155	10.3389/fmicb.2018.02129 , 10.1038/s41396-020-0602-x	Bell 2018, Bell 2020	Illumina HiSeq
KR11_N2	KR11_N2 Olkiluoto Island deep subsurface site	Finland	Olkiluoto Island	375.1	366.7–383.5	PRJNA472439	SRR9644742	6.43909	10.3389/fmicb.2018.02129 , 10.1038/s41396-020-0602-x	Bell 2018, Bell 2020	Illumina HiSeq
V-250m-2014 groundwater	Horonobe groundwater: V-250m-2014	Japan	Horonobe	250	250	PRJNA321556	SRR3546457	14.6307	10.1038/ismej.2017.39	Hernsdorf 2017	Illumina HiSeq 2000
V-140m-2014 groundwater	Horonobe groundwater: V-140m-2014	Japan	Horonobe	140	140	PRJNA321556	SRR3546456	15.0879	10.1038/ismej.2017.39	Hernsdorf 2017	Illumina HiSeq 2000
oil-prospecting borehole 5P	oil-prospecting borehole 5P	Russia	Tomsk region	2800	2800	PRJNA414521	SRR6186653	28.7897	10.3390/microorganisms8030320	Kadnikov 2020	Illumina HiSeq 2500
Borehole 5-P	Metagenome analysis of the borehole 5-P	Russia	Tomsk region	2800	2800	PRJNA593964	SRR11854357	1.5319	10.3389/fmicb.2020.572252	Kadnikov 2020	OXFORD_NANOPORE (MinION) run
Beliy Yar 2014	Beliy Yar 2014 metagenome WGS	Russia	Tomsk region	2600	2600	PRJNA454794	SRR7102746	21.6253	10.1093/femsec/fiy152	Kadnikov 2018	Illumina HiSeq 2500
BE326FW250111 BH2	BE2011 Kieft_Metagenome_BE326FW250111 BH2 SRS7806974	South Africa	Beatrix gold mine, Welkom, Beatrix	1339	1339	PRJNA681409	SRR13164376	5.02568	10.3389/fmicb.2014.0053	Lau 2014	illumina
BE326FW270712_BH2	BE2012 Kieft_Metagenome_BE326FW270712_BH2 SRS7806975	South Africa	Beatrix gold mine, Welkom, Beatrix	1339	1339	PRJNA681409	SRR13164375	6.10506	10.3389/fmicb.2014.0053	Lau 2014	illumina
BE326FW160815 fracture fluid	BE326FW160815 fracture fluid from BE326-BH2 borehole	South Africa	Beatrix gold mine, Beatrix	1340	1340	PRJNA491371	SRR7867194	1.90474	10.1128/MRA.01295-18	Harris 2018	Illumina HiSeq 2000
DR5IPCFW280711	DR5 Kieft_Metagenome_DR5IPCFW280711 SRS7806978	South Africa	Driefontein gold mine, Carltonville, Driefontein	1046	1046	PRJNA681409	SRR13164374	6.31266	10.3389/fmicb.2014.0053	Lau 2014	illumina
FI88FW031012	FI88 Kieft_Metagenome_FI88FW031012 SRS7806976	South Africa	Finsch diamond mine, Kimberly, Finsch	1056	1056	PRJNA681409	SRR13164373	5.33193	10.3389/fmicb.2014.0053	Lau 2014	illumina
MM5_1940FW200712	MM5_1940FW200712 South Africa Deep Biosphere Metagenomics SRS719155	South Africa	Masimong gold mine, Welkom, Masimong	1900	1900	PRJNA265029	SRR1633225	3.81144	10.3389/fmicb.2014.0053	Lau 2014	illumina
TT107FW240811	TT107 South Africa Deep Biosphere Metagenomics (TT107FW240811) SRS732176	South Africa	TauTona gold mine, Carltonville, TauTona	3048	3048	PRJNA265029	SRR1633224	6.85177	10.3389/fmicb.2014.0053, 10.1038/ismej.2015.150	Lau 2014, Magnabosco 2015	illumina
TT109FW060312_BH2	TT109 Kieft_Metagenome_TT109FW060312_BH2 SRS7806977	South Africa	TauTona gold mine, Carltonville, Tau Tona	3136	3136	PRJNA681409	SRR13164372	5.8398	10.3389/fmicb.2014.0053	Lau 2014	illumina
NO14FW130912	fracture water metagenome, Sample NO14FW130912	South Africa	Thabazimbi area	2100	2100	PRJNA265029	SRR1633226	4.85903	10.3389/fmicb.2014.0053	Lau 2014	Illumina HiSeq 1000
Be326_2013_DNA_MF	Be326_2013_DNA_MF	South Africa	Welkom area, Witwatersrand Basin	1339	1339	PRJNA308990	SRR5011273	25.0698	10.1073/pnas.1612244113	Lau 2016	Illumina HiSeq 2000
Be326_2012_DNA_MF	Be326_2012_DNA_MF	South Africa	Welkom area, Witwatersrand Basin	1339	1339	PRJNA308990	SRR5011275	6.10506	10.1073/pnas.1612244113	Lau 2016	Illumina HiSeq 2500
Be326_2011_DNA_MF	Be326_2011_DNA_MF	South Africa	Welkom area, Witwatersrand Basin	1339	1339	PRJNA308990	SRR5011277	5.1899	10.1073/pnas.1612244113	Lau 2016	Illumina HiSeq 2000
IPBSL BH10 468	IPBSL BH10; 468 mbsf	Spain	Huelva, Peña de Hierro	468	468	PRJNA476489	SRR7517648	29.3758	10.1073/pnas.1808176115	Puentes-Sánchez 2017	Illumina HiSeq 2500
IPBSL BH10 420	IPBSL BH10; 420 mbsf	Spain	Huelva, Peña de Hierro	420	420	PRJNA476489	SRR7517649	25.727	10.1073/pnas.1808176115	Puentes-Sánchez 2017	Illumina HiSeq 2500
MMBR Modern marine rock biofilm	MMBR Modern marine rock biofilm	Sweden	Äspö HRL	294.1	294.1	PRJNA295907	SRR2540949	47.5568	10.1038/s41467-021-24549-z	Mehrshad 2021	Illumina HiSeq
OSBR Old saline rock biofilm	OSBR Old saline rock biofilm	Sweden	Äspö HRL	454.8	454.8	PRJNA295907	SRR2544011	42.7248	10.1038/s41467-021-24549-z	Mehrshad 2021
MMBG Modern marine glass biofilm	MMBG Modern marine glass biofilm	Sweden	Äspö HRL	294.1	294.1	PRJNA295907	SRR2544004	43.7112	10.1038/s41467-021-24549-z	Mehrshad 2021
OSBG Old saline glass biofilm	OSBG Old saline glass biofilm	Sweden	Äspö HRL	454.8	454.8	PRJNA295907	SRR2544012	51.4326	10.1038/s41467-021-24549-z	Mehrshad 2021
MML_B Modern marine planktonic	MML_B Modern marine planktonic	Sweden	Äspö HRL	170.84	170.84	PRJNA279923	SRR10598177	6.22402	10.1038/s41467-021-24549-z	Mehrshad 2021	Illumina MiSeq
MML_A Modern marine planktonic	MML_A Modern marine planktonic	Sweden	Äspö HRL	170.84	170.84	PRJNA279923	SRR10598178	5.34021	10.1038/s41467-021-24549-z	Mehrshad 2021	Illumina MiSeq
UML_B Undefined mixed planktonic	UML_B Undefined mixed planktonic	Sweden	Äspö HRL	415.19	415.19	PRJNA279923	SRR10598175	4.92471	10.1038/s41467-021-24549-z	Mehrshad 2021	Illumina MiSeq
UML_A Undefined mixed planktonic	UML_A Undefined mixed planktonic	Sweden	Äspö HRL	415.19	415.19	PRJNA279923	SRR10598176	5.15275	10.1038/s41467-021-24549-z	Mehrshad 2021	Illumina MiSeq
OSL_B Old saline planktonic	OSL_B Old saline planktonic	Sweden	Äspö HRL	448.37	448.37	PRJNA279923	SRR10598173	4.88331	10.1038/s41467-021-24549-z	Mehrshad 2021	Illumina MiSeq
OSL_A Old saline planktonic	OSL_A Old saline planktonic	Sweden	Äspö HRL	448.37	448.37	PRJNA279923	SRR10598174	5.39525	10.1038/s41467-021-24549-z	Mehrshad 2021	Illumina MiSeq
MMS_B Modern marine planktonic	MMS_B Modern marine planktonic	Sweden	Äspö HRL	170.84	170.84	PRJNA279924	SRR10598222	4.30514	10.1038/s41467-021-24549-z	Mehrshad 2021	Illumina HiSeq
MMS_B Modern marine planktonic	MMS_B Modern marine planktonic	Sweden	Äspö HRL	170.84	170.84	PRJNA279924	SRR10598223	11.4469	10.1038/s41467-021-24549-z	Mehrshad 2021	Illumina HiSeq
MMS_A Modern marine planktonic	MMS_A Modern marine planktonic	Sweden	Äspö HRL	170.84	170.84	PRJNA279924	SRR10598224	16.3804	10.1038/s41467-021-24549-z	Mehrshad 2021	Illumina HiSeq
OSS_B Old saline planktonic	OSS_B Old saline planktonic	Sweden	Äspö HRL	448.37	448.37	PRJNA279924	SRR10598216	15.1497	10.1038/s41467-021-24549-z	Mehrshad 2021	Illumina HiSeq
OSS_A Old saline planktonic	OSS_A Old saline planktonic	Sweden	Äspö HRL	448.37	448.37	PRJNA279924	SRR10598217	3.67199	10.1038/s41467-021-24549-z	Mehrshad 2021	Illumina HiSeq
OSS_A Old saline planktonic	OSS_A Old saline planktonic	Sweden	Äspö HRL	448.37	448.37	PRJNA279924	SRR10598218	10.0768	10.1038/s41467-021-24549-z	Mehrshad 2021	Illumina HiSeq
UMS_B Undefined mixed planktonic	UMS_B Undefined mixed planktonic	Sweden	Äspö HRL	415.19	415.19	PRJNA279924	SRR10598219	15.8536	10.1038/s41467-021-24549-z	Mehrshad 2021	Illumina HiSeq
UMS_A Undefined mixed planktonic	UMS_A Undefined mixed planktonic	Sweden	Äspö HRL	415.19	415.19	PRJNA279924	SRR10598220	2.43121	10.1038/s41467-021-24549-z	Mehrshad 2021	Illumina HiSeq
UMS_A Undefined mixed planktonic	UMS_A Undefined mixed planktonic	Sweden	Äspö HRL	415.19	415.19	PRJNA279924	SRR10598221	8.41437	10.1038/s41467-021-24549-z	Mehrshad 2021	Illumina HiSeq
MM_PC_MetaG Modern marine planktonic	MM_PC_MetaG Modern marine planktonic	Sweden	Äspö HRL	171.26	171.26	Gb0149091	MM_PC_MetaG	26.858	10.1038/s41467-021-24549-z	Mehrshad 2021	Illumina HiSeq
MM_PW_MetaG Modern marine planktonic	MM_PW_MetaG Modern marine planktonic	Sweden	Äspö HRL	171.26	171.26	Gb0149092	MM_PW_MetaG	28.2735	10.1038/s41467-021-24549-z	Mehrshad 2021	Illumina HiSeq
OS_PC_MetaG Old saline planktonic	OS_PC_MetaG Old saline planktonic	Sweden	Äspö HRL	448.35	448.35	Gb0149093	OS_PC_MetaG	53.267	10.1038/s41467-021-24549-z	Mehrshad 2021	Illumina HiSeq
OS_PW_MetaG Old saline planktonic	OS_PW_MetaG Old saline planktonic	Sweden	Äspö HRL	448.35	448.35	Gb0149094	OS_PW_MetaG	42.4173	10.1038/s41467-021-24549-z	Mehrshad 2021	Illumina HiSeq
KR0015B-DNA-1 Meteoric planktonic	KR0015B-DNA-1 Meteoric planktonic	Sweden	Äspö HRL	70	70		P23110_101_S1_L004	84.41		Rezaei 2023	Illumina NovaSeq
KR0015B-DNA-3 Meteoric planktonic	KR0015B-DNA-3 Meteoric planktonic	Sweden	Äspö HRL	70	70		P23110_102_S2_L004	115.488		Rezaei 2023	Illumina NovaSeq
KR0015B-DNA-4 Meteoric planktonic	KR0015B-DNA-4 Meteoric planktonic	Sweden	Äspö HRL	70	70		P23110_103_S3_L004	89.3943		Rezaei 2023	Illumina NovaSeq
SA1420A-DNA-1 Modern marine planktonic	SA1420A-DNA-1 Modern marine planktonic	Sweden	Äspö HRL	200.56	200.56		P23110_104_S4_L004	133.371		Rezaei 2023	Illumina NovaSeq
SA1420A-DNA-2 Modern marine planktonic	SA1420A-DNA-2 Modern marine planktonic	Sweden	Äspö HRL	200.56	200.56		P23110_105_S5_L004	106.909		Rezaei 2023	Illumina NovaSeq
SA1420A-DNA-3 Modern marine planktonic	SA1420A-DNA-3 Modern marine planktonic	Sweden	Äspö HRL	200.56	200.56		P23110_106_S6_L004	90.1503		Rezaei 2023	Illumina NovaSeq
SA2074A-DNA-1 Modern marine planktonic	SA2074A-DNA-1 Modern marine planktonic	Sweden	Äspö HRL	281.65	281.65		SA2074A-DNA-1_S86_L002	16.1299		Rezaei 2023	Illumina NovaSeq
SA2074A-DNA-2 Modern marine planktonic	SA2074A-DNA-2 Modern marine planktonic	Sweden	Äspö HRL	281.65	281.65		SA2074A-DNA-2_S87_L002	17.8827		Rezaei 2023	Illumina NovaSeq
SA2074A-DNA-3 Modern marine planktonic	SA2074A-DNA-3 Modern marine planktonic	Sweden	Äspö HRL	281.65	281.65		SA2074A-DNA-3_S88_L002	12.8385		Rezaei 2023	Illumina NovaSeq
SA2600A-DNA-1 Old saline planktonic	SA2600A-DNA-1 Old saline planktonic	Sweden	Äspö HRL	345.02	345.02		SA2600A-DNA-1_S89_L002	11.7196		Rezaei 2023	Illumina NovaSeq
SA2600A-DNA-2 Old saline planktonic	SA2600A-DNA-2 Old saline planktonic	Sweden	Äspö HRL	345.02	345.02		SA2600A-DNA-2_S91_L002	11.3788		Rezaei 2023	Illumina NovaSeq
SA2600A-DNA-3 Old saline planktonic	SA2600A-DNA-3 Old saline planktonic	Sweden	Äspö HRL	345.02	345.02		SA2600A-DNA-3_S90_L002	11.0413		Rezaei 2023	Illumina NovaSeq
KR0015B-LR Meteoric planktonic	KR0015B-LR Meteoric planktonic	Sweden	Äspö HRL	70	70		KR0015B-LR			Dopson 2023	Nanopore
Opalinus Clay rock porewater BRC-3 BRH_41	Opalinus Clay rock porewater BRC-3 borehole, sample BRH_41 - H2 injection	Switzerland	Mont Terri	235	235	PRJNA257561	SRR1916582	22.7949	10.1038/ncomms12770	Bagnoud 2016	Illumina HiSeq 2500
Opalinus Clay rock porewater BRC-3 BRH_40	Opalinus Clay rock porewater BRC-3 borehole, sample BRH_40 - H2 injection	Switzerland	Mont Terri	234	234	PRJNA257561	SRR1916584	19.2821	10.1038/ncomms12770	Bagnoud 2016	Illumina HiSeq 2500
Opalinus Clay rock porewater BRC-3 BRH_38	Opalinus Clay rock porewater BRC-3 borehole, sample BRH_38 - H2 injection	Switzerland	Mont Terri	233	233	PRJNA257561	SRR1916585	26.2305	10.1038/ncomms12770	Bagnoud 2016	Illumina HiSeq 2500
Opalinus Clay rock porewater BRC-3 BRH_36	Opalinus Clay rock porewater BRC-3 borehole, sample BRH_36 - H2 injection	Switzerland	Mont Terri	232	232	PRJNA257561	SRR1916588	18.387	10.1038/ncomms12770	Bagnoud 2016	Illumina HiSeq 2500
Opalinus Clay rock porewater BRC-3 BRH_35	Opalinus Clay rock porewater BRC-3 borehole, sample BRH_35 - H2 injection	Switzerland	Mont Terri	231	231	PRJNA257561	SRR1916589	19.4743	10.1038/ncomms12770	Bagnoud 2016	Illumina HiSeq 2500
Opalinus Clay rock porewater BRC-3 BRH_34	Opalinus Clay rock porewater BRC-3 borehole, sample BRH_34 - H2 injection	Switzerland	Mont Terri	230	230	PRJNA257561	SRR1916590	15.8597	10.1038/ncomms12770	Bagnoud 2016	Illumina HiSeq 2500
Opalinus Clay rock porewater BRC-3 BRH_33	Opalinus Clay rock porewater BRC-3 borehole, sample BRH_33 - H2 injection	Switzerland	Mont Terri	229	229	PRJNA257561	SRR1916587	33.9119	10.1038/ncomms12770	Bagnoud 2016	Illumina HiSeq 2500
Opalinus Clay rock porewater BRC-3 BRH_32	Opalinus Clay rock porewater BRC-3 borehole, sample BRH_32 - H2 injection	Switzerland	Mont Terri	228	228	PRJNA257561	SRR1914421	18.0714	10.1038/ncomms12770	Bagnoud 2016	Illumina HiSeq 2500
Opalinus Clay rock porewater BRC-3 BRH_31	Opalinus Clay rock porewater BRC-3 borehole, sample BRH_31 - H2 injection	Switzerland	Mont Terri	227	227	PRJNA257561	SRR1914411	24.8553	10.1038/ncomms12770	Bagnoud 2016	Illumina HiSeq 2500
Opalinus Clay rock porewater BRC-3 BRH_30	Opalinus Clay rock porewater BRC-3 borehole, sample BRH_30 - H2 injection	Switzerland	Mont Terri	226	226	PRJNA257561	SRR1909633	11.9285	10.1038/ncomms12770	Bagnoud 2016	Illumina HiSeq 2500
Autotrophic communities BRH/17	Autotrophic microbial communities BRH/17 Metagenome	Switzerland	Mont Terri	562.73	562.73	PRJNA276304	SRR1917240	55.0904	10.1038/ncomms12770	Bagnoud 2016	Illumina HiSeq 2500
Autotrophic communities BRH/21	Autotrophic microbial communities BRH/21 Metagenome	Switzerland	Mont Terri	562.73	562.73	PRJNA276303	SRR1917251	37.1889	10.1038/ncomms12770	Bagnoud 2016	Illumina HiSeq 2500
Autotrophic communities BRH/23	Autotrophic microbial communities BRH/23 Metagenome	Switzerland	Mont Terri	562.73	562.73	PRJNA276302	SRR1917274	12.7984	10.1038/ncomms12770	Bagnoud 2016	Illumina HiSeq 2500
Autotrophic communities BRH/23	Autotrophic microbial communities BRH/23 Metagenome	Switzerland	Mont Terri	562.73	562.73	PRJNA276302	SRR1917273	17.9121	10.1038/ncomms12770	Bagnoud 2016	Illumina HiSeq 2500
Autotrophic communities BRH/37	Autotrophic microbial communities BRH/37_all Metagenome	Switzerland	Mont Terri	562.73	562.73	PRJNA276301	SRR1917280	24.4227	10.1038/ncomms12770	Bagnoud 2016	Illumina HiSeq 2500
Autotrophic communities BRH/5	Autotrophic microbial communities BRH/5 Metagenome	Switzerland	Mont Terri	562.73	562.73	PRJNA276306	SRR1917225	25.4011	10.1038/ncomms12770	Bagnoud 2016	Illumina HiSeq 2500
Autotrophic communities BRH/9	Autotrophic microbial communities BRH/9 Metagenome	Switzerland	Mont Terri	562.73	562.73	PRJNA276305	SRR1917239	20.9751	10.1038/ncomms12770	Bagnoud 2016	Illumina HiSeq 2500
BIC-A1/1	BIC-A1/1 metagenome	Switzerland	Mont Terri	226	226	PRJNA257561	SRR1539101	12.457	10.1093/femsec/fiv138	Bagnoud 2016	Illumina HiSeq 2500
domestic groundwater	domestic groundwater metagenome (filtered unmerged paired-end reads) -farm	USA	San Joaquin Valley	100	100	PRJNA342017	SRR4343439	6.80921	10.1371/journal.pone.0174930	Ludington 2017	Illumina HiSeq 2000
domestic groundwater	domestic groundwater metagenome (filtered unmerged unpaired read1 singletons) -farm	USA	San Joaquin Valley	100	100	PRJNA342017	SRR4343440	0.14992	10.1371/journal.pone.0174930	Ludington 2017	Illumina HiSeq 2000
domestic groundwater	domestic groundwater metagenome (filtered unmerged paired-end reads) -farm	USA	San Joaquin Valley	100	100	PRJNA342017	SRR4343441	0.0135279	10.1371/journal.pone.0174930	Ludington 2017	Illumina HiSeq 2000
domestic groundwater	domestic groundwater metagenome (filtered unmerged paired-end reads) -farm	USA	San Joaquin Valley	100	100	PRJNA342017	SRR4343426	11.0942	10.1371/journal.pone.0174930	Ludington 2017	Illumina HiSeq 2000
domestic groundwater	domestic groundwater metagenome (filtered unmerged paired-end reads) -farm	USA	San Joaquin Valley	100	100	PRJNA342017	SRR4343427	2.23023	10.1371/journal.pone.0174930	Ludington 2017	Illumina HiSeq 2000
Subsurface biosphere CR11Aug_CSWold	Subsurface biosphere CR11Aug_CSWold - Serpentinite rock and fluid subsurface	USA	McLaughlin Reserve	76.2	76.2	PRJNA410024	SRR6211592	5.72733	10.1128/mSystems.00300-21	Putman 2021	Illumina HiSeq 2000
Environmental/ Metagenome	Environmental/Metagenome sample for Crystal Geyser metagenome	USA	Crystal Geyser	800	800	PRJNA229517	SRR1534387	53.1404	10.1111/1462-2920.13362	Probst 2016	Illumina HiSeq 2000
Environmental/ Metagenome	Environmental/Metagenome sample for Crystal Geyser metagenome	USA	Crystal Geyser	800	800	PRJNA229517	SRR1534154	53.9159	10.1038/ncomms6497, 10.1111/1462-2920.13362	Probst 2014, Probst 2016	Illumina HiSeq 2000
Filtrate 01	Cystal Geyser filtrate 01	USA	Crystal Geyser	800	800	PRJNA297582	SRR2638363	4.32334	10.1111/1462-2920.13362 , 10.1038/ncomms10613	Probst 2016, Burstein et al 2016	Illumina HiSeq 2000
Filtrate 02	Cystal Geyser filtrate 02	USA	Crystal Geyser	800	800	PRJNA297582	SRR2638364	4.62364	10.1111/1462-2920.13362 , 10.1038/ncomms10613	Probst 2016, Burstein et al 2016	Illumina HiSeq 2000
Filtrate 03	Cystal Geyser filtrate 03	USA	Crystal Geyser	800	800	PRJNA297582	SRR2638365	4.54273	10.1111/1462-2920.13362 , 10.1038/ncomms10613	Probst 2016, Burstein et al 2016	Illumina HiSeq 2000
Filtrate 04	Cystal Geyser filtrate 04	USA	Crystal Geyser	800	800	PRJNA297582	SRR2638366	4.66047	10.1111/1462-2920.13362 , 10.1038/ncomms10613	Probst 2016, Burstein et al 2016	Illumina HiSeq 2000
Filtrate 05	Cystal Geyser filtrate 05	USA	Crystal Geyser	800	800	PRJNA297582	SRR2638367	4.20516	10.1111/1462-2920.13362 , 10.1038/ncomms10613	Probst 2016, Burstein et al 2016	Illumina HiSeq 2000
Filtrate 06	Cystal Geyser filtrate 06	USA	Crystal Geyser	800	800	PRJNA297582	SRR2638368	3.38323	10.1111/1462-2920.13362 , 10.1038/ncomms10613	Probst 2016, Burstein et al 2016	Illumina HiSeq 2000
Filtrate 07	Cystal Geyser filtrate 07	USA	Crystal Geyser	800	800	PRJNA297582	SRR2638369	3.64751	10.1111/1462-2920.13362 , 10.1038/ncomms10613	Probst 2016, Burstein et al 2016	Illumina HiSeq 2000
Filtrate 08	Cystal Geyser filtrate 08	USA	Crystal Geyser	800	800	PRJNA297582	SRR2638370	4.59327	10.1111/1462-2920.13362 , 10.1038/ncomms10613	Probst 2016, Burstein et al 2016	Illumina HiSeq 2000
CG2 sample 0.2 micron filter A	Crystal Geyser Metagenome CG2 sample 0.2 micron filter A	USA	Crystal Geyser	800	800	PRJNA229517	SRR1556897	1.95557	10.1111/1462-2920.13362	Probst 2016	Illumina HiSeq 2000
CG07_land_8/20/14_0.80	Crystal Geyser CG07_land_8/20/14_0.80	USA	Crystal Geyser	400	320-480	PRJNA365669	SRR5435975	20.4759	10.1038/s41564-017-0098-y	Probst 2018	TruSeq library HiSeq 2500
CG08_land_8/20/14_0.20	Crystal Geyser CG08_land_8/20/14_0.20	USA	Crystal Geyser	400	320-480	PRJNA365670	SRR5435972	21.5343	10.1038/s41564-017-0098-y	Probst 2018	TruSeq library HiSeq 2500
CG15_big_fil_post_rev_8/21/14_0.20	Crystal Geyser CG15_big_fil_post_rev_8/21/14_0.20	USA	Crystal Geyser	400	320-480	PRJNA365671	SRR5436000	21.2672	10.1038/s41564-017-0098-y	Probst 2018	TruSeq library HiSeq 2500
4/8/14 3 um filter	Crystal Geyser 4/8/14 3 um filter	USA	Crystal Geyser	400	320-480	PRJNA375480	SRR5487649	12.6995	10.1038/s41564-017-0098-y	Probst 2018	Nextera HiSeq 2500
4/9/14 3 um filter	Crystal Geyser 4/9/14 3 um filter	USA	Crystal Geyser	400	320-480	PRJNA375481	SRR5487654	66.2705	10.1038/s41564-017-0098-y	Probst 2018	TruSeq library HiSeq 2500
4/10/14 3 um filter	Crystal Geyser 4/10/14 3 um filter	USA	Crystal Geyser	400	320-480	PRJNA375482	SRR5487653	28.4946	10.1038/s41564-017-0098-y	Probst 2018	TruSeq library HiSeq 2000
4/9/14 0.2 um filter	Crystal Geyser 4/9/14 0.2 um filter	USA	Crystal Geyser	400	320-480	PRJNA375483	SRR5487652	12.1796	10.1038/s41564-017-0098-y	Probst 2018	Nextera HiSeq 2500
4/9/14 0.8 um filter	Crystal Geyser 4/9/14 0.8 um filter	USA	Crystal Geyser	400	320-480	PRJNA375484	SRR5487656	10.2305	10.1038/s41564-017-0098-y	Probst 2018	Nextera HiSeq 2500
4/10/14 0.2 um filter	Crystal Geyser 4/10/14 0.2 um filter	USA	Crystal Geyser	400	320-480	PRJNA375485	SRR5487657	13.0285	10.1038/s41564-017-0098-y	Probst 2018	Nextera HiSeq 2500
metaG 2015-01	Crystal Geyser metaG 2015-01	USA	Crystal Geyser	400	320-480	PRJNA405968	SRR6050867	25.9283	10.1038/s41564-017-0098-y	Probst 2018	amplified TruSeq library HiSeq 2500
metaG 2015-02	Crystal Geyser metaG 2015-02	USA	Crystal Geyser	400	320-480	PRJNA405969	SRR6050905	19.405	10.1038/s41564-017-0098-y	Probst 2018	TruSeq library HiSeq 2500
metaG 2015-03	Crystal Geyser metaG 2015-03	USA	Crystal Geyser	400	320-480	PRJNA405970	SRR6050903	22.938	10.1038/s41564-017-0098-y	Probst 2018	TruSeq library HiSeq 2500
metaG 2015-04	Crystal Geyser metaG 2015-04	USA	Crystal Geyser	400	320-480	PRJNA405971	SRR6050921	24.7196	10.1038/s41564-017-0098-y	Probst 2018	TruSeq library HiSeq 2500
metaG 2015-05	Crystal Geyser metaG 2015-05	USA	Crystal Geyser	400	320-480	PRJNA405972	SRR6050960	21.598	10.1038/s41564-017-0098-y	Probst 2018	TruSeq library HiSeq 2500
metaG 2015-06	Crystal Geyser metaG 2015-06	USA	Crystal Geyser	400	320-480	PRJNA405973	SRR6050920	11.5993	10.1038/s41564-017-0098-y	Probst 2018	TruSeq library HiSeq 2500
metaG 2015-07	Crystal Geyser metaG 2015-07	USA	Crystal Geyser	400	320-480	PRJNA405974	SRR6050961	11.8539	10.1038/s41564-017-0098-y	Probst 2018	TruSeq library HiSeq 2500
metaG 2015-08	Crystal Geyser metaG 2015-08	USA	Crystal Geyser	400	320-480	PRJNA405975	SRR6050958	11.1126	10.1038/s41564-017-0098-y	Probst 2018	TruSeq library HiSeq 2500
metaG 2015-09	Crystal Geyser metaG 2015-09	USA	Crystal Geyser	400	320-480	PRJNA405976	SRR6051141	21.8171	10.1038/s41564-017-0098-y	Probst 2018	TruSeq library HiSeq 2500
metaG 2015-10	Crystal Geyser metaG 2015-10	USA	Crystal Geyser	400	320-480	PRJNA405977	SRR6051181	21.5276	10.1038/s41564-017-0098-y	Probst 2018	TruSeq library HiSeq 2500
metaG 2015-11	Crystal Geyser metaG 2015-11	USA	Crystal Geyser	400	320-480	PRJNA405978	SRR6051230	20.4027	10.1038/s41564-017-0098-y	Probst 2018	TruSeq library HiSeq 2500
metaG 2015-12	Crystal Geyser metaG 2015-12	USA	Crystal Geyser	400	320-480	PRJNA405979	SRR6051235	19.294	10.1038/s41564-017-0098-y	Probst 2018	TruSeq library HiSeq 2500
metaG 2015-13	Crystal Geyser metaG 2015-13	USA	Crystal Geyser	400	320-480	PRJNA405980	SRR6051236	17.9299	10.1038/s41564-017-0098-y	Probst 2018	TruSeq library HiSeq 2500
metaG 2015-14	Crystal Geyser metaG 2015-14	USA	Crystal Geyser	400	320-480	PRJNA405981	SRR6051345	20.488	10.1038/s41564-017-0098-y	Probst 2018	TruSeq library HiSeq 2500
metaG 2015-15	Crystal Geyser metaG 2015-15	USA	Crystal Geyser	400	320-480	PRJNA405982	SRR6051411	22.408	10.1038/s41564-017-0098-y	Probst 2018	TruSeq library HiSeq 2500
metaG 2015-16	Crystal Geyser metaG 2015-16	USA	Crystal Geyser	400	320-480	PRJNA405983	SRR6051512	22.22	10.1038/s41564-017-0098-y	Probst 2018	TruSeq library HiSeq 2500
metaG 2015-17	Crystal Geyser metaG 2015-17	USA	Crystal Geyser	400	320-480	PRJNA405984	SRR6051612	21.57	10.1038/s41564-017-0098-y	Probst 2018	TruSeq library HiSeq 2500
metaG 2015-18	Crystal Geyser metaG 2015-18	USA	Crystal Geyser	400	320-480	PRJNA405985	SRR6051617	20.0218	10.1038/s41564-017-0098-y	Probst 2018	TruSeq library HiSeq 2500
metaG 2015-19	Crystal Geyser metaG 2015-19	USA	Crystal Geyser	400	320-480	PRJNA405986	SRR6051694	17.8989	10.1038/s41564-017-0098-y	Probst 2018	TruSeq library HiSeq 2500
metaG 2015-20	Crystal Geyser metaG 2015-20	USA	Crystal Geyser	400	320-480	PRJNA405987	SRR6051695	19.5759	10.1038/s41564-017-0098-y	Probst 2018	TruSeq library HiSeq 2500
metaG 2015-21	Crystal Geyser metaG 2015-21	USA	Crystal Geyser	400	320-480	PRJNA405988	SRR6051697	20.3496	10.1038/s41564-017-0098-y	Probst 2018	TruSeq library HiSeq 2500
metaG 2015-22	Crystal Geyser metaG 2015-22	USA	Crystal Geyser	400	320-480	PRJNA405989	SRR6051700	24.3298	10.1038/s41564-017-0098-y	Probst 2018	TruSeq library HiSeq 2500
metaG 2015-23	Crystal Geyser metaG 2015-23	USA	Crystal Geyser	400	320-480	PRJNA405990	SRR6051698	17.9758	10.1038/s41564-017-0098-y	Probst 2018	TruSeq library HiSeq 2500
metaG 2015-24	Crystal Geyser metaG 2015-24	USA	Crystal Geyser	400	320-480	PRJNA405991	SRR6051701	20.8675	10.1038/s41564-017-0098-y	Probst 2018	TruSeq library HiSeq 2500
metaG 2015-25	Crystal Geyser metaG 2015-25	USA	Crystal Geyser	400	320-480	PRJNA405992	SRR6051696	23.0137	10.1038/s41564-017-0098-y	Probst 2018	TruSeq library HiSeq 2500
4/10/14 0.8 um filter	Crystal Geyser 4/10/14 0.8 um filter	USA	Crystal Geyser	400	320-480	PRJNA416577	SRR6240744	22.8098	10.1038/s41564-017-0098-y	Probst 2018	TruSeq library HiSeq 2500
CG01 land 8/20/14 3.00	Crystal Geyser CG01_land_8/20/14_3.00	USA	Crystal Geyser	400	320-480	PRJNA416578	SRR6240743	11.9402	10.1038/s41564-017-0098-y	Probst 2018	TruSeq library HiSeq 2000
CG02 land 8/20/14 3.00	Crystal Geyser CG02_land_8/20/14_3.00	USA	Crystal Geyser	400	320-480	PRJNA416579	SRR6240750	28.6798	10.1038/s41564-017-0098-y	Probst 2018	TruSeq library HiSeq 2500
CG03 land 8/20/14 0.80	Crystal Geyser CG03_land_8/20/14_0.80	USA	Crystal Geyser	400	320-480	PRJNA416580	SRR6240745	11.5754	10.1038/s41564-017-0098-y	Probst 2018	TruSeq library HiSeq 2000
CG04 land 8/20/14 0.20	Crystal Geyser CG04_land_8/20/14_0.20	USA	Crystal Geyser	400	320-480	PRJNA416581	SRR6240752	14.3052	10.1038/s41564-017-0098-y	Probst 2018	Nextera HiSeq 2500
CG05 land 8/20/14 0.10	Crystal Geyser CG05_land_8/20/14_0.10	USA	Crystal Geyser	400	320-480	PRJNA416582	SRR6240751	10.2932	10.1038/s41564-017-0098-y	Probst 2018	TruSeq library HiSeq 2000
CG06 land 8/20/14 3.00	Crystal Geyser CG06_land_8/20/14_3.00	USA	Crystal Geyser	400	320-480	PRJNA416583	SRR6240753	30.4188	10.1038/s41564-017-0098-y	Probst 2018	TruSeq library HiSeq 2500
CG09 land 8/20/14 0.10	Crystal Geyser CG09_land_8/20/14_0.10	USA	Crystal Geyser	400	320-480	PRJNA416584	SRR6240782	11.8359	10.1038/s41564-017-0098-y	Probst 2018	TruSeq library HiSeq 2000
CG10 big fil rev 8/21/14 0.10	Crystal Geyser CG10_big_fil_rev_8/21/14_0.10	USA	Crystal Geyser	400	320-480	PRJNA416585	SRR6240789	28.9174	10.1038/s41564-017-0098-y	Probst 2018	TruSeq library HiSeq 2500
CG11 big fil rev 8/21/14 0.20	Crystal Geyser CG11_big_fil_rev_8/21/14_0.20	USA	Crystal Geyser	400	320-480	PRJNA416586	SRR6240784	26.2904	10.1038/s41564-017-0098-y	Probst 2018	TruSeq library HiSeq 2500
CG12 big fil rev 8/21/14 0.65	Crystal Geyser CG12_big_fil_rev_8/21/14_0.65	USA	Crystal Geyser	400	320-480	PRJNA416587	SRR6240790	30.7162	10.1038/s41564-017-0098-y	Probst 2018	TruSeq library HiSeq 2500
CG13 big fil rev 8/21/14 2.50	Crystal Geyser CG13_big_fil_rev_8/21/14_2.50	USA	Crystal Geyser	400	320-480	PRJNA416588	SRR6240786	31.2621	10.1038/s41564-017-0098-y	Probst 2018	TruSeq library HiSeq 2500
CG14 big fil post rev 8/21/14 0.10	Crystal Geyser CG14_big_fil_post_rev_8/21/14_0.10	USA	Crystal Geyser	400	320-480	PRJNA416589	SRR6240785	14.5838	10.1038/s41564-017-0098-y	Probst 2018	Nextera HiSeq 2500
CG17 rev 8/21/14_2.50	Crystal Geyser CG17_big_fil_post_rev_8/21/14_2.50	USA	Crystal Geyser	400	320-480	PRJNA416591	SRR6241617	34.2863	10.1038/s41564-017-0098-y	Probst 2018	TruSeq library HiSeq 2500
CG18 big fil WC 8/21/14 2.50	Crystal Geyser CG18_big_fil_WC_8/21/14_2.50	USA	Crystal Geyser	400	320-480	PRJNA416592	SRR6241618	21.5782	10.1038/s41564-017-0098-y	Probst 2018	TruSeq library HiSeq 2500
CG19 WC 8/21/14 NA	Crystal Geyser CG19_WC_8/21/14_NA	USA	Crystal Geyser	400	320-480	PRJNA416593	SRR6241621	40.6582	10.1038/s41564-017-0098-y	Probst 2018	TruSeq library HiSeq 2500
CG22 combo CG10-13 8/21/14 all	Crystal Geyser CG22_combo_CG10-13_8/21/14_all	USA	Crystal Geyser	400	320-480	PRJNA416594	SRR6241619	40.8137	10.1038/s41564-017-0098-y	Probst 2018	TruSeq library HiSeq 2500
CG23 combo of CG06-09 8/20/14 all	Crystal Geyser CG23_combo_of_CG06-09_8/20/14_all	USA	Crystal Geyser	400	320-480	PRJNA416595	SRR6261447	42.84	10.1038/s41564-017-0098-y	Probst 2018	TruSeq library HiSeq 2500
Mt. Simon Sandstone pore water	Mt. Simon Sandstone pore water metagenome	USA	Basin-Decatur	1800	1800	PRJNA218796	SRR1013872	0.0584186	10.1111/1462-2920.12325	Dong 2014	454 GS FLX, WGS
Mt. Simon Sandstone pore water	Mt. Simon Sandstone pore water metagenome	USA	Basin-Decatur	1800	1800	PRJNA218796	SRR1013889	0.743055	10.1111/1462-2920.12325	Dong 2014	454 GS FLX, WGS
Mt. Simon Sandstone pore water	Mt. Simon Sandstone pore water metagenome	USA	Basin-Decatur	1800	1800	PRJNA218796	SRR1013903	0.640072	10.1111/1462-2920.12325	Dong 2014	454 GS FLX, WGS
Soudan Mine gDNA DDH951b	shotgun metagenomic sequencing of Soudan Mine gDNA DDH951b	USA	Soudan Iron Mine	715	715	PRJNA340294	SRR17438090	48.8032	10.3389/fmicb.2021.62759	Sheik 2021	NextSeq 500
Soudan Mine gDNA DDH951	Metagenomic sequencing Soudan Mine gDNA DDH951	USA	Soudan Iron Mine	715	715	PRJNA340294	SRR4072256	1.808	10.3389/fmicb.2021.62759	Sheik 2021	Illumina HiSeq 1000
Soudan Mine gDNA DDH944	Metagenomic sequencing Soudan Mine gDNA DDH944	USA	Soudan Iron Mine	715	715	PRJNA340294	SRR4072255	1.808	10.3389/fmicb.2021.62759	Sheik 2021	Illumina HiSeq 1000
Soudan Mine gDNA DDH932	Metagenomic sequencing Soudan Mine gDNA DDH932	USA	Soudan Iron Mine	715	715	PRJNA340294	SRR4072253	1.808	10.3389/fmicb.2021.62759	Sheik 2021	Illumina HiSeq 1000
