# Supplementary material for: A global deep terrestrial biosphere core microbiome
Source: ISME Commun. 2025 Oct 7;5(1):ycaf176. doi: 10.1093/ismeco/ycaf176 (PMC12596165; doi:10.1093/ismeco/ycaf176)
Supplement: Supplementary_Table_3_ycaf176 [file supplementary_table_3_ycaf176.xlsx]

## Sheet: SAGs
Dataset Name SAGs	location	Depth (m)	bioproject accession/ IMG Taxon ID number	SRR accession	publication DOI	Author	NGS
Parcubacteria bacterium JGI_KR13_SmLR_4_K19	KR13, Fennoscandian shield	at least 70	1207509		10.1038/s41467-021-24549-z	Mehrshad 2021	Illumina Nextera - Acoustic, Plates
Omnitrophica bacterium JGI_KR11_SmLR_4_N7	KR11, Fennoscandian shield	at least 71	1208238_v2		10.1038/s41467-021-24549-z	Mehrshad 2021	Illumina Nextera - Acoustic, Plates
Acetothermia bacterium JGI_KR13_SmLR_5_I20	KR13, Fennoscandian shield	at least 72	1208274_v2		10.1038/s41467-021-24549-z	Mehrshad 2021	Illumina Nextera - Acoustic, Plates
Sinobacteraceae bacterium JGI_SA12_F07_053	SA12, Fennoscandian shield	at least 73	2754412846		10.1038/s41467-021-24549-z	Mehrshad 2021	Illumina Nextera with Ranger Size Selection, Plates
Brachyspiraceae bacterium JGI_SA12_G04_020	SA12, Fennoscandian shield	at least 74	2754412852		10.1038/s41467-021-24549-z	Mehrshad 2021	Illumina Nextera with Ranger Size Selection, Plates
Thermoleophilia bacterium JGI_SA12_G06_036	SA12, Fennoscandian shield	at least 75	2754412860		10.1038/s41467-021-24549-z	Mehrshad 2021	Illumina Nextera with Ranger Size Selection, Plates
Elusimicrobia bacterium JGI_SA12_F05_037	SA12, Fennoscandian shield	at least 76	2754412866		10.1038/s41467-021-24549-z	Mehrshad 2021	Illumina Nextera with Ranger Size Selection, Plates
Dehalococcoidetes bacterium JGI_SA12_E06_040	SA12, Fennoscandian shield	at least 77	2754412870		10.1038/s41467-021-24549-z	Mehrshad 2021	Illumina Nextera with Ranger Size Selection, Plates
OD1 bacterium JGI_KA33_F11_085	KA33, Fennoscandian shield	at least 78	2754412880		10.1038/s41467-021-24549-z	Mehrshad 2021	Illumina Nextera with Ranger Size Selection, Plates
Desulfobulbaceae bacterium JGI_KA33_E07_055	KA33, Fennoscandian shield	at least 79	2754412884		10.1038/s41467-021-24549-z	Mehrshad 2021	Illumina Nextera with Ranger Size Selection, Plates
WS3 bacterium JGI_SA12_A10_080	SA12, Fennoscandian shield	at least 80	2754412890		10.1038/s41467-021-24549-z	Mehrshad 2021	Illumina Nextera with Ranger Size Selection, Plates
OP3 bacterium JGI_SA12_B12_094	SA12, Fennoscandian shield	at least 81	2754412892		10.1038/s41467-021-24549-z	Mehrshad 2021	Illumina Nextera with Ranger Size Selection, Plates
Chlorobi bacterium JGI_SA12_B05_045	SA12, Fennoscandian shield	at least 82	2754412896		10.1038/s41467-021-24549-z	Mehrshad 2021	Illumina Nextera with Ranger Size Selection, Plates
OP8 bacterium JGI_SA12_B08_062	SA12, Fennoscandian shield	at least 83	2754412898		10.1038/s41467-021-24549-z	Mehrshad 2021	Illumina Nextera with Ranger Size Selection, Plates
Ignavibacteriales bacterium JGI_SA12_B06_046	SA12, Fennoscandian shield	at least 84	2754412900		10.1038/s41467-021-24549-z	Mehrshad 2021	Illumina Nextera with Ranger Size Selection, Plates
Flavobacteriaceae bacterium JGI_KA33_H04_018	KA33, Fennoscandian shield	at least 85	2754412905		10.1038/s41467-021-24549-z	Mehrshad 2021	Illumina Nextera with Ranger Size Selection, Plates
OP3 bacterium JGI_SA12_H05_033	SA12, Fennoscandian shield	at least 86	2754412909		10.1038/s41467-021-24549-z	Mehrshad 2021	Illumina Nextera with Ranger Size Selection, Plates
Marinicellaceae bacterium JGI_KA33_B04_030	KA33, Fennoscandian shield	at least 87	2754412911		10.1038/s41467-021-24549-z	Mehrshad 2021	Illumina Nextera with Ranger Size Selection, Plates
OP11 bacterium JGI_KA33_C09_075	KA33, Fennoscandian shield	at least 88	2754412917		10.1038/s41467-021-24549-z	Mehrshad 2021	Illumina Nextera with Ranger Size Selection, Plates
Mollicutes bacterium JGI_SA12_H11_081	SA12, Fennoscandian shield	at least 89	2754412919		10.1038/s41467-021-24549-z	Mehrshad 2021	Illumina Nextera with Ranger Size Selection, Plates
Brachyspiraceae bacterium JGI_SA12_H10_066	SA12, Fennoscandian shield	at least 90	2756170292		10.1038/s41467-021-24549-z	Mehrshad 2021	Illumina Nextera with Ranger Size Selection, Plates
OP1 bacterium JGI_SA12_C01_011	SA12, Fennoscandian shield	at least 91	2756170321		10.1038/s41467-021-24549-z	Mehrshad 2021	Illumina Nextera with Ranger Size Selection, Plates
TM6 bacterium JGI_SA12_E01_007	SA12, Fennoscandian shield	at least 92	2756170323		10.1038/s41467-021-24549-z	Mehrshad 2021	Illumina Nextera with Ranger Size Selection, Plates
Ignavibacteriales bacterium JGI_SA12_C08_060	SA12, Fennoscandian shield	at least 93	2756170327		10.1038/s41467-021-24549-z	Mehrshad 2021	Illumina Nextera with Ranger Size Selection, Plates
Bacteroidales bacterium JGI_SA12_A05_047	SA12, Fennoscandian shield	at least 94	2756170339		10.1038/s41467-021-24549-z	Mehrshad 2021	Illumina Nextera with Ranger Size Selection, Plates
Acholeplasma bacterium JGI_SA12_B04_030	SA12, Fennoscandian shield	at least 95	2756170341		10.1038/s41467-021-24549-z	Mehrshad 2021	Illumina Nextera with Ranger Size Selection, Plates
OP9 bacterium JGI_KA33_B07_061	KA33, Fennoscandian shield	at least 96	2756170400		10.1038/s41467-021-24549-z	Mehrshad 2021	Illumina Nextera with Ranger Size Selection, Plates
Hyphomonas bacterium JGI_KA33_B01_013	KA33, Fennoscandian shield	at least 97	2756170406		10.1038/s41467-021-24549-z	Mehrshad 2021	Illumina Nextera with Ranger Size Selection, Plates
Thiobacillus bacterium JGI_KA33_E04_024	KA33, Fennoscandian shield	at least 98	2756170410		10.1038/s41467-021-24549-z	Mehrshad 2021	Illumina Nextera with Ranger Size Selection, Plates
OP3 bacterium JGI_SA12_H09_065	SA12, Fennoscandian shield	at least 99	2756170414		10.1038/s41467-021-24549-z	Mehrshad 2021	Illumina Nextera with Ranger Size Selection, Plates
OP11 bacterium JGI_KA33_A09_079	KA33, Fennoscandian shield	at least 100	2756170420		10.1038/s41467-021-24549-z	Mehrshad 2021	Illumina Nextera with Ranger Size Selection, Plates
Pelobacteraceae bacterium JGI_SA12_G09_067	SA12, Fennoscandian shield	at least 101	2756170422		10.1038/s41467-021-24549-z	Mehrshad 2021	Illumina Nextera with Ranger Size Selection, Plates
Aequorivita bacterium JGI_SA12_F02_006	SA12, Fennoscandian shield	at least 102	2756170436		10.1038/s41467-021-24549-z	Mehrshad 2021	Illumina Nextera with Ranger Size Selection, Plates
Mollicutes bacterium JGI_SA12_E07_055	SA12, Fennoscandian shield	at least 103	2756170439		10.1038/s41467-021-24549-z	Mehrshad 2021	Illumina Nextera with Ranger Size Selection, Plates
OP11 bacterium JGI_KA33_E09_071	KA33, Fennoscandian shield	at least 104	2756170441		10.1038/s41467-021-24549-z	Mehrshad 2021	Illumina Nextera with Ranger Size Selection, Plates
Chromatiales bacterium JGI_KA33_G08_052	KA33, Fennoscandian shield	at least 105	2756170443		10.1038/s41467-021-24549-z	Mehrshad 2021	Illumina Nextera with Ranger Size Selection, Plates
OP3 bacterium JGI_KA33_E08_056	KA33, Fennoscandian shield	at least 106	2756170445		10.1038/s41467-021-24549-z	Mehrshad 2021	Illumina Nextera with Ranger Size Selection, Plates
GN02 bacterium JGI_KA33_G09_067	KA33, Fennoscandian shield	at least 107	2756170447		10.1038/s41467-021-24549-z	Mehrshad 2021	Illumina Nextera with Ranger Size Selection, Plates
GN04 bacterium JGI_KA33_G02_004	KA33, Fennoscandian shield	at least 108	2757320318		10.1038/s41467-021-24549-z	Mehrshad 2021	Illumina Nextera with Ranger Size Selection, Plates
Acholeplasma bacterium JGI_SA12_B09_077	SA12, Fennoscandian shield	at least 109	2757320324		10.1038/s41467-021-24549-z	Mehrshad 2021	Illumina Nextera with Ranger Size Selection, Plates
Candidatus_Methylacidiphilum bacterium JGI_SA12_A09_079	SA12, Fennoscandian shield	at least 110	2757320328		10.1038/s41467-021-24549-z	Mehrshad 2021	Illumina Nextera with Ranger Size Selection, Plates
Mollicutes bacterium JGI_SA12_B02_014	SA12, Fennoscandian shield	at least 111	2757320330		10.1038/s41467-021-24549-z	Mehrshad 2021	Illumina Nextera with Ranger Size Selection, Plates
Elusimicrobia bacterium JGI_KA33_H07_049	KA33, Fennoscandian shield	at least 112	2757320334		10.1038/s41467-021-24549-z	Mehrshad 2021	Illumina Nextera with Ranger Size Selection, Plates
Ignavibacteriales bacterium JGI_KA33_H08_050	KA33, Fennoscandian shield	at least 113	2757320338		10.1038/s41467-021-24549-z	Mehrshad 2021	Illumina Nextera with Ranger Size Selection, Plates
Desulfarculus bacterium JGI_KA33_E02_008	KA33, Fennoscandian shield	at least 114	2757320349		10.1038/s41467-021-24549-z	Mehrshad 2021	Illumina Nextera with Ranger Size Selection, Plates
Parvibaculum bacterium JGI_KA33_D01_009	KA33, Fennoscandian shield	at least 115	2757320352		10.1038/s41467-021-24549-z	Mehrshad 2021	Illumina Nextera with Ranger Size Selection, Plates
SAR406 bacterium JGI_KA33_C06_044	KA33, Fennoscandian shield	at least 116	2757320354		10.1038/s41467-021-24549-z	Mehrshad 2021	Illumina Nextera with Ranger Size Selection, Plates
Oscillatoriaceae bacterium JGI_SA12_E03_023	SA12, Fennoscandian shield	at least 117	2757320390		10.1038/s41467-021-24549-z	Mehrshad 2021	Illumina Nextera with Ranger Size Selection, Plates
Thermoplasmata archaeon JGI_KR13_SmLR_4_K7	KR13, Fennoscandian shield	at least 118	2802429749_v2		10.1038/s41467-021-24549-z	Mehrshad 2021	Illumina Nextera - Acoustic, Plates
WWE1 bacterium JGI_KR13_SmLR_4_C7	KR13, Fennoscandian shield	at least 119	2814122944_v2		10.1038/s41467-021-24549-z	Mehrshad 2021	Illumina Nextera - Acoustic, Plates
uncultured microorganism JGI SbSrfc.KR13.SmLR.04.L5	KR13, Fennoscandian shield	at least 120	3300021756		10.1038/s41467-021-24549-z	Mehrshad 2021	Illumina Nextera with Ranger Size Selection, Plates
uncultured microorganism JGI SbSrfc.KR11.SmLR.04.M7	KR11, Fennoscandian shield	at least 121	3300021765		10.1038/s41467-021-24549-z	Mehrshad 2021	Illumina Nextera with Ranger Size Selection, Plates
uncultured microorganism JGI SbSrfc.KR13.SmLR.04.K10	KR13, Fennoscandian shield	at least 122	3300021780		10.1038/s41467-021-24549-z	Mehrshad 2021	Illumina Nextera with Ranger Size Selection, Plates
uncultured microorganism SbSrfc.KA33.01.C12	KA33, Fennoscandian shield	at least 123	3300021786		10.1038/s41467-021-24549-z	Mehrshad 2021	Illumina Nextera with Ranger Size Selection, Plates
uncultured microorganism SbSrfc.KA33.01.I9	KA33, Fennoscandian shield	at least 124	3300021802		10.1038/s41467-021-24549-z	Mehrshad 2021	Illumina Nextera with Ranger Size Selection, Plates
uncultured microorganism SbSrfc.KA33.01.K9	KA33, Fennoscandian shield	at least 125	3300021805		10.1038/s41467-021-24549-z	Mehrshad 2021	Illumina Nextera with Ranger Size Selection, Plates
uncultured microorganism SbSrfc.KA33.01.I6	KA33, Fennoscandian shield	at least 126	3300021806		10.1038/s41467-021-24549-z	Mehrshad 2021	Illumina Nextera with Ranger Size Selection, Plates
uncultured microorganism SbSrfc.KA33.01.J13	KA33, Fennoscandian shield	at least 127	3300021810		10.1038/s41467-021-24549-z	Mehrshad 2021	Illumina Nextera with Ranger Size Selection, Plates
uncultured microorganism SbSrfc.KA33.01.I21	KA33, Fennoscandian shield	at least 128	3300021812		10.1038/s41467-021-24549-z	Mehrshad 2021	Illumina Nextera with Ranger Size Selection, Plates
uncultured microorganism SbSrfc.KA33.01.K11	KA33, Fennoscandian shield	at least 129	3300021815		10.1038/s41467-021-24549-z	Mehrshad 2021	Illumina Nextera with Ranger Size Selection, Plates
uncultured microorganism SbSrfc.KA33.01.I22	KA33, Fennoscandian shield	at least 130	3300021816		10.1038/s41467-021-24549-z	Mehrshad 2021	Illumina Nextera with Ranger Size Selection, Plates
uncultured microorganism SbSrfc.KA33.01.J20	KA33, Fennoscandian shield	at least 131	3300021818		10.1038/s41467-021-24549-z	Mehrshad 2021	Illumina Nextera with Ranger Size Selection, Plates
uncultured microorganism SbSrfc.KA33.01.K8	KA33, Fennoscandian shield	at least 132	3300021821		10.1038/s41467-021-24549-z	Mehrshad 2021	Illumina Nextera with Ranger Size Selection, Plates
uncultured microorganism SbSrfc.KA33.01.F11	KA33, Fennoscandian shield	at least 133	3300021822		10.1038/s41467-021-24549-z	Mehrshad 2021	Illumina Nextera with Ranger Size Selection, Plates
uncultured microorganism SbSrfc.KA33.01.K14	KA33, Fennoscandian shield	at least 134	3300021824		10.1038/s41467-021-24549-z	Mehrshad 2021	Illumina Nextera with Ranger Size Selection, Plates
uncultured microorganism SbSrfc.KA33.01.K18	KA33, Fennoscandian shield	at least 135	3300021825		10.1038/s41467-021-24549-z	Mehrshad 2021	Illumina Nextera with Ranger Size Selection, Plates
uncultured microorganism SbSrfc.KA33.01.C17	KA33, Fennoscandian shield	at least 136	3300021826		10.1038/s41467-021-24549-z	Mehrshad 2021	Illumina Nextera with Ranger Size Selection, Plates
uncultured microorganism SbSrfc.KA33.01.G11	KA33, Fennoscandian shield	at least 137	3300021827		10.1038/s41467-021-24549-z	Mehrshad 2021	Illumina Nextera with Ranger Size Selection, Plates
uncultured microorganism SbSrfc.KA33.01.D22	KA33, Fennoscandian shield	at least 138	3300021829		10.1038/s41467-021-24549-z	Mehrshad 2021	Illumina Nextera with Ranger Size Selection, Plates
uncultured microorganism SbSrfc.KA33.01.G6	KA33, Fennoscandian shield	at least 139	3300021830		10.1038/s41467-021-24549-z	Mehrshad 2021	Illumina Nextera with Ranger Size Selection, Plates
uncultured microorganism SbSrfc.KA33.01.D19	KA33, Fennoscandian shield	at least 140	3300021831		10.1038/s41467-021-24549-z	Mehrshad 2021	Illumina Nextera with Ranger Size Selection, Plates
uncultured microorganism SbSrfc.KA33.01.G17	KA33, Fennoscandian shield	at least 141	3300021833		10.1038/s41467-021-24549-z	Mehrshad 2021	Illumina Nextera with Ranger Size Selection, Plates
uncultured microorganism SbSrfc.KA33.01.F17	KA33, Fennoscandian shield	at least 142	3300021835		10.1038/s41467-021-24549-z	Mehrshad 2021	Illumina Nextera with Ranger Size Selection, Plates
uncultured microorganism SbSrfc.KA33.01.F8	KA33, Fennoscandian shield	at least 143	3300021836		10.1038/s41467-021-24549-z	Mehrshad 2021	Illumina Nextera with Ranger Size Selection, Plates
uncultured microorganism SbSrfc.KA33.01.G7	KA33, Fennoscandian shield	at least 144	3300021837		10.1038/s41467-021-24549-z	Mehrshad 2021	Illumina Nextera with Ranger Size Selection, Plates
uncultured microorganism SbSrfc.KA33.01.G4	KA33, Fennoscandian shield	at least 145	3300021838		10.1038/s41467-021-24549-z	Mehrshad 2021	Illumina Nextera with Ranger Size Selection, Plates
uncultured microorganism SbSrfc.KA33.01.F12	KA33, Fennoscandian shield	at least 146	3300021839		10.1038/s41467-021-24549-z	Mehrshad 2021	Illumina Nextera with Ranger Size Selection, Plates
uncultured microorganism SbSrfc.KA33.01.F21	KA33, Fennoscandian shield	at least 147	3300021840		10.1038/s41467-021-24549-z	Mehrshad 2021	Illumina Nextera with Ranger Size Selection, Plates
uncultured microorganism SbSrfc.SA12.01.J17	SA12, Fennoscandian shield	at least 148	3300022089		10.1038/s41467-021-24549-z	Mehrshad 2021	Illumina Nextera with Ranger Size Selection, Plates
uncultured microorganism SbSrfc.SA12.01.C22	SA12, Fennoscandian shield	at least 149	3300022090		10.1038/s41467-021-24549-z	Mehrshad 2021	Illumina Nextera with Ranger Size Selection, Plates
uncultured microorganism SbSrfc.SA12.01.M13	SA12, Fennoscandian shield	at least 150	3300022095		10.1038/s41467-021-24549-z	Mehrshad 2021	Illumina Nextera with Ranger Size Selection, Plates
uncultured microorganism SbSrfc.SA12.01.C8	SA12, Fennoscandian shield	at least 151	3300022098		10.1038/s41467-021-24549-z	Mehrshad 2021	Illumina Nextera with Ranger Size Selection, Plates
uncultured microorganism SbSrfc.SA12.01.H9	SA12, Fennoscandian shield	at least 152	3300022101		10.1038/s41467-021-24549-z	Mehrshad 2021	Illumina Nextera with Ranger Size Selection, Plates
uncultured microorganism SbSrfc.SA12.01.L5	SA12, Fennoscandian shield	at least 153	3300022105		10.1038/s41467-021-24549-z	Mehrshad 2021	Illumina Nextera with Ranger Size Selection, Plates
uncultured microorganism SbSrfc.SA12.01.C9	SA12, Fennoscandian shield	at least 154	3300022107		10.1038/s41467-021-24549-z	Mehrshad 2021	Illumina Nextera with Ranger Size Selection, Plates
uncultured microorganism SbSrfc.SA12.01.E8	SA12, Fennoscandian shield	at least 155	3300022108		10.1038/s41467-021-24549-z	Mehrshad 2021	Illumina Nextera with Ranger Size Selection, Plates
uncultured microorganism SbSrfc.SA12.01.F8	SA12, Fennoscandian shield	at least 156	3300022109		10.1038/s41467-021-24549-z	Mehrshad 2021	Illumina Nextera with Ranger Size Selection, Plates
uncultured microorganism SbSrfc.SA12.01.I21	SA12, Fennoscandian shield	at least 157	3300022110		10.1038/s41467-021-24549-z	Mehrshad 2021	Illumina Nextera with Ranger Size Selection, Plates
uncultured microorganism SbSrfc.SA12.01.D9	SA12, Fennoscandian shield	at least 158	3300022112		10.1038/s41467-021-24549-z	Mehrshad 2021	Illumina Nextera with Ranger Size Selection, Plates
uncultured microorganism SbSrfc.SA12.01.J18	SA12, Fennoscandian shield	at least 159	3300022113		10.1038/s41467-021-24549-z	Mehrshad 2021	Illumina Nextera with Ranger Size Selection, Plates
uncultured microorganism SbSrfc.SA12.01.E18	SA12, Fennoscandian shield	at least 160	3300022117		10.1038/s41467-021-24549-z	Mehrshad 2021	Illumina Nextera with Ranger Size Selection, Plates
uncultured microorganism SbSrfc.SA12.01.D16	SA12, Fennoscandian shield	at least 161	3300022121		10.1038/s41467-021-24549-z	Mehrshad 2021	Illumina Nextera with Ranger Size Selection, Plates
uncultured microorganism SbSrfc.SA12.01.C14	SA12, Fennoscandian shield	at least 162	3300022122		10.1038/s41467-021-24549-z	Mehrshad 2021	Illumina Nextera with Ranger Size Selection, Plates
uncultured microorganism SbSrfc.SA12.01.L14	SA12, Fennoscandian shield	at least 163	3300022124		10.1038/s41467-021-24549-z	Mehrshad 2021	Illumina Nextera with Ranger Size Selection, Plates
uncultured microorganism SbSrfc.SA12.01.E20	SA12, Fennoscandian shield	at least 164	3300022127		10.1038/s41467-021-24549-z	Mehrshad 2021	Illumina Nextera with Ranger Size Selection, Plates
uncultured microorganism SbSrfc.SA12.01.N5	SA12, Fennoscandian shield	at least 165	3300022129		10.1038/s41467-021-24549-z	Mehrshad 2021	Illumina Nextera with Ranger Size Selection, Plates
uncultured microorganism SbSrfc.KA33.01.D11	KA33, Fennoscandian shield	at least 166	3300022130		10.1038/s41467-021-24549-z	Mehrshad 2021	Illumina Nextera with Ranger Size Selection, Plates
uncultured microorganism SbSrfc.SA12.01.G16	SA12, Fennoscandian shield	at least 167	3300022131		10.1038/s41467-021-24549-z	Mehrshad 2021	Illumina Nextera with Ranger Size Selection, Plates
uncultured microorganism SbSrfc.SA12.01.I22	SA12, Fennoscandian shield	at least 168	3300022132		10.1038/s41467-021-24549-z	Mehrshad 2021	Illumina Nextera with Ranger Size Selection, Plates
uncultured microorganism SbSrfc.SA12.01.H16	SA12, Fennoscandian shield	at least 169	3300022134		10.1038/s41467-021-24549-z	Mehrshad 2021	Illumina Nextera with Ranger Size Selection, Plates
uncultured microorganism SbSrfc.SA12.01.H13	SA12, Fennoscandian shield	at least 170	3300022138		10.1038/s41467-021-24549-z	Mehrshad 2021	Illumina Nextera with Ranger Size Selection, Plates
uncultured microorganism SbSrfc.SA12.01.D18	SA12, Fennoscandian shield	at least 171	3300022139		10.1038/s41467-021-24549-z	Mehrshad 2021	Illumina Nextera with Ranger Size Selection, Plates
uncultured microorganism SbSrfc.SA12.01.G10	SA12, Fennoscandian shield	at least 172	3300022142		10.1038/s41467-021-24549-z	Mehrshad 2021	Illumina Nextera with Ranger Size Selection, Plates
	Fennoscandian shield	at least 173	SAG.0240B2d.S1.fna		10.1038/s41467-021-24549-z	Mehrshad 2021
	Fennoscandian shield	at least 174	SAG.0272B7.S7.fna		10.1038/s41467-021-24549-z	Mehrshad 2021
	Fennoscandian shield	at least 175	SAG.0272C7.S8.fna		10.1038/s41467-021-24549-z	Mehrshad 2021
	Fennoscandian shield	at least 176	SAG.0272F5.S5.fna		10.1038/s41467-021-24549-z	Mehrshad 2021
	Fennoscandian shield	at least 177	SAG.0273B11.S18.fna		10.1038/s41467-021-24549-z	Mehrshad 2021
	Fennoscandian shield	at least 178	SAG.0314D8.S19.fna		10.1038/s41467-021-24549-z	Mehrshad 2021
	Fennoscandian shield	at least 179	SAG.0316G10.S22.fna		10.1038/s41467-021-24549-z	Mehrshad 2021
	Fennoscandian shield	at least 180	s-sag1.2.fna		10.1038/s41467-021-24549-z	Mehrshad 2021
	Fennoscandian shield	at least 181	s-sag2.2.fna		10.1038/s41467-021-24549-z	Mehrshad 2021
	Fennoscandian shield	at least 182	s-sag5.2.fna		10.1038/s41467-021-24549-z	Mehrshad 2021
	Fennoscandian shield	at least 183	s-sag6.2.fna		10.1038/s41467-021-24549-z	Mehrshad 2021
Candidatus Desulforudis audaxviator (CDA) - Firmicutes bacterium AC-310-A06	Tau Tona mine, South Africa	31400 m	AC-310-A06/2596583550		10.3389/fmicb.2015.00349	Labonté et al. 2015	Illumina											1
Candidatus Desulforudis audaxviator- Firmicutes bacterium AC-310-E02	Tau Tona mine, South Africa	31400 m	AC-310-E02/2596583551		10.3389/fmicb.2015.00349	Labonté et al. 2015	Illumina											1
Candidatus Desulforudis audaxviator- Firmicutes bacterium AC310-N13	Tau Tona mine, South Africa	31400 m	AC-310-N13/2600254919		10.3389/fmicb.2015.00349	Labonté et al. 2015	Illumina											1
Candidatus Desulforudis audaxviator - Firmicutes bacterium AC-310-O10	Tau Tona mine, South Africa	31400 m	AC-310-O10/2596583553		10.3389/fmicb.2015.00349	Labonté et al. 2015	Illumina											1
Candidatus Desulforudis audaxviator - Firmicutes bacterium AC-310-P15	Tau Tona mine, South Africa	31400 m	AC-310-P15/2596583554		10.3389/fmicb.2015.00349	Labonté et al. 2015	Illumina											1
Desulfovibrio sp. HN2 T	Horonobe, Hokkaido, Japan	288.7 to 303.0 m	PRJDB9471		10.1099/ijsem.0.004683	Ueno A 2021												1
Candidatus Desulforudis audaxviator MP104C	South African, Mponeng gold mine	2800 m	PRJNA21047		10.1126/science.1155495	Chivian 2008												1
Desulfuromonas soudanensis strain WTL chromosome	Soudan, MN, USA, Soudan Underground Iron Mine	713 m	PRJNA272946		10.3389/fmicb.2016.00913	Badalamenti et al, 2016	deep subsurface anoxic brine											1
CG_SAG_2014_w16S_ACD39_53_1	Crystal Geyser	320-480 m	PRJNA365669	SRR5435975	10.1038/s41564-017-0098-y	Probst 2018	TruSeq library HiSeq 2500											1
CG_SAG_2014_w16S_Alphaproteobacteria_34_1	Crystal Geyser	320-480 m	PRJNA365669	SRR5435975	10.1038/s41564-017-0098-y	Probst 2018	TruSeq library HiSeq 2500											1
CG_SAG_2014_w16S_Alphaproteobacteria_39_1	Crystal Geyser	320-480 m	PRJNA365669	SRR5435975	10.1038/s41564-017-0098-y	Probst 2018	TruSeq library HiSeq 2500											1
CG_SAG_2014_w16S_Alphaproteobacteria_42_1	Crystal Geyser	320-480 m	PRJNA365669	SRR5435975	10.1038/s41564-017-0098-y	Probst 2018	TruSeq library HiSeq 2500											1
CG_SAG_2014_w16S_Alphaproteobacteria_55_1	Crystal Geyser	320-480 m	PRJNA365669	SRR5435975	10.1038/s41564-017-0098-y	Probst 2018	TruSeq library HiSeq 2500											1
CG_SAG_2014_w16S_Altiarchaeum_hamiconexum1_33_1	Crystal Geyser	320-480 m	PRJNA365669	SRR5435975	10.1038/s41564-017-0098-y	Probst 2018	TruSeq library HiSeq 2500											1
CG_SAG_2014_w16S_Altiarchaeum_hamiconexum2_33_1	Crystal Geyser	320-480 m	PRJNA365669	SRR5435975	10.1038/s41564-017-0098-y	Probst 2018	TruSeq library HiSeq 2500											1
CG_SAG_2014_w16S_Altiarchaeum_hamiconexum3_33_1	Crystal Geyser	320-480 m	PRJNA365669	SRR5435975	10.1038/s41564-017-0098-y	Probst 2018	TruSeq library HiSeq 2500											1
CG_SAG_2014_w16S_Altiarchaeum_hamiconexum4_33_1	Crystal Geyser	320-480 m	PRJNA365669	SRR5435975	10.1038/s41564-017-0098-y	Probst 2018	TruSeq library HiSeq 2500											1
CG_SAG_2014_w16S_Altiarchaeum_hamiconexum5_33_1	Crystal Geyser	320-480 m	PRJNA365669	SRR5435975	10.1038/s41564-017-0098-y	Probst 2018	TruSeq library HiSeq 2500											1
CG_SAG_2014_w16S_Altiarchaeum_hamiconexum6_33_1	Crystal Geyser	320-480 m	PRJNA365669	SRR5435975	10.1038/s41564-017-0098-y	Probst 2018	TruSeq library HiSeq 2500											1
CG_SAG_2014_w16S_Altiarchaeum_hamiconexum7_33_1	Crystal Geyser	320-480 m	PRJNA365669	SRR5435975	10.1038/s41564-017-0098-y	Probst 2018	TruSeq library HiSeq 2500											1
CG_SAG_2014_w16S_Bacteria_35_1	Crystal Geyser	320-480 m	PRJNA365669	SRR5435975	10.1038/s41564-017-0098-y	Probst 2018	TruSeq library HiSeq 2500											1
CG_SAG_2014_w16S_Bacteria_49_1	Crystal Geyser	320-480 m	PRJNA365669	SRR5435975	10.1038/s41564-017-0098-y	Probst 2018	TruSeq library HiSeq 2500											1
CG_SAG_2014_w16S_Bacteria_53_1	Crystal Geyser	320-480 m	PRJNA365669	SRR5435975	10.1038/s41564-017-0098-y	Probst 2018	TruSeq library HiSeq 2500											1
CG_SAG_2014_w16S_Bacteria_61_1	Crystal Geyser	320-480 m	PRJNA365669	SRR5435975	10.1038/s41564-017-0098-y	Probst 2018	TruSeq library HiSeq 2500											1
CG_SAG_2014_w16S_Bacteria1_36_1	Crystal Geyser	320-480 m	PRJNA365669	SRR5435975	10.1038/s41564-017-0098-y	Probst 2018	TruSeq library HiSeq 2500											1
CG_SAG_2014_w16S_Bacteria1_37_1	Crystal Geyser	320-480 m	PRJNA365669	SRR5435975	10.1038/s41564-017-0098-y	Probst 2018	TruSeq library HiSeq 2500											1
CG_SAG_2014_w16S_Bacteria1_38_1	Crystal Geyser	320-480 m	PRJNA365669	SRR5435975	10.1038/s41564-017-0098-y	Probst 2018	TruSeq library HiSeq 2500											1
CG_SAG_2014_w16S_Bacteria1_39_1	Crystal Geyser	320-480 m	PRJNA365669	SRR5435975	10.1038/s41564-017-0098-y	Probst 2018	TruSeq library HiSeq 2500											1
CG_SAG_2014_w16S_Bacteria1_40_11	Crystal Geyser	320-480 m	PRJNA365669	SRR5435975	10.1038/s41564-017-0098-y	Probst 2018	TruSeq library HiSeq 2500											1
CG_SAG_2014_w16S_Bacteria1_41_1	Crystal Geyser	320-480 m	PRJNA365669	SRR5435975	10.1038/s41564-017-0098-y	Probst 2018	TruSeq library HiSeq 2500											1
CG_SAG_2014_w16S_Bacteria1_42_1	Crystal Geyser	320-480 m	PRJNA365669	SRR5435975	10.1038/s41564-017-0098-y	Probst 2018	TruSeq library HiSeq 2500											1
CG_SAG_2014_w16S_Bacteria2_36_1	Crystal Geyser	320-480 m	PRJNA365669	SRR5435975	10.1038/s41564-017-0098-y	Probst 2018	TruSeq library HiSeq 2500											1
CG_SAG_2014_w16S_Bacteria2_37_1	Crystal Geyser	320-480 m	PRJNA365669	SRR5435975	10.1038/s41564-017-0098-y	Probst 2018	TruSeq library HiSeq 2500											1
CG_SAG_2014_w16S_Bacteria2_38_1	Crystal Geyser	320-480 m	PRJNA365669	SRR5435975	10.1038/s41564-017-0098-y	Probst 2018	TruSeq library HiSeq 2500											1
CG_SAG_2014_w16S_Bacteria2_39_1	Crystal Geyser	320-480 m	PRJNA365669	SRR5435975	10.1038/s41564-017-0098-y	Probst 2018	TruSeq library HiSeq 2500											1
CG_SAG_2014_w16S_Bacteria2_40_1	Crystal Geyser	320-480 m	PRJNA365669	SRR5435975	10.1038/s41564-017-0098-y	Probst 2018	TruSeq library HiSeq 2500											1
CG_SAG_2014_w16S_Bacteria2_41_1	Crystal Geyser	320-480 m	PRJNA365669	SRR5435975	10.1038/s41564-017-0098-y	Probst 2018	TruSeq library HiSeq 2500											1
CG_SAG_2014_w16S_Bacteria2_42_1	Crystal Geyser	320-480 m	PRJNA365669	SRR5435975	10.1038/s41564-017-0098-y	Probst 2018	TruSeq library HiSeq 2500											1
CG_SAG_2014_w16S_Bacteria3_37_1	Crystal Geyser	320-480 m	PRJNA365669	SRR5435975	10.1038/s41564-017-0098-y	Probst 2018	TruSeq library HiSeq 2500											1
CG_SAG_2014_w16S_Bacteria3_40_1	Crystal Geyser	320-480 m	PRJNA365669	SRR5435975	10.1038/s41564-017-0098-y	Probst 2018	TruSeq library HiSeq 2500											1
CG_SAG_2014_w16S_Bacteria3_42_1	Crystal Geyser	320-480 m	PRJNA365669	SRR5435975	10.1038/s41564-017-0098-y	Probst 2018	TruSeq library HiSeq 2500											1
CG_SAG_2014_w16S_Bacteria4_37_1	Crystal Geyser	320-480 m	PRJNA365669	SRR5435975	10.1038/s41564-017-0098-y	Probst 2018	TruSeq library HiSeq 2500											1
CG_SAG_2014_w16S_Bacteria4_40_1	Crystal Geyser	320-480 m	PRJNA365669	SRR5435975	10.1038/s41564-017-0098-y	Probst 2018	TruSeq library HiSeq 2500											1
CG_SAG_2014_w16S_Bacteria5_37_1	Crystal Geyser	320-480 m	PRJNA365669	SRR5435975	10.1038/s41564-017-0098-y	Probst 2018	TruSeq library HiSeq 2500											1
CG_SAG_2014_w16S_Bacteria6_37_1	Crystal Geyser	320-480 m	PRJNA365669	SRR5435975	10.1038/s41564-017-0098-y	Probst 2018	TruSeq library HiSeq 2500											1
CG_SAG_2014_w16S_Bacteria7_37_1	Crystal Geyser	320-480 m	PRJNA365669	SRR5435975	10.1038/s41564-017-0098-y	Probst 2018	TruSeq library HiSeq 2500											1
CG_SAG_2014_w16S_Beckwithbacteria_46_1	Crystal Geyser	320-480 m	PRJNA365669	SRR5435975	10.1038/s41564-017-0098-y	Probst 2018	TruSeq library HiSeq 2500											1
CG_SAG_2014_w16S_Beckwithbacteria1_42_1	Crystal Geyser	320-480 m	PRJNA365669	SRR5435975	10.1038/s41564-017-0098-y	Probst 2018	TruSeq library HiSeq 2500											1
CG_SAG_2014_w16S_CG_Arma_02_58_1	Crystal Geyser	320-480 m	PRJNA365669	SRR5435975	10.1038/s41564-017-0098-y	Probst 2018	TruSeq library HiSeq 2500											1
CG_SAG_2014_w16S_CG_Beckwith1_01_46_1	Crystal Geyser	320-480 m	PRJNA365669	SRR5435975	10.1038/s41564-017-0098-y	Probst 2018	TruSeq library HiSeq 2500											1
CG_SAG_2014_w16S_CG_Beckwith2_01_46_1	Crystal Geyser	320-480 m	PRJNA365669	SRR5435975	10.1038/s41564-017-0098-y	Probst 2018	TruSeq library HiSeq 2500											1
CG_SAG_2014_w16S_CG_Berkel_01_42_1	Crystal Geyser	320-480 m	PRJNA365669	SRR5435975	10.1038/s41564-017-0098-y	Probst 2018	TruSeq library HiSeq 2500											1
CG_SAG_2014_w16S_CG_Berkel_03_41_1	Crystal Geyser	320-480 m	PRJNA365669	SRR5435975	10.1038/s41564-017-0098-y	Probst 2018	TruSeq library HiSeq 2500											1
CG_SAG_2014_w16S_CG_Berkel1_03_40_1	Crystal Geyser	320-480 m	PRJNA365669	SRR5435975	10.1038/s41564-017-0098-y	Probst 2018	TruSeq library HiSeq 2500											1
CG_SAG_2014_w16S_CG_Berkel2_03_40_1	Crystal Geyser	320-480 m	PRJNA365669	SRR5435975	10.1038/s41564-017-0098-y	Probst 2018	TruSeq library HiSeq 2500											1
CG_SAG_2014_w16S_CG_Berkel3_03_40_1	Crystal Geyser	320-480 m	PRJNA365669	SRR5435975	10.1038/s41564-017-0098-y	Probst 2018	TruSeq library HiSeq 2500											1
CG_SAG_2014_w16S_CG_Berkel4_03_40_1	Crystal Geyser	320-480 m	PRJNA365669	SRR5435975	10.1038/s41564-017-0098-y	Probst 2018	TruSeq library HiSeq 2500											1
CG_SAG_2014_w16S_CG_CPArch01_01_32_1	Crystal Geyser	320-480 m	PRJNA365669	SRR5435975	10.1038/s41564-017-0098-y	Probst 2018	TruSeq library HiSeq 2500											1
CG_SAG_2014_w16S_CG_CPR16-1_01_33_1	Crystal Geyser	320-480 m	PRJNA365669	SRR5435975	10.1038/s41564-017-0098-y	Probst 2018	TruSeq library HiSeq 2500											1
CG_SAG_2014_w16S_CG_CPR16-2_01_33_1	Crystal Geyser	320-480 m	PRJNA365669	SRR5435975	10.1038/s41564-017-0098-y	Probst 2018	TruSeq library HiSeq 2500											1
CG_SAG_2014_w16S_CG_CPR16-3_01_33_1	Crystal Geyser	320-480 m	PRJNA365669	SRR5435975	10.1038/s41564-017-0098-y	Probst 2018	TruSeq library HiSeq 2500											1
CG_SAG_2014_w16S_CG_Dehalo1_02_46_1	Crystal Geyser	320-480 m	PRJNA365669	SRR5435975	10.1038/s41564-017-0098-y	Probst 2018	TruSeq library HiSeq 2500											1
CG_SAG_2014_w16S_CG_Dehalo2_02_46_1	Crystal Geyser	320-480 m	PRJNA365669	SRR5435975	10.1038/s41564-017-0098-y	Probst 2018	TruSeq library HiSeq 2500											1
CG_SAG_2014_w16S_CG_Elusi_01_56_1	Crystal Geyser	320-480 m	PRJNA365669	SRR5435975	10.1038/s41564-017-0098-y	Probst 2018	TruSeq library HiSeq 2500											1
CG_SAG_2014_w16S_CG_Elusi_04_62_1	Crystal Geyser	320-480 m	PRJNA365669	SRR5435975	10.1038/s41564-017-0098-y	Probst 2018	TruSeq library HiSeq 2500											1
CG_SAG_2014_w16S_CG_Epsilon1_01_36_1	Crystal Geyser	320-480 m	PRJNA365669	SRR5435975	10.1038/s41564-017-0098-y	Probst 2018	TruSeq library HiSeq 2500											1
CG_SAG_2014_w16S_CG_Flavo_01_35_1	Crystal Geyser	320-480 m	PRJNA365669	SRR5435975	10.1038/s41564-017-0098-y	Probst 2018	TruSeq library HiSeq 2500											1
CG_SAG_2014_w16S_CG_Flavo_02_31_1	Crystal Geyser	320-480 m	PRJNA365669	SRR5435975	10.1038/s41564-017-0098-y	Probst 2018	TruSeq library HiSeq 2500											1
CG_SAG_2014_w16S_CG_Flavo_02_31_1	Crystal Geyser	320-480 m	PRJNA365669	SRR5435975	10.1038/s41564-017-0098-y	Probst 2018	TruSeq library HiSeq 2500											1
CG_SAG_2014_w16S_CG_Gallio1_01_54_1	Crystal Geyser	320-480 m	PRJNA365669	SRR5435975	10.1038/s41564-017-0098-y	Probst 2018	TruSeq library HiSeq 2500											1
CG_SAG_2014_w16S_CG_Gallio1_01_55_1	Crystal Geyser	320-480 m	PRJNA365669	SRR5435975	10.1038/s41564-017-0098-y	Probst 2018	TruSeq library HiSeq 2500											1
CG_SAG_2014_w16S_CG_Gallio1_01_56_1	Crystal Geyser	320-480 m	PRJNA365669	SRR5435975	10.1038/s41564-017-0098-y	Probst 2018	TruSeq library HiSeq 2500											1
CG_SAG_2014_w16S_CG_Gallio2_01_54_1	Crystal Geyser	320-480 m	PRJNA365669	SRR5435975	10.1038/s41564-017-0098-y	Probst 2018	TruSeq library HiSeq 2500											1
CG_SAG_2014_w16S_CG_Gallio2_01_55_1	Crystal Geyser	320-480 m	PRJNA365669	SRR5435975	10.1038/s41564-017-0098-y	Probst 2018	TruSeq library HiSeq 2500											1
CG_SAG_2014_w16S_CG_Gallio2_01_56_1	Crystal Geyser	320-480 m	PRJNA365669	SRR5435975	10.1038/s41564-017-0098-y	Probst 2018	TruSeq library HiSeq 2500											1
CG_SAG_2014_w16S_CG_Gallio3_01_55_1	Crystal Geyser	320-480 m	PRJNA365669	SRR5435975	10.1038/s41564-017-0098-y	Probst 2018	TruSeq library HiSeq 2500											1
CG_SAG_2014_w16S_CG_Gallio3_01_56_1	Crystal Geyser	320-480 m	PRJNA365669	SRR5435975	10.1038/s41564-017-0098-y	Probst 2018	TruSeq library HiSeq 2500											1
CG_SAG_2014_w16S_CG_Gallio4_01_55_1	Crystal Geyser	320-480 m	PRJNA365669	SRR5435975	10.1038/s41564-017-0098-y	Probst 2018	TruSeq library HiSeq 2500											1
CG_SAG_2014_w16S_CG_Gallio5_01_55_1	Crystal Geyser	320-480 m	PRJNA365669	SRR5435975	10.1038/s41564-017-0098-y	Probst 2018	TruSeq library HiSeq 2500											1
CG_SAG_2014_w16S_CG_Gallio6_01_55_1	Crystal Geyser	320-480 m	PRJNA365669	SRR5435975	10.1038/s41564-017-0098-y	Probst 2018	TruSeq library HiSeq 2500											1
CG_SAG_2014_w16S_CG_Gottesman1_01_37_1	Crystal Geyser	320-480 m	PRJNA365669	SRR5435975	10.1038/s41564-017-0098-y	Probst 2018	TruSeq library HiSeq 2500											1
CG_SAG_2014_w16S_CG_Gottesman2_01_37_1	Crystal Geyser	320-480 m	PRJNA365669	SRR5435975	10.1038/s41564-017-0098-y	Probst 2018	TruSeq library HiSeq 2500											1
CG_SAG_2014_w16S_CG_Hydro_01_61_1	Crystal Geyser	320-480 m	PRJNA365669	SRR5435975	10.1038/s41564-017-0098-y	Probst 2018	TruSeq library HiSeq 2500											1
CG_SAG_2014_w16S_CG_Ignavi_01_37_1	Crystal Geyser	320-480 m	PRJNA365669	SRR5435975	10.1038/s41564-017-0098-y	Probst 2018	TruSeq library HiSeq 2500											1
CG_SAG_2014_w16S_CG_Mariprof_01_60_1	Crystal Geyser	320-480 m	PRJNA365669	SRR5435975	10.1038/s41564-017-0098-y	Probst 2018	TruSeq library HiSeq 2500											1
CG_SAG_2014_w16S_CG_Mariprof1_01_59_1	Crystal Geyser	320-480 m	PRJNA365669	SRR5435975	10.1038/s41564-017-0098-y	Probst 2018	TruSeq library HiSeq 2500											1
CG_SAG_2014_w16S_CG_Mariprof1_04_55_1	Crystal Geyser	320-480 m	PRJNA365669	SRR5435975	10.1038/s41564-017-0098-y	Probst 2018	TruSeq library HiSeq 2500											1
CG_SAG_2014_w16S_CG_Mariprof1_04_56_1	Crystal Geyser	320-480 m	PRJNA365669	SRR5435975	10.1038/s41564-017-0098-y	Probst 2018	TruSeq library HiSeq 2500											1
CG_SAG_2014_w16S_CG_Mariprof2_01_59_1	Crystal Geyser	320-480 m	PRJNA365669	SRR5435975	10.1038/s41564-017-0098-y	Probst 2018	TruSeq library HiSeq 2500											1
CG_SAG_2014_w16S_CG_Mariprof2_04_55_1	Crystal Geyser	320-480 m	PRJNA365669	SRR5435975	10.1038/s41564-017-0098-y	Probst 2018	TruSeq library HiSeq 2500											1
CG_SAG_2014_w16S_CG_Mariprof2_04_56_1	Crystal Geyser	320-480 m	PRJNA365669	SRR5435975	10.1038/s41564-017-0098-y	Probst 2018	TruSeq library HiSeq 2500											1
CG_SAG_2014_w16S_CG_Mariprof3_01_59_1	Crystal Geyser	320-480 m	PRJNA365669	SRR5435975	10.1038/s41564-017-0098-y	Probst 2018	TruSeq library HiSeq 2500											1
CG_SAG_2014_w16S_CG_Mariprof3_04_55_1	Crystal Geyser	320-480 m	PRJNA365669	SRR5435975	10.1038/s41564-017-0098-y	Probst 2018	TruSeq library HiSeq 2500											1
CG_SAG_2014_w16S_CG_Mariprof3_04_56_1	Crystal Geyser	320-480 m	PRJNA365669	SRR5435975	10.1038/s41564-017-0098-y	Probst 2018	TruSeq library HiSeq 2500											1
CG_SAG_2014_w16S_CG_Mariprof4_01_59_1	Crystal Geyser	320-480 m	PRJNA365669	SRR5435975	10.1038/s41564-017-0098-y	Probst 2018	TruSeq library HiSeq 2500											1
CG_SAG_2014_w16S_CG_Mariprof4_04_55_1	Crystal Geyser	320-480 m	PRJNA365669	SRR5435975	10.1038/s41564-017-0098-y	Probst 2018	TruSeq library HiSeq 2500											1
CG_SAG_2014_w16S_CG_Mariprof4_04_56_1	Crystal Geyser	320-480 m	PRJNA365669	SRR5435975	10.1038/s41564-017-0098-y	Probst 2018	TruSeq library HiSeq 2500											1
CG_SAG_2014_w16S_CG_Mariprof5_01_59_1	Crystal Geyser	320-480 m	PRJNA365669	SRR5435975	10.1038/s41564-017-0098-y	Probst 2018	TruSeq library HiSeq 2500											1
CG_SAG_2014_w16S_CG_Mariprof5_04_56_1	Crystal Geyser	320-480 m	PRJNA365669	SRR5435975	10.1038/s41564-017-0098-y	Probst 2018	TruSeq library HiSeq 2500											1
CG_SAG_2014_w16S_CG_Mariprof6_04_56_1	Crystal Geyser	320-480 m	PRJNA365669	SRR5435975	10.1038/s41564-017-0098-y	Probst 2018	TruSeq library HiSeq 2500											1
CG_SAG_2014_w16S_CG_Maritim1_01_35_1	Crystal Geyser	320-480 m	PRJNA365669	SRR5435975	10.1038/s41564-017-0098-y	Probst 2018	TruSeq library HiSeq 2500											1
CG_SAG_2014_w16S_CG_Maritim2_01_35_1	Crystal Geyser	320-480 m	PRJNA365669	SRR5435975	10.1038/s41564-017-0098-y	Probst 2018	TruSeq library HiSeq 2500											1
CG_SAG_2014_w16S_CG_Maritim3_01_35_1	Crystal Geyser	320-480 m	PRJNA365669	SRR5435975	10.1038/s41564-017-0098-y	Probst 2018	TruSeq library HiSeq 2500											1
CG_SAG_2014_w16S_CG_Micra_01_49_1	Crystal Geyser	320-480 m	PRJNA365669	SRR5435975	10.1038/s41564-017-0098-y	Probst 2018	TruSeq library HiSeq 2500											1
CG_SAG_2014_w16S_CG_Micra_03_55_1	Crystal Geyser	320-480 m	PRJNA365669	SRR5435975	10.1038/s41564-017-0098-y	Probst 2018	TruSeq library HiSeq 2500											1
CG_SAG_2014_w16S_CG_Omnitr_02_41_1	Crystal Geyser	320-480 m	PRJNA365669	SRR5435975	10.1038/s41564-017-0098-y	Probst 2018	TruSeq library HiSeq 2500											1
CG_SAG_2014_w16S_CG_Pacearch1_01_30_1	Crystal Geyser	320-480 m	PRJNA365669	SRR5435975	10.1038/s41564-017-0098-y	Probst 2018	TruSeq library HiSeq 2500											1
CG_SAG_2014_w16S_CG_Pacearch2_01_30_1	Crystal Geyser	320-480 m	PRJNA365669	SRR5435975	10.1038/s41564-017-0098-y	Probst 2018	TruSeq library HiSeq 2500											1
CG_SAG_2014_w16S_CG_Rhodof_04_59_1	Crystal Geyser	320-480 m	PRJNA365669	SRR5435975	10.1038/s41564-017-0098-y	Probst 2018	TruSeq library HiSeq 2500											1
CG_SAG_2014_w16S_CG_Rhodof1_03_59_1	Crystal Geyser	320-480 m	PRJNA365669	SRR5435975	10.1038/s41564-017-0098-y	Probst 2018	TruSeq library HiSeq 2500											1
CG_SAG_2014_w16S_CG_Rhodof1_03_60_1	Crystal Geyser	320-480 m	PRJNA365669	SRR5435975	10.1038/s41564-017-0098-y	Probst 2018	TruSeq library HiSeq 2500											1
CG_SAG_2014_w16S_CG_Rhodof2_03_59_1	Crystal Geyser	320-480 m	PRJNA365669	SRR5435975	10.1038/s41564-017-0098-y	Probst 2018	TruSeq library HiSeq 2500											1
CG_SAG_2014_w16S_CG_Rhodof2_03_60_1	Crystal Geyser	320-480 m	PRJNA365669	SRR5435975	10.1038/s41564-017-0098-y	Probst 2018	TruSeq library HiSeq 2500											1
CG_SAG_2014_w16S_CG_Roizman1_01_34_1	Crystal Geyser	320-480 m	PRJNA365669	SRR5435975	10.1038/s41564-017-0098-y	Probst 2018	TruSeq library HiSeq 2500											1
CG_SAG_2014_w16S_CG_Roizman2_01_34_1	Crystal Geyser	320-480 m	PRJNA365669	SRR5435975	10.1038/s41564-017-0098-y	Probst 2018	TruSeq library HiSeq 2500											1
CG_SAG_2014_w16S_CG_Roizman3_01_34_1	Crystal Geyser	320-480 m	PRJNA365669	SRR5435975	10.1038/s41564-017-0098-y	Probst 2018	TruSeq library HiSeq 2500											1
CG_SAG_2014_w16S_CG_Roizman4_01_34_1	Crystal Geyser	320-480 m	PRJNA365669	SRR5435975	10.1038/s41564-017-0098-y	Probst 2018	TruSeq library HiSeq 2500											1
CG_SAG_2014_w16S_CG_Saphiro_01_36_1	Crystal Geyser	320-480 m	PRJNA365669	SRR5435975	10.1038/s41564-017-0098-y	Probst 2018	TruSeq library HiSeq 2500											1
CG_SAG_2014_w16S_CG_Syntroph_01_57_1	Crystal Geyser	320-480 m	PRJNA365669	SRR5435975	10.1038/s41564-017-0098-y	Probst 2018	TruSeq library HiSeq 2500											1
CG_SAG_2014_w16S_CG_Thiomicrospira1_01_43_1	Crystal Geyser	320-480 m	PRJNA365669	SRR5435975	10.1038/s41564-017-0098-y	Probst 2018	TruSeq library HiSeq 2500											1
CG_SAG_2014_w16S_CG_Thiomicrospira1_01_44_1	Crystal Geyser	320-480 m	PRJNA365669	SRR5435975	10.1038/s41564-017-0098-y	Probst 2018	TruSeq library HiSeq 2500											1
CG_SAG_2014_w16S_CG_Thiomicrospira10_01_44_1	Crystal Geyser	320-480 m	PRJNA365669	SRR5435975	10.1038/s41564-017-0098-y	Probst 2018	TruSeq library HiSeq 2500											1
CG_SAG_2014_w16S_CG_Thiomicrospira2_01_43_1	Crystal Geyser	320-480 m	PRJNA365669	SRR5435975	10.1038/s41564-017-0098-y	Probst 2018	TruSeq library HiSeq 2500											1
CG_SAG_2014_w16S_CG_Thiomicrospira2_01_44_1	Crystal Geyser	320-480 m	PRJNA365669	SRR5435975	10.1038/s41564-017-0098-y	Probst 2018	TruSeq library HiSeq 2500											1
CG_SAG_2014_w16S_CG_Thiomicrospira3_01_44_1	Crystal Geyser	320-480 m	PRJNA365669	SRR5435975	10.1038/s41564-017-0098-y	Probst 2018	TruSeq library HiSeq 2500											1
CG_SAG_2014_w16S_CG_Thiomicrospira4_01_44_1	Crystal Geyser	320-480 m	PRJNA365669	SRR5435975	10.1038/s41564-017-0098-y	Probst 2018	TruSeq library HiSeq 2500											1
CG_SAG_2014_w16S_CG_Thiomicrospira5_01_44_1	Crystal Geyser	320-480 m	PRJNA365669	SRR5435975	10.1038/s41564-017-0098-y	Probst 2018	TruSeq library HiSeq 2500											1
CG_SAG_2014_w16S_CG_Thiomicrospira6_01_44_1	Crystal Geyser	320-480 m	PRJNA365669	SRR5435975	10.1038/s41564-017-0098-y	Probst 2018	TruSeq library HiSeq 2500											1
CG_SAG_2014_w16S_CG_Thiomicrospira7_01_44_1	Crystal Geyser	320-480 m	PRJNA365669	SRR5435975	10.1038/s41564-017-0098-y	Probst 2018	TruSeq library HiSeq 2500											1
CG_SAG_2014_w16S_CG_Thiomicrospira8_01_44_1	Crystal Geyser	320-480 m	PRJNA365669	SRR5435975	10.1038/s41564-017-0098-y	Probst 2018	TruSeq library HiSeq 2500											1
CG_SAG_2014_w16S_CG_Thiomicrospira9_01_44_1	Crystal Geyser	320-480 m	PRJNA365669	SRR5435975	10.1038/s41564-017-0098-y	Probst 2018	TruSeq library HiSeq 2500											1
CG_SAG_2014_w16S_CG_TM7_01_41_1	Crystal Geyser	320-480 m	PRJNA365669	SRR5435975	10.1038/s41564-017-0098-y	Probst 2018	TruSeq library HiSeq 2500											1
CG_SAG_2014_w16S_Collierbacteria_41_1	Crystal Geyser	320-480 m	PRJNA365669	SRR5435975	10.1038/s41564-017-0098-y	Probst 2018	TruSeq library HiSeq 2500											1
CG_SAG_2014_w16S_Deltaproteobacteria_55_1	Crystal Geyser	320-480 m	PRJNA365669	SRR5435975	10.1038/s41564-017-0098-y	Probst 2018	TruSeq library HiSeq 2500											1
CG_SAG_2014_w16S_Deltaproteobacteria1_44_1	Crystal Geyser	320-480 m	PRJNA365669	SRR5435975	10.1038/s41564-017-0098-y	Probst 2018	TruSeq library HiSeq 2500											1
CG_SAG_2014_w16S_Deltaproteobacteria2_44_1	Crystal Geyser	320-480 m	PRJNA365669	SRR5435975	10.1038/s41564-017-0098-y	Probst 2018	TruSeq library HiSeq 2500											1
CG_SAG_2014_w16S_Falkowbacteria_33_1	Crystal Geyser	320-480 m	PRJNA365669	SRR5435975	10.1038/s41564-017-0098-y	Probst 2018	TruSeq library HiSeq 2500											1
CG_SAG_2014_w16S_Gallionellales_57_1	Crystal Geyser	320-480 m	PRJNA365669	SRR5435975	10.1038/s41564-017-0098-y	Probst 2018	TruSeq library HiSeq 2500											1
CG_SAG_2014_w16S_Gallionellales_58_1	Crystal Geyser	320-480 m	PRJNA365669	SRR5435975	10.1038/s41564-017-0098-y	Probst 2018	TruSeq library HiSeq 2500											1
CG_SAG_2014_w16S_Gallionellales1_59_1	Crystal Geyser	320-480 m	PRJNA365669	SRR5435975	10.1038/s41564-017-0098-y	Probst 2018	TruSeq library HiSeq 2500											1
CG_SAG_2014_w16S_Gallionellales1_60_1	Crystal Geyser	320-480 m	PRJNA365669	SRR5435975	10.1038/s41564-017-0098-y	Probst 2018	TruSeq library HiSeq 2500											1
CG_SAG_2014_w16S_Gallionellales2_59_1	Crystal Geyser	320-480 m	PRJNA365669	SRR5435975	10.1038/s41564-017-0098-y	Probst 2018	TruSeq library HiSeq 2500											1
CG_SAG_2014_w16S_Gallionellales2_60_1	Crystal Geyser	320-480 m	PRJNA365669	SRR5435975	10.1038/s41564-017-0098-y	Probst 2018	TruSeq library HiSeq 2500											1
CG_SAG_2014_w16S_Gallionellales3_59_1	Crystal Geyser	320-480 m	PRJNA365669	SRR5435975	10.1038/s41564-017-0098-y	Probst 2018	TruSeq library HiSeq 2500											1
CG_SAG_2014_w16S_Gallionellales3_60_1	Crystal Geyser	320-480 m	PRJNA365669	SRR5435975	10.1038/s41564-017-0098-y	Probst 2018	TruSeq library HiSeq 2500											1
CG_SAG_2014_w16S_Gallionellales4_59_1	Crystal Geyser	320-480 m	PRJNA365669	SRR5435975	10.1038/s41564-017-0098-y	Probst 2018	TruSeq library HiSeq 2500											1
CG_SAG_2014_w16S_Gallionellales5_59_1	Crystal Geyser	320-480 m	PRJNA365669	SRR5435975	10.1038/s41564-017-0098-y	Probst 2018	TruSeq library HiSeq 2500											1
CG_SAG_2014_w16S_Gallionellales6_59_1	Crystal Geyser	320-480 m	PRJNA365669	SRR5435975	10.1038/s41564-017-0098-y	Probst 2018	TruSeq library HiSeq 2500											1
CG_SAG_2014_w16S_Gallionellales7_59_1	Crystal Geyser	320-480 m	PRJNA365669	SRR5435975	10.1038/s41564-017-0098-y	Probst 2018	TruSeq library HiSeq 2500											1
CG_SAG_2014_w16S_Gammaproteobacteria_38_1	Crystal Geyser	320-480 m	PRJNA365669	SRR5435975	10.1038/s41564-017-0098-y	Probst 2018	TruSeq library HiSeq 2500											1
CG_SAG_2014_w16S_Gammaproteobacteria_47_1	Crystal Geyser	320-480 m	PRJNA365669	SRR5435975	10.1038/s41564-017-0098-y	Probst 2018	TruSeq library HiSeq 2500											1
CG_SAG_2014_w16S_Gammaproteobacteria1_29_1	Crystal Geyser	320-480 m	PRJNA365669	SRR5435975	10.1038/s41564-017-0098-y	Probst 2018	TruSeq library HiSeq 2500											1
CG_SAG_2014_w16S_Gammaproteobacteria2_29_1	Crystal Geyser	320-480 m	PRJNA365669	SRR5435975	10.1038/s41564-017-0098-y	Probst 2018	TruSeq library HiSeq 2500											1
CG_SAG_2014_w16S_GWA1_OD1_51_14_curated_49_1	Crystal Geyser	320-480 m	PRJNA365669	SRR5435975	10.1038/s41564-017-0098-y	Probst 2018	TruSeq library HiSeq 2500											1
CG_SAG_2014_w16S_GWF2_Bacteroidetes_41_31_curated_42_1	Crystal Geyser	320-480 m	PRJNA365669	SRR5435975	10.1038/s41564-017-0098-y	Probst 2018	TruSeq library HiSeq 2500											1
CG_SAG_2014_w16S_Hoeflea_61_1	Crystal Geyser	320-480 m	PRJNA365669	SRR5435975	10.1038/s41564-017-0098-y	Probst 2018	TruSeq library HiSeq 2500											1
CG_SAG_2014_w16S_Ignavibacteriales_30_1	Crystal Geyser	320-480 m	PRJNA365669	SRR5435975	10.1038/s41564-017-0098-y	Probst 2018	TruSeq library HiSeq 2500											1
CG_SAG_2014_w16S_Magasanikbacteria_34_1	Crystal Geyser	320-480 m	PRJNA365669	SRR5435975	10.1038/s41564-017-0098-y	Probst 2018	TruSeq library HiSeq 2500											1
CG_SAG_2014_w16S_Microgenomates_37_1	Crystal Geyser	320-480 m	PRJNA365669	SRR5435975	10.1038/s41564-017-0098-y	Probst 2018	TruSeq library HiSeq 2500											1
CG_SAG_2014_w16S_Microgenomates_43_1	Crystal Geyser	320-480 m	PRJNA365669	SRR5435975	10.1038/s41564-017-0098-y	Probst 2018	TruSeq library HiSeq 2500											1
CG_SAG_2014_w16S_Microgenomates1_33_1	Crystal Geyser	320-480 m	PRJNA365669	SRR5435975	10.1038/s41564-017-0098-y	Probst 2018	TruSeq library HiSeq 2500											1
CG_SAG_2014_w16S_Microgenomates1_34_1	Crystal Geyser	320-480 m	PRJNA365669	SRR5435975	10.1038/s41564-017-0098-y	Probst 2018	TruSeq library HiSeq 2500											1
CG_SAG_2014_w16S_Microgenomates1_36_1	Crystal Geyser	320-480 m	PRJNA365669	SRR5435975	10.1038/s41564-017-0098-y	Probst 2018	TruSeq library HiSeq 2500											1
CG_SAG_2014_w16S_Microgenomates1_38_1	Crystal Geyser	320-480 m	PRJNA365669	SRR5435975	10.1038/s41564-017-0098-y	Probst 2018	TruSeq library HiSeq 2500											1
CG_SAG_2014_w16S_Microgenomates1_39_1	Crystal Geyser	320-480 m	PRJNA365669	SRR5435975	10.1038/s41564-017-0098-y	Probst 2018	TruSeq library HiSeq 2500											1
CG_SAG_2014_w16S_Microgenomates2_33_1	Crystal Geyser	320-480 m	PRJNA365669	SRR5435975	10.1038/s41564-017-0098-y	Probst 2018	TruSeq library HiSeq 2500											1
CG_SAG_2014_w16S_Microgenomates2_34_1	Crystal Geyser	320-480 m	PRJNA365669	SRR5435975	10.1038/s41564-017-0098-y	Probst 2018	TruSeq library HiSeq 2500											1
CG_SAG_2014_w16S_Microgenomates2_36_1	Crystal Geyser	320-480 m	PRJNA365669	SRR5435975	10.1038/s41564-017-0098-y	Probst 2018	TruSeq library HiSeq 2500											1
CG_SAG_2014_w16S_Microgenomates2_38_1	Crystal Geyser	320-480 m	PRJNA365669	SRR5435975	10.1038/s41564-017-0098-y	Probst 2018	TruSeq library HiSeq 2500											1
CG_SAG_2014_w16S_Microgenomates2_39_1	Crystal Geyser	320-480 m	PRJNA365669	SRR5435975	10.1038/s41564-017-0098-y	Probst 2018	TruSeq library HiSeq 2500											1
CG_SAG_2014_w16S_Microgenomates3_33_1	Crystal Geyser	320-480 m	PRJNA365669	SRR5435975	10.1038/s41564-017-0098-y	Probst 2018	TruSeq library HiSeq 2500											1
CG_SAG_2014_w16S_Microgenomates3_34_1	Crystal Geyser	320-480 m	PRJNA365669	SRR5435975	10.1038/s41564-017-0098-y	Probst 2018	TruSeq library HiSeq 2500											1
CG_SAG_2014_w16S_Microgenomates3_39_1	Crystal Geyser	320-480 m	PRJNA365669	SRR5435975	10.1038/s41564-017-0098-y	Probst 2018	TruSeq library HiSeq 2500											1
CG_SAG_2014_w16S_Microgenomates4_33_1	Crystal Geyser	320-480 m	PRJNA365669	SRR5435975	10.1038/s41564-017-0098-y	Probst 2018	TruSeq library HiSeq 2500											1
CG_SAG_2014_w16S_Microgenomates4_34_1	Crystal Geyser	320-480 m	PRJNA365669	SRR5435975	10.1038/s41564-017-0098-y	Probst 2018	TruSeq library HiSeq 2500											1
CG_SAG_2014_w16S_Microgenomates4_39_1	Crystal Geyser	320-480 m	PRJNA365669	SRR5435975	10.1038/s41564-017-0098-y	Probst 2018	TruSeq library HiSeq 2500											1
CG_SAG_2014_w16S_Microgenomates5_34_1	Crystal Geyser	320-480 m	PRJNA365669	SRR5435975	10.1038/s41564-017-0098-y	Probst 2018	TruSeq library HiSeq 2500											1
CG_SAG_2014_w16S_Microgenomates6_34_1	Crystal Geyser	320-480 m	PRJNA365669	SRR5435975	10.1038/s41564-017-0098-y	Probst 2018	TruSeq library HiSeq 2500											1
CG_SAG_2014_w16S_Pacebacteria_40_1	Crystal Geyser	320-480 m	PRJNA365669	SRR5435975	10.1038/s41564-017-0098-y	Probst 2018	TruSeq library HiSeq 2500											1
CG_SAG_2014_w16S_Parcubacteria_31_1	Crystal Geyser	320-480 m	PRJNA365669	SRR5435975	10.1038/s41564-017-0098-y	Probst 2018	TruSeq library HiSeq 2500											1
CG_SAG_2014_w16S_Parcubacteria_35_1	Crystal Geyser	320-480 m	PRJNA365669	SRR5435975	10.1038/s41564-017-0098-y	Probst 2018	TruSeq library HiSeq 2500											1
CG_SAG_2014_w16S_Parcubacteria_47_1	Crystal Geyser	320-480 m	PRJNA365669	SRR5435975	10.1038/s41564-017-0098-y	Probst 2018	TruSeq library HiSeq 2500											1
CG_SAG_2014_w16S_Parcubacteria_48_1	Crystal Geyser	320-480 m	PRJNA365669	SRR5435975	10.1038/s41564-017-0098-y	Probst 2018	TruSeq library HiSeq 2500											1
CG_SAG_2014_w16S_Rhodobacterales_65_1	Crystal Geyser	320-480 m	PRJNA365669	SRR5435975	10.1038/s41564-017-0098-y	Probst 2018	TruSeq library HiSeq 2500											1
CG_SAG_2014_w16S_RIFCSPHIGHO2_12_FULL_OP11_Roizmanbacteria_33_9_curated_33_1	Crystal Geyser	320-480 m	PRJNA365669	SRR5435975	10.1038/s41564-017-0098-y	Probst 2018	TruSeq library HiSeq 2500											1
CG_SAG_2014_w16S_RIFOXYA2_FULL_OD1_Falkowbacteria_38_12_curated_38_1	Crystal Geyser	320-480 m	PRJNA365669	SRR5435975	10.1038/s41564-017-0098-y	Probst 2018	TruSeq library HiSeq 2500											1
CG_SAG_2014_w16S_Roizmanbacteria1_36_1	Crystal Geyser	320-480 m	PRJNA365669	SRR5435975	10.1038/s41564-017-0098-y	Probst 2018	TruSeq library HiSeq 2500											1
CG_SAG_2014_w16S_Shapirobacteria_39_1	Crystal Geyser	320-480 m	PRJNA365669	SRR5435975	10.1038/s41564-017-0098-y	Probst 2018	TruSeq library HiSeq 2500											1
CG_SAG_2014_w16S_Woesebacteria_42_1	Crystal Geyser	320-480 m	PRJNA365669	SRR5435975	10.1038/s41564-017-0098-y	Probst 2018	TruSeq library HiSeq 2500											1
CG_SAG_2014_w16S_Woesebacteria_43_1	Crystal Geyser	320-480 m	PRJNA365669	SRR5435975	10.1038/s41564-017-0098-y	Probst 2018	TruSeq library HiSeq 2500											1
CG_SAG_2014_w16S_WOR_2_45_1	Crystal Geyser	320-480 m	PRJNA365669	SRR5435975	10.1038/s41564-017-0098-y	Probst 2018	TruSeq library HiSeq 2500
