# Supplementary material for: A global deep terrestrial biosphere core microbiome
Source: ISME Commun. 2025 Oct 7;5(1):ycaf176. doi: 10.1093/ismeco/ycaf176 (PMC12596165; doi:10.1093/ismeco/ycaf176)
Supplement: Supplementary_Table_4_ycaf176 [file supplementary_table_4_ycaf176.xlsx]

## Sheet: Global representatives
#mOTU	MAGs/SAGs	Metagenome	Location	Country	Average Depth (m)	Depth (m)	GC%	ANI mOTU	Completness	Contamination	GTDB Taxonomy	SRR
mOTU_0000	SweH20_MM_PC_MetaG.mb.148	MM_PC_MetaG Modern marine planktonic	Äspö HRL	Sweden	171.26	171.26	29.67	96.814	63.63	1.87	d__Archaea;p__Nanoarchaeota;c__Nanoarchaeia;o__Pacearchaeales;f__GW2011-AR1;g__JAHILJ01;s__JAHILJ01 sp018897135	MM_PC_MetaG
mOTU_0001	UCr18-69_GCA_002781345.1	CG sampling	Crystal Geyser	USA	400	320-480	43.865	99.582	96.14	0	d__Bacteria;p__Nitrospirota;c__Thermodesulfovibrionia;o__Thermodesulfovibrionales;f__UBA1546;g__UBA1546;s__UBA1546 sp001871685	-
mOTU_0002	FOl17_KR11_N2.mb.24	KR11_N2	Olkiluoto Island	Finland	375.1	366.7–383.5	64.965	99.879	95.42	0.52	d__Bacteria;p__Actinomycetota;c__Actinomycetes;o__Propionibacteriales;f__Propionibacteriaceae;g__Propionicimonas;s__Propionicimonas sp013791955	SRR9644742
mOTU_0003	SweH2_Old_saline.mb.91	OSBR Old saline rock biofilm	Äspö HRL	Sweden	454.8	454.8	39.641	98.548	93.42	3.19	d__Bacteria;p__Bacteroidota;c__UBA10030;o__UBA10030;f__BY39;g__JAHJRJ01;s__JAHJRJ01 sp018830765	SRR2544011
mOTU_0004	SwiM8_SRR1914421.42	Opalinus Clay rock porewater BRC-3 BRH_32	Mont Terri	Switzerland	228	228	37.103	99.974	98.47	3.25	d__Bacteria;p__Bacillota_B;c__Peptococcia;o__Peptococcales;f__BICA1-8;g__BICA1-8;s__BICA1-8 sp000961765	SRR1914421
mOTU_0005	FOl14_KR11_S3.mb.6	KR11_S3	Olkiluoto Island	Finland	375.1	366.7–383.5	50.431	None	95.58	3.46	d__Bacteria;p__Desulfobacterota;c__Desulfobulbia;o__Desulfobulbales;f__Desulfurivibrionaceae;g__VMSU01;s__VMSU01 sp013792005	SRR9644739
mOTU_0006	CA5_SRR13727531.65	19GWE00506 groundwater	Alberta	Canada	77	77	52.326	None	91.12	0.74	d__Bacteria;p__Pseudomonadota;c__Gammaproteobacteria;o__Burkholderiales;f__Burkholderiaceae;g__Zwartia;s__Zwartia sp030653405	SRR13727531
mOTU_0007	SweH27-29_MEGAHIT-group-1.837	SA1420A-DNA Modern marine planktonic	Äspö HRL	Sweden	200.56	200.56	42.89	97.849	77.78	4.27	d__Bacteria;p__Margulisbacteria;c__WOR-1;o__O2-12-FULL-45-9;f__O2-12-FULL-45-9;g__GCA-2774365;s__	P23110_104_S4_L004-P23110_105_S5_L004-P23110_106_S6_L004
mOTU_0008	UCr18-69_GCA_002792165.1	CG sampling	Crystal Geyser	USA	400	320-480	40.411	99.542	69.91	0	d__Bacteria;p__Patescibacteria;c__Paceibacteria;o__GCA-002779875;f__GCA-002779875;g__GCA-002779875;s__GCA-002779875 sp002792165	-
mOTU_0009	UCr18-69_GCA_002788095.1	CG sampling	Crystal Geyser	USA	400	320-480	42.084	99.098	62.87	1.98	d__Bacteria;p__Patescibacteria;c__CPR3;o__CPR3;f__GCA-002780085;g__GCA-002780085;s__GCA-002780085 sp002791435	-
mOTU_0010	CA3_SRR13727524.47	19GWE00545 groundwater	Alberta	Canada	135	135	56.708	None	97.39	0	d__Bacteria;p__Pseudomonadota;c__Alphaproteobacteria;o__UBA11222;f__UBA11222;g__UBA11222;s__UBA11222 sp030652895	SRR13727524
mOTU_0011	UCr18-69_GCA_002790795.1	CG sampling	Crystal Geyser	USA	400	320-480	50.923	None	60.02	0.1	d__Bacteria;p__Nitrospirota;c__Nitrospiria;o__Nitrospirales;f__UBA8639;g__UBA8639;s__	-
mOTU_0012	SoW10_SRR5011273.40	Be326_2013_DNA_MF	Welkom, Witwatersrand Basin	South Africa	1339	1339	40.223	99.916	60.34	0.34	d__Bacteria;p__Patescibacteria;c__Microgenomatia;o__GWA2-44-7;f__UBA8517;g__DYGT01;s__DYGT01 sp020724555	SRR5011273
mOTU_0013	SweH_Old_saline_planktonic.mb.31	Äspö sampling	Äspö HRL	Sweden	70	70	70.588	99.784	99.13	0.67	d__Bacteria;p__Pseudomonadota;c__Alphaproteobacteria;o__Caulobacterales;f__Caulobacteraceae;g__Brevundimonas;s__Brevundimonas sp018820275	-
mOTU_0014	FOl2_KR13_N1.mb.34	KR13_N1	Olkiluoto Island	Finland	334.2	330.5–337.9	34.915	98.404	64.86	3.81	d__Bacteria;p__Atribacterota;c__JS1;o__SB-45;f__34-128;g__34-128;s__34-128 sp018903015	SRR11548472
mOTU_0015	SoD4_SRR13164374.6	DR5IPCFW280711	Carltonville, Driefontein	South Africa	1046	1046	43.744	None	92.73	1.82	d__Bacteria;p__Nitrospirota;c__Thermodesulfovibrionia;o__Thermodesulfovibrionales;f__DYHX01;g__DYHX01;s__DYHX01 sp020723925	SRR13164374
mOTU_0016	UCr18-69_GCA_002791535.1	CG sampling	Crystal Geyser	USA	400	320-480	53.144	None	75.53	2.1	d__Bacteria;p__Pseudomonadota;c__Zetaproteobacteria;o__Mariprofundales;f__Mariprofundaceae;g__Mariprofundus;s__	-
mOTU_0017	FOl3_KR13_S3.mb.140	KR13_S3	Olkiluoto Island	Finland	334.2	330.5–337.9	38.815	99.377	58.78	1.1	d__Bacteria;p__Patescibacteria;c__Paceibacteria;o__Paceibacterales;f__GWA2-46-15;g__GWA2-46-15;s__GWA2-46-15 sp018895125	SRR11548473
mOTU_0018	SweH27-29_MEGAHIT-group-1.665	SA1420A-DNA Modern marine planktonic	Äspö HRL	Sweden	200.56	200.56	73.172	None	59.95	4.59	d__Bacteria;p__Chloroflexota;c__Limnocylindria;o__Limnocylindrales;f__CSP1-4;g__CTSoil-043;s__	P23110_104_S4_L004-P23110_105_S5_L004-P23110_106_S6_L004
mOTU_0019	UCr18-69_GCA_002772195.1	CG sampling	Crystal Geyser	USA	400	320-480	50.928	None	78.7	0.16	d__Bacteria;p__Desulfobacterota;c__Desulfobacteria;o__Desulfobacterales;f__Desulfosalsimonadaceae;g__SURF-3;s__SURF-3 sp002772195	-
mOTU_0020	SoW10_SRR5011273.26	Be326_2013_DNA_MF	Welkom, Witwatersrand Basin	South Africa	1339	1339	47.773	None	59.08	0.5	d__Bacteria;p__Patescibacteria;c__Microgenomatia;o__UBA10105;f__UBA927;g__UBA927;s__UBA927 sp002433895	SRR5011273
mOTU_0021	UCr18-69_GCA_002781315.1	CG sampling	Crystal Geyser	USA	400	320-480	30.627	98.118	90.16	2.42	d__Bacteria;p__Bacteroidota;c__Bacteroidia;o__Bacteroidales;f__GWA2-32-17;g__GWA2-32-17;s__GWA2-32-17 sp001769035	-
mOTU_0022	UCr18-69_GCA_002774425.1	CG sampling	Crystal Geyser	USA	400	320-480	48.374	99.905	74.26	0	d__Bacteria;p__Patescibacteria;c__ABY1;o__UBA1544;f__UBA1544;g__UBA1544;s__UBA1544 sp002774425	-
mOTU_0023	SweH24-26_MEGAHIT-group-0.811	KR0015B-DNA Meteoric planktonic	Äspö HRL	Sweden	70	70	40.494	None	66.96	4.84	d__Bacteria;p__Omnitrophota;c__Koll11;o__Gygaellales;f__Profunditerraquicolaceae;g__;s__	P23110_101_S1_L004-P23110_102_S2_L004-P23110_103_S3_L004
mOTU_0024	SweH1_Modern_marine.mb.64	MMBR Modern marine rock biofilm	Äspö HRL	Sweden	294.1	294.1	55.035	99.839	97.8	3.3	d__Bacteria;p__Eisenbacteria;c__RBG-16-71-46;o__CAIMUX01;f__JAHJDP01;g__JAHJDP01;s__JAHJDP01 sp018831195	SRR2540949
mOTU_0025	SweH27-29_MEGAHIT-group-1.699	SA1420A-DNA Modern marine planktonic	Äspö HRL	Sweden	200.56	200.56	39.199	None	51.7	0.19	d__Bacteria;p__Patescibacteria;c__Paceibacteria;o__Portnoybacterales;f__UBA2143;g__JAHJOV01;s__	P23110_104_S4_L004-P23110_105_S5_L004-P23110_106_S6_L004
mOTU_0026	SwiM13_SRR1917274.44	Autotrophic communities BRH/23	Mont Terri	Switzerland	562.73	562.73	70.069	None	97.96	1.52	d__Bacteria;p__Pseudomonadota;c__Alphaproteobacteria;o__Thalassobaculales;f__Thalassobaculaceae;g__Thalassobaculum_A;s__	SRR1917274
mOTU_0027	SweH27-29_MEGAHIT-group-1.87	SA1420A-DNA Modern marine planktonic	Äspö HRL	Sweden	200.56	200.56	38.271	99.053	93.45	1.61	d__Bacteria;p__Omnitrophota;c__Koll11;o__Tantalellales;f__Tantalellaceae;g__BS750m-G21;s__BS750m-G21 sp018814505	P23110_104_S4_L004-P23110_105_S5_L004-P23110_106_S6_L004
mOTU_0028	SweH24-26_MEGAHIT-group-0.644	KR0015B-DNA Meteoric planktonic	Äspö HRL	Sweden	70	70	48.652	99.999	76.02	0.93	d__Archaea;p__Iainarchaeota;c__Iainarchaeia;o__Iainarchaeales;f__UBA10191;g__;s__	P23110_101_S1_L004-P23110_102_S2_L004-P23110_103_S3_L004
mOTU_0029	SweH_Undefined_mixed_planktonic.mb.132	Äspö sampling	Äspö HRL	Sweden	70	70	34.023	99.209	57.04	4.71	d__Bacteria;p__Patescibacteria;c__Paceibacteria;o__Portnoybacterales;f__UBA2143;g__JAHJOV01;s__JAHJOV01 sp018820085	-
mOTU_0030	UCr18-69_GCA_002780305.1	CG sampling	Crystal Geyser	USA	400	320-480	39.711	99.602	59.26	0	d__Bacteria;p__Patescibacteria;c__Microgenomatia;o__UM-FILTER-40-11;f__UM-FILTER-40-11;g__UM-FILTER-40-11;s__UM-FILTER-40-11 sp002780305	-
mOTU_0031	SweH_Old_saline_planktonic.mb.14	Äspö sampling	Äspö HRL	Sweden	70	70	63.268	99.228	99.68	0.38	d__Bacteria;p__Pseudomonadota;c__Gammaproteobacteria;o__Burkholderiales;f__Burkholderiaceae;g__Acidovorax;s__Acidovorax sp018828125	-
mOTU_0032	SweH20_MM_PC_MetaG.mb.192	MM_PC_MetaG Modern marine planktonic	Äspö HRL	Sweden	171.26	171.26	32.553	96.799	94.13	4.89	d__Bacteria;p__Bacillota_I;c__Bacilli_A;o__Acholeplasmatales;f__Acholeplasmataceae;g__UBA2284;s__UBA2284 sp018817915	MM_PC_MetaG
mOTU_0033	SweH27-29_MEGAHIT-group-1.172	SA1420A-DNA Modern marine planktonic	Äspö HRL	Sweden	200.56	200.56	55.781	None	98.26	0	d__Bacteria;p__Pseudomonadota;c__Alphaproteobacteria;o__Rhodospirillales_A;f__Thalassospiraceae;g__Thalassospira;s__	P23110_104_S4_L004-P23110_105_S5_L004-P23110_106_S6_L004
mOTU_0034	SweH16_OSS_B.mb.36	OSS_A Old saline planktonic	Äspö HRL	Sweden	448.37	448.37	63.863	99.98	99.51	0.14	d__Bacteria;p__Pseudomonadota;c__Alphaproteobacteria;o__Rhizobiales;f__Devosiaceae;g__Devosia;s__Devosia sp018828145	SRR10598218
mOTU_0035	UCr18-69_GCA_002785005.1	CG sampling	Crystal Geyser	USA	400	320-480	58.144	99.94	65.84	0.11	d__Bacteria;p__Patescibacteria;c__ABY1;o__SG8-24;f__SG8-24;g__UBA1561;s__UBA1561 sp001872545	-
mOTU_0036	UCr18-69_GCA_002778705.1	CG sampling	Crystal Geyser	USA	400	320-480	37.151	None	61.57	0.93	d__Bacteria;p__Patescibacteria;c__ABY1;o__BM507;f__UBA917;g__1-14-0-10-37-14;s__1-14-0-10-37-14 sp002778705	-
mOTU_0037	SweH24-26_MEGAHIT-group-0.618	KR0015B-DNA Meteoric planktonic	Äspö HRL	Sweden	70	70	25.286	None	59.59	2.88	d__Archaea;p__Iainarchaeota;c__Iainarchaeia;o__CSSED10-239;f__CSSED10-239;g__;s__	P23110_101_S1_L004-P23110_102_S2_L004-P23110_103_S3_L004
mOTU_0038	SoW10_SRR5011273.84	Be326_2013_DNA_MF	Welkom, Witwatersrand Basin	South Africa	1339	1339	34.782	99.996	56.51	0	d__Bacteria;p__Patescibacteria;c__Microgenomatia;o__GWA2-44-7;f__UBA8517;g__DYGS01;s__DYGS01 sp020724585	SRR5011273
mOTU_0039	CA3_SRR13727524.35	19GWE00545 groundwater	Alberta	Canada	135	135	43.937	99.045	98.72	0.43	d__Bacteria;p__Pseudomonadota;c__Gammaproteobacteria;o__Burkholderiales;f__Methylophilaceae;g__Methylotenera;s__Methylotenera sp030652995	SRR13727524
mOTU_0040	UCr18-69_GCA_002773915.1	CG sampling	Crystal Geyser	USA	400	320-480	43.085	99.745	59.57	0	d__Bacteria;p__Patescibacteria;c__UBA1384;o__GWA2-35-9;f__CG2-30-43-20;g__CG2-30-43-20;s__CG2-30-43-20 sp002780235	-
mOTU_0041	SweH27-29_MEGAHIT-group-1.422	SA1420A-DNA Modern marine planktonic	Äspö HRL	Sweden	200.56	200.56	35.543	None	66.29	4.25	d__Bacteria;p__Omnitrophota;c__Koll11;o__Velamenicoccales;f__JABMQK01;g__;s__	P23110_104_S4_L004-P23110_105_S5_L004-P23110_106_S6_L004
mOTU_0042	SweH20_MM_PC_MetaG.mb.19	MM_PC_MetaG Modern marine planktonic	Äspö HRL	Sweden	171.26	171.26	36.952	99.839	84.36	1.68	d__Bacteria;p__Bacteroidota;c__Ignavibacteria;o__Ignavibacteriales;f__Melioribacteraceae;g__JAHISV01;s__JAHISV01 sp018818065	MM_PC_MetaG
mOTU_0043	SweH27-29_MEGAHIT-group-1.590	SA1420A-DNA Modern marine planktonic	Äspö HRL	Sweden	200.56	200.56	66.93	None	57.89	0	d__Bacteria;p__VGIX01;c__VGIX01;o__VGIX01;f__VGIX01;g__WJLY01;s__	P23110_104_S4_L004-P23110_105_S5_L004-P23110_106_S6_L004
mOTU_0044	UCr18-69_GCA_002792505.1	CG sampling	Crystal Geyser	USA	400	320-480	40.935	99.555	78.24	0	d__Bacteria;p__Patescibacteria;c__Gracilibacteria;o__UBA1369;f__UM-FILTER-41-14;g__UM-FILTER-41-14;s__UM-FILTER-41-14 sp002788755	-
mOTU_0045	SweH21_MM_PW_MetaG.mb.43	MM_PW_MetaG Modern marine planktonic	Äspö HRL	Sweden	171.26	171.26	63.004	97.672	99.59	0.14	d__Bacteria;p__Pseudomonadota;c__Gammaproteobacteria;o__Pseudomonadales;f__Pseudomonadaceae;g__Stutzerimonas;s__Stutzerimonas sp007713455	MM_PW_MetaG
mOTU_0046	UCr18-69_GCA_002779905.1	CG sampling	Crystal Geyser	USA	400	320-480	57.68	99.39	95.81	1.51	d__Bacteria;p__Desulfobacterota;c__Syntrophia;o__Syntrophales;f__UBA5619;g__UBA5619;s__UBA5619 sp001873745	-
mOTU_0047	SweH27-29_MEGAHIT-group-1.351	SA1420A-DNA Modern marine planktonic	Äspö HRL	Sweden	200.56	200.56	47.288	None	72.45	0	d__Bacteria;p__Chloroflexota;c__Dehalococcoidia;o__Dehalococcoidales;f__G020351185;g__G020351185;s__	P23110_104_S4_L004-P23110_105_S5_L004-P23110_106_S6_L004
mOTU_0048	SwiM2_SRR1916584.37	Opalinus Clay rock porewater BRC-3 BRH_40	Mont Terri	Switzerland	234	234	59.985	99.576	96.95	0.98	d__Bacteria;p__Pseudomonadota;c__Gammaproteobacteria;o__Burkholderiales;f__Thiobacillaceae;g__Thiobacillus;s__	SRR1916584
mOTU_0049	SweH16_OSS_B.mb.48	OSS_A Old saline planktonic	Äspö HRL	Sweden	448.37	448.37	47.63	98.723	92.58	3.91	d__Bacteria;p__Pseudomonadota;c__Gammaproteobacteria;o__Enterobacterales;f__Alteromonadaceae;g__Pararheinheimera;s__Pararheinheimera sp018820995	SRR10598218
mOTU_0050	SweH24-26_MEGAHIT-group-0.84	KR0015B-DNA Meteoric planktonic	Äspö HRL	Sweden	70	70	48.685	99.334	75.64	3.94	d__Bacteria;p__Patescibacteria;c__Gracilibacteria;o__JAHISY01;f__JAHISY01;g__JAHISY01;s__	P23110_101_S1_L004-P23110_102_S2_L004-P23110_103_S3_L004
mOTU_0051	FOl11_KR46_M_MetaG.mb.10	KR46_M_MetaG	Olkiluoto Island	Finland	530.1	528.7–531.5	58.864	98.033	98.19	0	d__Bacteria;p__Desulfobacterota;c__Desulfovibrionia;o__Desulfovibrionales;f__Desulfomicrobiaceae;g__Desulfomicrobium;s__Desulfomicrobium sp018902545	SRR6516144
mOTU_0052	SweH_Modern_marine.mb.129	Äspö sampling	Äspö HRL	Sweden	70	70	40.941	99.96	81.35	0.99	d__Bacteria;p__Patescibacteria;c__ABY1;o__UBA9570;f__JAHJKD01;g__JAHJKD01;s__JAHJKD01 sp018822435	-
mOTU_0053	SweH_Modern_marine.mb.241	Äspö sampling	Äspö HRL	Sweden	70	70	39.331	99.344	82.48	0.93	d__Archaea;p__Nanoarchaeota;c__Nanoarchaeia;o__Woesearchaeales;f__JAHJBD01;g__JAHJBD01;s__JAHJBD01 sp018813725	-
mOTU_0054	RC1_SRR6186653.61	oil-prospecting borehole 5P	Near the village of Chazhemto-Tomsk	Russia	2800	2800	36.5	None	59.57	0.99	d__Bacteria;p__Patescibacteria;c__Microgenomatia;o__GWA2-44-7;f__UBA8517;g__Ch104c;s__Ch104c sp013426185	SRR6186653
mOTU_0055	SweH27-29_MEGAHIT-group-1.368	SA1420A-DNA Modern marine planktonic	Äspö HRL	Sweden	200.56	200.56	45.855	None	96.13	4.06	d__Bacteria;p__Desulfobacterota;c__Desulfobacteria;o__C00003060;f__C00003106;g__JAFDAE01;s__	P23110_104_S4_L004-P23110_105_S5_L004-P23110_106_S6_L004
mOTU_0056	UCr9-16_GCA_001871015.1	Filtrate	Crystal Geyser	USA	800	800	38.463	99.31	86.14	0	d__Bacteria;p__Desantisbacteria;c__UBA1551;o__UBA1551;f__UBA1559;g__UBA1559;s__UBA1559 sp001871015	SRR2638363-SRR2638370
mOTU_0057	SweH_Modern_marine_rock_biofilm.mb.20	Äspö sampling	Äspö HRL	Sweden	70	70	54.65	99.952	99.6	0.56	d__Bacteria;p__Pseudomonadota;c__Gammaproteobacteria;o__Thiotrichales;f__Thiotrichaceae;g__Thiothrix;s__Thiothrix sp018822845	-
mOTU_0058	SoW12_SRR5011277.14	Be326_2011_DNA_MF	Welkom, Witwatersrand Basin	South Africa	1339	1339	67.553	99.991	84.16	2.48	d__Bacteria;p__Bacillota_E;c__UBA995;o__UBA995;f__UBA995;g__DYFO01;s__DYFO01 sp020725145	SRR5011277
mOTU_0059	UCr18-69_GCA_002774465.1	CG sampling	Crystal Geyser	USA	400	320-480	43.298	None	64.79	0	d__Bacteria;p__Patescibacteria;c__Paceibacteria;o__Paceibacterales;f__PEYH01;g__PEYH01;s__PEYH01 sp002774465	-
mOTU_0060	SweH27-29_MEGAHIT-group-1.186	SA1420A-DNA Modern marine planktonic	Äspö HRL	Sweden	200.56	200.56	38.003	None	89.78	0	d__Bacteria;p__Omnitrophota;c__Koll11;o__Gorgyraeales;f__Gorgyraeaceae;g__JAHILY01;s__	P23110_104_S4_L004-P23110_105_S5_L004-P23110_106_S6_L004
mOTU_0061	SweH16_OSS_B.mb.20	OSS_A Old saline planktonic	Äspö HRL	Sweden	448.37	448.37	47.864	99.802	63.01	0	d__Bacteria;p__Patescibacteria;c__Paceibacteria;o__UBA9973;f__UBA2103;g__C7867-001;s__C7867-001 sp018826905	SRR10598218
mOTU_0062	UCr9-16_GCA_001873065.1	Filtrate	Crystal Geyser	USA	800	800	31.41	99.908	98.99	0.65	d__Bacteria;p__Bacteroidota;c__Bacteroidia;o__Flavobacteriales;f__Flavobacteriaceae;g__Polaribacter;s__Polaribacter sp001873065	SRR2638363-SRR2638370
mOTU_0063	SweH27-29_MEGAHIT-group-1.1042	SA1420A-DNA Modern marine planktonic	Äspö HRL	Sweden	200.56	200.56	37.306	99.533	86.45	3.37	d__Bacteria;p__Dependentiae;c__Babeliae;o__Babeliales;f__RVW-14;g__JAUIHA01;s__	P23110_104_S4_L004-P23110_105_S5_L004-P23110_106_S6_L004
mOTU_0064	FOl4_KR13_Ju.mb.9	KR13_Ju	Olkiluoto Island	Finland	334.2	330.5–337.9	35.503	99.051	75.55	0	d__Bacteria;p__Patescibacteria;c__Microgenomatia;o__UBA12405;f__UBA12405;g__JAHIPV01;s__JAHIPV01 sp018902845	SRR11548474
mOTU_0065	UCr18-69_GCA_002773075.1	CG sampling	Crystal Geyser	USA	400	320-480	36.327	99.088	52.39	1.23	d__Bacteria;p__Patescibacteria;c__Paceibacteria;o__Paceibacterales;f__;g__;s__	-
mOTU_0066	UCr9-16_GCA_001871195.1	Filtrate	Crystal Geyser	USA	800	800	55.41	99.984	99.58	0.84	d__Bacteria;p__Pseudomonadota;c__Zetaproteobacteria;o__Mariprofundales;f__Mariprofundaceae;g__UBA1543;s__UBA1543 sp001871195	SRR2638363-SRR2638370
mOTU_0067	SweH9_OS_PC_MetaG.mb.114	OSL_B Old saline planktonic	Äspö HRL	Sweden	448.37	448.37	56.565	98.5	94.77	0.78	d__Bacteria;p__Pseudomonadota;c__Gammaproteobacteria;o__JAHJQQ01;f__JAHJQQ01;g__JAHJQQ01;s__JAHJQQ01 sp018819175	SRR10598173
mOTU_0068	UCr18-69_GCA_002787695.1	CG sampling	Crystal Geyser	USA	400	320-480	41.827	None	73.8	1.12	d__Bacteria;p__Patescibacteria;c__Paceibacteria;o__UBA9973;f__1-14-0-10-42-12;g__1-14-0-10-42-12;s__1-14-0-10-42-12 sp002787695	-
mOTU_0069	SweH27-29_MEGAHIT-group-1.303	SA1420A-DNA Modern marine planktonic	Äspö HRL	Sweden	200.56	200.56	35.074	99.209	98.67	0	d__Bacteria;p__Bacillota_I;c__Bacilli_A;o__Acholeplasmatales;f__Acholeplasmataceae;g__UBA2284;s__	P23110_104_S4_L004-P23110_105_S5_L004-P23110_106_S6_L004
mOTU_0070	SweH36_LR-mb.138	KR0015B-LR Meteoric planktonic	Äspö HRL	Sweden	70	70	28.185	None	57.94	1.4	d__Archaea;p__Nanoarchaeota;c__Nanoarchaeia;o__SCGC-AAA011-G17;f__JAPLZO01;g__JAPLZO01;s__	KR0015B-LR
mOTU_0071	SweH22_OS_PC_MetaG.mb.9	OS_PC_MetaG Old saline planktonic	Äspö HRL	Sweden	448.35	448.35	34.374	99.889	100	1.12	d__Bacteria;p__Bacteroidota;c__Ignavibacteria;o__Ignavibacteriales;f__Melioribacteraceae;g__JAHJUE01;s__JAHJUE01 sp018829205	OS_PC_MetaG
mOTU_0072	UCr18-69_GCA_002788595.1	CG sampling	Crystal Geyser	USA	400	320-480	42.622	99.539	92.41	1.08	d__Bacteria;p__Omnitrophota;c__Koll11;o__Taenaricolales;f__Taenaricolaceae;g__Taenaricola;s__Taenaricola geyseris	-
mOTU_0073	UCr18-69_GCA_002786715.1	CG sampling	Crystal Geyser	USA	400	320-480	38.753	99.696	95.09	0	d__Bacteria;p__Bdellovibrionota;c__Bacteriovoracia;o__Bacteriovoracales;f__Bacteriovoracaceae;g__21-14-all-39-27;s__21-14-all-39-27 sp002786715	-
mOTU_0074	SweH24-26_MEGAHIT-group-0.621	KR0015B-DNA Meteoric planktonic	Äspö HRL	Sweden	70	70	45.452	None	90.65	0	d__Archaea;p__Aenigmatarchaeota;c__Aenigmatarchaeia;o__JACPZZ01;f__JACPZZ01;g__JACPZZ01;s__	P23110_101_S1_L004-P23110_102_S2_L004-P23110_103_S3_L004
mOTU_0075	SweH24-26_MEGAHIT-group-0.611	KR0015B-DNA Meteoric planktonic	Äspö HRL	Sweden	70	70	45.116	None	70.79	0.99	d__Bacteria;p__Patescibacteria;c__ABY1;o__UBA1558;f__2-01-FULL-52-15;g__;s__	P23110_101_S1_L004-P23110_102_S2_L004-P23110_103_S3_L004
mOTU_0076	UCr18-69_GCA_002784325.1	CG sampling	Crystal Geyser	USA	400	320-480	49.5	99.894	99.58	1.68	d__Bacteria;p__Pseudomonadota;c__Zetaproteobacteria;o__Mariprofundales;f__Mariprofundaceae;g__CG1-02-49-23;s__CG1-02-49-23 sp002791545	-
mOTU_0077	UCr18-69_GCA_002772375.1	CG sampling	Crystal Geyser	USA	400	320-480	43.612	99.455	60.36	0	d__Bacteria;p__Patescibacteria;c__Paceibacteria;o__UBA6257;f__Brennerbacteraceae;g__UBA1567;s__UBA1567 sp001872485	-
mOTU_0078	UCr18-69_GCA_002792135.1	CG sampling	Crystal Geyser	USA	400	320-480	34.644	None	64.32	0	d__Bacteria;p__Patescibacteria;c__GCA-2792135;o__GCA-2792135;f__GCA-2792135;g__GCA-2792135;s__GCA-2792135 sp002792135	-
mOTU_0079	SweH24-26_MEGAHIT-group-0.160	KR0015B-DNA Meteoric planktonic	Äspö HRL	Sweden	70	70	51.085	None	86.52	1.29	d__Bacteria;p__Desulfobacterota;c__DSM-4660;o__Desulfatiglandales;f__Desulfatiglandaceae;g__;s__	P23110_101_S1_L004-P23110_102_S2_L004-P23110_103_S3_L004
mOTU_0080	SweH3_Modern_marine_glass_biofilm.mb.48	MMBG Modern marine glass biofilm	Äspö HRL	Sweden	294.1	294.1	56.239	99.606	98.4	2	d__Archaea;p__Thermoplasmatota;c__Thermoplasmata;o__UBA10834;f__UBA10834;g__COMBO-56-21;s__COMBO-56-21 sp018814355	SRR2544004
mOTU_0081	SweH30-32_MEGAHIT-group-2.133	SA2074A-DNA Modern marine planktonic	Äspö HRL	Sweden	281.65	281.65	56.325	None	90.91	2.73	d__Bacteria;p__Chloroflexota;c__Anaerolineae;o__Anaerolineales;f__Villigracilaceae;g__;s__	SA2074A-DNA-1_S86_L002-SA2074A-DNA-2_S87_L002-SA2074A-DNA-3_S88_L002
mOTU_0082	SweH20_MM_PC_MetaG.mb.204	MM_PC_MetaG Modern marine planktonic	Äspö HRL	Sweden	171.26	171.26	39.818	None	60.89	0.86	d__Bacteria;p__Patescibacteria;c__Microgenomatia;o__UBA1400;f__MFAQ01;g__JAHITH01;s__JAHITH01 sp018817845	MM_PC_MetaG
mOTU_0083	SweH33-35_MEGAHIT-group-3.102	SA2600A-DNA Old saline planktonic	Äspö HRL	Sweden	345.02	345.02	30.624	98.192	80.06	0.93	d__Archaea;p__Nanoarchaeota;c__Nanoarchaeia;o__SCGC-AAA011-G17;f__PNOQ01;g__JAHJUI01;s__JAHJUI01 sp018829185	SA2600A-DNA-1_S89_L002-SA2600A-DNA-2_S91_L002-SA2600A-DNA-3_S90_L002
mOTU_0084	USo73_SRR17438090.3	Soudan Mine gDNA DDH951b	Soudan Iron Mine	USA	715	715	38.95	None	84.29	1.22	d__Bacteria;p__Campylobacterota;c__Campylobacteria;o__Campylobacterales;f__Sulfurimonadaceae;g__Sulfurimonas;s__	SRR17438090
mOTU_0085	CA4_SRR13727525.60	19GWE00537 groundwater	Alberta	Canada	95	95	51.47	None	61.15	0.65	d__Archaea;p__Halobacteriota;c__Methanomicrobia;o__Methanomicrobiales;f__Methanospirillaceae;g__Methanoregula;s__	SRR13727525
mOTU_0086	FOl6_KR11_S2_MetaG.mb.7	KR11_S2_MetaG	Olkiluoto Island	Finland	375.1	366.7–383.5	49.063	99.33	98.21	0	d__Bacteria;p__Desulfobacterota;c__Desulfobulbia;o__Desulfobulbales;f__Desulfocapsaceae;g__UBA2270;s__UBA2270 sp002347745	SRR6516019
mOTU_0087	SweH27-29_MEGAHIT-group-1.818	SA1420A-DNA Modern marine planktonic	Äspö HRL	Sweden	200.56	200.56	50.958	99.292	89.32	0.43	d__Bacteria;p__Margulisbacteria;c__WOR-1;o__O2-12-FULL-45-9;f__XYB2-FULL-48-7;g__XYB2-FULL-45-9;s__XYB2-FULL-45-9 sp018822365	P23110_104_S4_L004-P23110_105_S5_L004-P23110_106_S6_L004
mOTU_0088	SwiM8_SRR1914421.13	Opalinus Clay rock porewater BRC-3 BRH_32	Mont Terri	Switzerland	228	228	61.262	98.754	98.04	2	d__Bacteria;p__Pseudomonadota;c__Alphaproteobacteria;o__Caulobacterales;f__Hyphomonadaceae;g__Hyphomonas;s__Hyphomonas sp000961795	SRR1914421
mOTU_0089	CA7_SRR13727535.5	19GWC19053 groundwater	Alberta	Canada	85	85	62.711	None	97.04	0	d__Bacteria;p__Desulfobacterota;c__Desulfovibrionia;o__Desulfovibrionales;f__Desulfovibrionaceae;g__Humidesulfovibrio;s__Humidesulfovibrio sp030689645	SRR13727535
mOTU_0090	SweH24-26_MEGAHIT-group-0.225	KR0015B-DNA Meteoric planktonic	Äspö HRL	Sweden	70	70	38.826	99.461	86.92	3.23	d__Bacteria;p__Omnitrophota;c__Koll11;o__Gygaellales;f__Profunditerraquicolaceae;g__VGKM01;s__	P23110_101_S1_L004-P23110_102_S2_L004-P23110_103_S3_L004
mOTU_0091	SweH_Modern_marine.mb.132	Äspö sampling	Äspö HRL	Sweden	70	70	36.999	None	80.15	2.59	d__Bacteria;p__Pseudomonadota;c__Gammaproteobacteria;o__UBA9339;f__UBA9339;g__UBA9339;s__UBA9339 sp018814965	-
mOTU_0092	SweH24-26_MEGAHIT-group-0.794	KR0015B-DNA Meteoric planktonic	Äspö HRL	Sweden	70	70	49.986	None	96.13	3.57	d__Bacteria;p__Desulfobacterota;c__RBG-13-43-22;o__RBG-13-43-22;f__RBG-13-43-22;g__RBG-13-43-22;s__	P23110_101_S1_L004-P23110_102_S2_L004-P23110_103_S3_L004
mOTU_0093	SweH10_OS_PC_MetaG.mb.126	OSL_A Old saline planktonic	Äspö HRL	Sweden	448.37	448.37	60.961	98.512	94.91	1.42	d__Bacteria;p__Pseudomonadota;c__Gammaproteobacteria;o__Burkholderiales;f__Thiobacillaceae;g__Thiobacillus;s__Thiobacillus sp018831045	SRR10598174
mOTU_0094	SwiM2_SRR1916584.30	Opalinus Clay rock porewater BRC-3 BRH_40	Mont Terri	Switzerland	234	234	60.789	99.873	94.34	1.94	d__Bacteria;p__Pseudomonadota;c__Alphaproteobacteria;o__Rhizobiales;f__Hyphomicrobiaceae;g__Filomicrobium;s__Filomicrobium sp001516065	SRR1916584
mOTU_0095	RT3_SRR7102746.20	Beliy Yar 2014	Tomsk-Siberia	Russia	2600	2600	58.992	98.45	85.29	1.47	d__Bacteria;p__Bacillota_G;c__SHA-98;o__UBA4971;f__UBA4971;g__;s__	SRR7102746
mOTU_0096	UCr18-69_GCA_002782865.1	CG sampling	Crystal Geyser	USA	400	320-480	41.117	99.94	66.67	0	d__Bacteria;p__Patescibacteria;c__ABY1;o__SG8-24;f__UBA9934;g__UM-FILTER-41-21;s__UM-FILTER-41-21 sp002782865	-
mOTU_0097	UCr18-69_GCA_002790775.1	CG sampling	Crystal Geyser	USA	400	320-480	40.625	99.852	96.59	0.91	d__Bacteria;p__Nitrospirota;c__Thermodesulfovibrionia;o__Thermodesulfovibrionales;f__SM23-35;g__0-14-3-00-41-53;s__0-14-3-00-41-53 sp002780895	-
mOTU_0098	SoW10_SRR5011273.31	Be326_2013_DNA_MF	Welkom, Witwatersrand Basin	South Africa	1339	1339	42.768	99.92	57.95	0	d__Bacteria;p__Patescibacteria;c__Paceibacteria;o__UBA9973;f__BOKC01;g__BOKC01;s__BOKC01 sp020724885	SRR5011273
mOTU_0099	SweH20_MM_PC_MetaG.mb.128	MM_PC_MetaG Modern marine planktonic	Äspö HRL	Sweden	171.26	171.26	31.848	99.918	97.33	4	d__Bacteria;p__Bacillota_I;c__Bacilli_A;o__Izemoplasmatales;f__UBA5603;g__JAHIRM01;s__JAHIRM01 sp018818595	MM_PC_MetaG
mOTU_0100	SweH24-26_MEGAHIT-group-0.465	KR0015B-DNA Meteoric planktonic	Äspö HRL	Sweden	70	70	47.504	None	55.1	2.67	d__Bacteria;p__Patescibacteria;c__ABY1;o__UBA11705;f__JABHMO01;g__;s__	P23110_101_S1_L004-P23110_102_S2_L004-P23110_103_S3_L004
mOTU_0101	SweH24-26_MEGAHIT-group-0.617	KR0015B-DNA Meteoric planktonic	Äspö HRL	Sweden	70	70	50.096	None	52.48	0	d__Bacteria;p__Patescibacteria;c__Paceibacteria;o__UBA6257;f__2-01-FULL-56-20;g__JAHFLL01;s__	P23110_101_S1_L004-P23110_102_S2_L004-P23110_103_S3_L004
mOTU_0102	SweH27-29_MEGAHIT-group-1.1032	SA1420A-DNA Modern marine planktonic	Äspö HRL	Sweden	200.56	200.56	49.045	None	92.52	1.37	d__Archaea;p__Nanoarchaeota;c__Nanoarchaeia;o__Woesearchaeales;f__;g__;s__	P23110_104_S4_L004-P23110_105_S5_L004-P23110_106_S6_L004
mOTU_0103	SweH27-29_MEGAHIT-group-1.487	SA1420A-DNA Modern marine planktonic	Äspö HRL	Sweden	200.56	200.56	31.149	99.705	85.98	4.31	d__Archaea;p__Nanoarchaeota;c__Nanoarchaeia;o__Woesearchaeales;f__GCA-2686295;g__JAHIUF01;s__JAHIUF01 sp018817005	P23110_104_S4_L004-P23110_105_S5_L004-P23110_106_S6_L004
mOTU_0104	UCr18-69_GCA_002790995.1	CG sampling	Crystal Geyser	USA	400	320-480	40.314	99.407	68.12	0.55	d__Bacteria;p__Patescibacteria;c__Paceibacteria;o__Portnoybacterales;f__GWB1-42-6;g__CG1-02-40-82;s__CG1-02-40-82 sp002774415	-
mOTU_0105	SweH30-32_MEGAHIT-group-2.98	SA2074A-DNA Modern marine planktonic	Äspö HRL	Sweden	281.65	281.65	30.901	97.965	63.86	1.17	d__Bacteria;p__Patescibacteria;c__ABY1;o__BM507;f__JAHJJO01;g__JAHJJO01;s__JAHJJO01 sp018822835	SA2074A-DNA-1_S86_L002-SA2074A-DNA-2_S87_L002-SA2074A-DNA-3_S88_L002
mOTU_0106	UCr18-69_GCA_002782545.1	CG sampling	Crystal Geyser	USA	400	320-480	34.436	99.729	95.28	0.41	d__Bacteria;p__Bacteroidota;c__Bacteroidia;o__Flavobacteriales;f__Flavobacteriaceae;g__Planktosalinus;s__Planktosalinus sp001873105	-
mOTU_0107	SweH_Modern_marine_rock_biofilm.mb.115	Äspö sampling	Äspö HRL	Sweden	70	70	56.898	98.056	94.19	4.23	d__Bacteria;p__Desulfobacterota;c__Syntrophia;o__Syntrophales;f__UBA5619;g__UBA5619;s__UBA5619 sp018896355	-
mOTU_0108	SoW11_SRR5011275.21	Be326_2012_DNA_MF	Witwatersrand Basin	South Africa	1339	1339	54.673	100	87.11	4.27	d__Bacteria;p__Chloroflexota;c__Anaerolineae;o__Anaerolineales;f__UBA4823;g__RBG-16-57-11;s__RBG-16-57-11 sp020724505	SRR5011275
mOTU_0109	UCr18-69_GCA_002787855.1	CG sampling	Crystal Geyser	USA	400	320-480	42.154	99.667	69.96	0	d__Bacteria;p__Patescibacteria;c__Paceibacteria;o__UBA9973;f__Zambryskibacteraceae;g__UBA5004;s__UBA5004 sp002787855	-
mOTU_0110	UCr18-69_GCA_002774365.1	CG sampling	Crystal Geyser	USA	400	320-480	44.703	None	88.89	3.42	d__Bacteria;p__Margulisbacteria;c__WOR-1;o__O2-12-FULL-45-9;f__O2-12-FULL-45-9;g__GCA-2774365;s__GCA-2774365 sp002774365	-
mOTU_0111	SweH22_OS_PC_MetaG.mb.200	OS_PC_MetaG Old saline planktonic	Äspö HRL	Sweden	448.35	448.35	60.937	99.374	98.05	1.69	d__Bacteria;p__Pseudomonadota;c__Alphaproteobacteria;o__Rhizobiales;f__Hyphomicrobiaceae;g__Filomicrobium;s__Filomicrobium sp018830445	OS_PC_MetaG
mOTU_0112	SweH24-26_MEGAHIT-group-0.723	KR0015B-DNA Meteoric planktonic	Äspö HRL	Sweden	70	70	40.888	100	67.45	1.87	d__Archaea;p__Nanoarchaeota;c__Nanoarchaeia;o__Pacearchaeales;f__GW2011-AR1;g__JAGVXH01;s__	P23110_101_S1_L004-P23110_102_S2_L004-P23110_103_S3_L004
mOTU_0113	SweH20_MM_PC_MetaG.mb.124	MM_PC_MetaG Modern marine planktonic	Äspö HRL	Sweden	171.26	171.26	41.3	None	76.76	0.83	d__Bacteria;p__Patescibacteria;c__Gracilibacteria;o__UBA1369;f__LOWO2-01-FULL-3;g__JAHIRL01;s__JAHIRL01 sp018818755	MM_PC_MetaG
mOTU_0114	SweH30-32_MEGAHIT-group-2.95	SA2074A-DNA Modern marine planktonic	Äspö HRL	Sweden	281.65	281.65	37.197	99.136	100	2.11	d__Bacteria;p__Campylobacterota;c__Campylobacteria;o__Campylobacterales;f__Sulfurimonadaceae;g__Sulfurimonas;s__Sulfurimonas sp013791885	SA2074A-DNA-1_S86_L002-SA2074A-DNA-2_S87_L002-SA2074A-DNA-3_S88_L002
mOTU_0115	FOl2_KR13_N1.mb.69	KR13_N1	Olkiluoto Island	Finland	334.2	330.5–337.9	36.24	99.509	66.8	2.48	d__Bacteria;p__Patescibacteria;c__Paceibacteria;o__Paceibacterales;f__Staskawiczbacteraceae;g__JAHIOM01;s__JAHIOM01 sp018895235	SRR11548472
mOTU_0116	SweH_Modern_marine.mb.151	Äspö sampling	Äspö HRL	Sweden	70	70	64.3	99.665	97.76	0.65	d__Bacteria;p__Pseudomonadota;c__Alphaproteobacteria;o__Oceanibaculales;f__Oceanibaculaceae;g__Oceanibaculum;s__Oceanibaculum sp018823745	-
mOTU_0117	SweH_Old_saline_planktonic.mb.117	Äspö sampling	Äspö HRL	Sweden	70	70	34.682	99.527	98.09	0.16	d__Bacteria;p__Bacteroidota;c__Bacteroidia;o__Sphingobacteriales;f__Sphingobacteriaceae;g__Pelobium;s__Pelobium sp018828585	-
mOTU_0118	SweH27-29_MEGAHIT-group-1.690	SA1420A-DNA Modern marine planktonic	Äspö HRL	Sweden	200.56	200.56	61.214	99.391	91.75	4.95	d__Bacteria;p__Chloroflexota;c__Dehalococcoidia;o__JACVQG01;f__JAHKAY01;g__JAHKAY01;s__JAHKAY01 sp018825785	P23110_104_S4_L004-P23110_105_S5_L004-P23110_106_S6_L004
mOTU_0119	SweH27-29_MEGAHIT-group-1.221	SA1420A-DNA Modern marine planktonic	Äspö HRL	Sweden	200.56	200.56	56.484	None	61.33	0	d__Bacteria;p__Chloroflexota;c__Dehalococcoidia;o__Dehalococcoidales;f__;g__;s__	P23110_104_S4_L004-P23110_105_S5_L004-P23110_106_S6_L004
mOTU_0120	SweH30-32_MEGAHIT-group-2.36	SA2074A-DNA Modern marine planktonic	Äspö HRL	Sweden	281.65	281.65	49.803	None	82.37	2.15	d__Bacteria;p__Ratteibacteria;c__UBA8468;o__MWAK01;f__MWAK01;g__JAHJUB01;s__	SA2074A-DNA-1_S86_L002-SA2074A-DNA-2_S87_L002-SA2074A-DNA-3_S88_L002
mOTU_0121	SwiM17_SRR1917239.14	Autotrophic communities BRH/9	Mont Terri	Switzerland	562.73	562.73	62.474	98.535	98.11	1.27	d__Bacteria;p__Pseudomonadota;c__Alphaproteobacteria;o__Sphingomonadales;f__Sphingomonadaceae;g__Erythrobacter;s__Erythrobacter sp002842735	SRR1917239
mOTU_0122	USo76_SRR4072253.2	Soudan Mine gDNA DDH932	Soudan Iron Mine	USA	715	715	58.866	99.571	93.39	0	d__Bacteria;p__Pseudomonadota;c__Gammaproteobacteria;o__Pseudomonadales;f__Oleiphilaceae;g__Marinobacter;s__Marinobacter subterrani	SRR4072253
mOTU_0123	SweH20_MM_PC_MetaG.mb.37	MM_PC_MetaG Modern marine planktonic	Äspö HRL	Sweden	171.26	171.26	43.014	98.847	88.71	4.43	d__Bacteria;p__Omnitrophota;c__Koll11;o__Gorgyraeales;f__Gorgyraeaceae;g__JAHIUV01;s__JAHIUV01 sp018817035	MM_PC_MetaG
mOTU_0124	UCr18-69_GCA_002780135.1	CG sampling	Crystal Geyser	USA	400	320-480	40.259	99.357	73.82	0	d__Bacteria;p__Patescibacteria;c__Microgenomatia;o__UBA12405;f__UBA12405;g__UBA12158;s__UBA12158 sp002780135	-
mOTU_0125	SweH_Modern_marine.mb.154	Äspö sampling	Äspö HRL	Sweden	70	70	50.157	98.302	95.03	0.65	d__Bacteria;p__Desulfobacterota;c__DSM-4660;o__Desulfatiglandales;f__Desulfatiglandaceae;g__JACNIU01;s__JACNIU01 sp014382905	-
mOTU_0126	SweH30-32_MEGAHIT-group-2.118	SA2074A-DNA Modern marine planktonic	Äspö HRL	Sweden	281.65	281.65	44.108	None	89.98	1.77	d__Bacteria;p__Desulfobacterota;c__Desulfobacteria;o__Desulfobacterales;f__Desulfobacteraceae;g__Desulfobacula;s__	SA2074A-DNA-1_S86_L002-SA2074A-DNA-2_S87_L002-SA2074A-DNA-3_S88_L002
mOTU_0127	SweH_Modern_marine_planktonic.mb.20	Äspö sampling	Äspö HRL	Sweden	70	70	66.015	99.962	99.95	0	d__Bacteria;p__Pseudomonadota;c__Gammaproteobacteria;o__Burkholderiales;f__Rhodocyclaceae;g__Methyloversatilis;s__Methyloversatilis sp018824085	-
mOTU_0128	SweH24-26_MEGAHIT-group-0.75	KR0015B-DNA Meteoric planktonic	Äspö HRL	Sweden	70	70	37.806	None	63.86	0.66	d__Bacteria;p__Patescibacteria;c__ABY1;o__JAACEG01;f__JAGUWE01;g__JAGUWE01;s__	P23110_101_S1_L004-P23110_102_S2_L004-P23110_103_S3_L004
mOTU_0129	SweH_Modern_marine_rock_biofilm.mb.29	Äspö sampling	Äspö HRL	Sweden	70	70	63.571	99.04	90.37	3.75	d__Bacteria;p__Verrucomicrobiota;c__Kiritimatiellia;o__CAIQIC01;f__JAGNIJ01;g__JAGNIJ01;s__JAGNIJ01 sp018823105	-
mOTU_0130	FOl17_KR11_N2.mb.12	KR11_N2	Olkiluoto Island	Finland	375.1	366.7–383.5	40.615	98.311	96.77	2.74	d__Bacteria;p__Desulfobacterota;c__Desulfobacteria;o__Desulfobacterales;f__ETH-SRB1;g__B13-G4;s__B13-G4 sp013792055	SRR9644742
mOTU_0131	SweH27-29_MEGAHIT-group-1.695	SA1420A-DNA Modern marine planktonic	Äspö HRL	Sweden	200.56	200.56	45.328	None	77.26	2.51	d__Bacteria;p__Omnitrophota;c__Koll11;o__Gygaellales;f__Profunditerraquicolaceae;g__;s__	P23110_104_S4_L004-P23110_105_S5_L004-P23110_106_S6_L004
mOTU_0132	SweH_Modern_marine_rock_biofilm.mb.62	Äspö sampling	Äspö HRL	Sweden	70	70	51.604	99.937	82.74	1.26	d__Bacteria;p__Desulfobacterota;c__Desulfobulbia;o__Desulfobulbales;f__Desulfurivibrionaceae;g__BM506;s__BM506 sp018822545	-
mOTU_0133	UCr18-69_GCA_002771845.1	CG sampling	Crystal Geyser	USA	400	320-480	40.029	99.106	95.6	2.2	d__Bacteria;p__WOR-3;c__UBA3073;o__UBA3073;f__UBA3073;g__UBA3073;s__UBA3073 sp002774315	-
mOTU_0134	FsSAG_3300022109	Äspö sampling	Äspö HRL	Sweden	70	70	55.449	97.737	72.45	0	d__Archaea;p__Thermoplasmatota;c__Thermoplasmata;o__UBA10834;f__UBA10834;g__COMBO-56-21;s__	-
mOTU_0135	UCr18-69_GCA_002783385.1	CG sampling	Crystal Geyser	USA	400	320-480	59.281	None	89.55	0.49	d__Bacteria;p__Pseudomonadota;c__Alphaproteobacteria;o__Caulobacterales;f__Maricaulaceae;g__Hyphobacterium;s__Hyphobacterium sp002783385	-
mOTU_0136	UCr18-69_GCA_002788355.1	CG sampling	Crystal Geyser	USA	400	320-480	37.147	99.116	92.18	2.51	d__Bacteria;p__Bacteroidota;c__Ignavibacteria;o__Ignavibacteriales;f__Ignavibacteriaceae;g__UBA1563;s__UBA1563 sp001871325	-
mOTU_0137	SweH24-26_MEGAHIT-group-0.15	KR0015B-DNA Meteoric planktonic	Äspö HRL	Sweden	70	70	52.796	99.175	92.06	0.93	d__Archaea;p__Iainarchaeota;c__Iainarchaeia;o__Iainarchaeales;f__JAFCCJ01;g__;s__	P23110_101_S1_L004-P23110_102_S2_L004-P23110_103_S3_L004
mOTU_0138	SweH27-29_MEGAHIT-group-1.917	SA1420A-DNA Modern marine planktonic	Äspö HRL	Sweden	200.56	200.56	30.073	None	58.18	2.8	d__Archaea;p__Nanoarchaeota;c__Nanoarchaeia;o__Pacearchaeales;f__GW2011-AR1;g__;s__	P23110_104_S4_L004-P23110_105_S5_L004-P23110_106_S6_L004
mOTU_0139	SwiM13_SRR1917274.37	Autotrophic communities BRH/23	Mont Terri	Switzerland	562.73	562.73	48.964	99.462	96.7	0.18	d__Bacteria;p__Bacteroidota;c__Bacteroidia;o__Flavobacteriales;f__Flavobacteriaceae;g__Zeaxanthinibacter;s__	SRR1917274
mOTU_0140	UCr18-69_GCA_002793355.1	CG sampling	Crystal Geyser	USA	400	320-480	41.385	99.375	70.53	0	d__Bacteria;p__Patescibacteria;c__Dojkabacteria;o__GCA-002793355;f__GCA-002793355;g__GCA-002793355;s__GCA-002793355 sp002793355	-
mOTU_0141	SweH27-29_MEGAHIT-group-1.610	SA1420A-DNA Modern marine planktonic	Äspö HRL	Sweden	200.56	200.56	38.821	99.9	89.43	1.25	d__Bacteria;p__Omnitrophota;c__Koll11;o__JAHJTE01;f__JAHJTE01;g__JAHJTE01;s__JAHJTE01 sp018830005	P23110_104_S4_L004-P23110_105_S5_L004-P23110_106_S6_L004
mOTU_0142	UCr18-69_GCA_002778805.1	CG sampling	Crystal Geyser	USA	400	320-480	41.805	None	54.26	0	d__Bacteria;p__Patescibacteria;c__JAQUNI01;o__JAQUNI01;f__JAQUNI01;g__;s__	-
mOTU_0143	SweH27-29_MEGAHIT-group-1.879	SA1420A-DNA Modern marine planktonic	Äspö HRL	Sweden	200.56	200.56	34.053	None	50.4	0	d__Bacteria;p__Patescibacteria;c__ABY1;o__BM507;f__XYC2-FULL-47-12;g__;s__	P23110_104_S4_L004-P23110_105_S5_L004-P23110_106_S6_L004
mOTU_0144	SweH24-26_MEGAHIT-group-0.151	KR0015B-DNA Meteoric planktonic	Äspö HRL	Sweden	70	70	29.47	98.413	63.86	0.17	d__Bacteria;p__Patescibacteria;c__ABY1;o__BM507;f__GWC2-42-12;g__JAHITL01;s__JAHITL01 sp018817545	P23110_101_S1_L004-P23110_102_S2_L004-P23110_103_S3_L004
mOTU_0145	SwiM17_SRR1917239.1	Autotrophic communities BRH/9	Mont Terri	Switzerland	562.73	562.73	65.643	99.71	97.08	1.07	d__Bacteria;p__Pseudomonadota;c__Gammaproteobacteria;o__Xanthomonadales;f__Xanthomonadaceae;g__UBA11164;s__	SRR1917239
mOTU_0146	UCr18-69_GCA_002785505.1	CG sampling	Crystal Geyser	USA	400	320-480	32.45	99.315	95.02	0.93	d__Archaea;p__Altiarchaeota;c__Altiarchaeia;o__Altiarchaeales;f__Altiarchaeaceae;g__Altiarchaeum;s__Altiarchaeum hamiconexum	-
mOTU_0147	RC1_SRR6186653.79	oil-prospecting borehole 5P	Near the village of Chazhemto-Tomsk	Russia	2800	2800	65.956	None	96.79	1.83	d__Bacteria;p__Chloroflexota;c__Anaerolineae;o__DRVO01;f__DRVO01;g__Ch71;s__Ch71 sp013178015	SRR6186653
mOTU_0148	UCr18-69_GCA_002790015.1	CG sampling	Crystal Geyser	USA	400	320-480	40.092	99.477	93.45	2.25	d__Bacteria;p__UBA9089;c__CG2-30-40-21;o__CG2-30-40-21;f__CG2-30-40-21;g__CG2-30-40-21;s__CG2-30-40-21 sp001873945	-
mOTU_0149	SweH24-26_MEGAHIT-group-0.205	KR0015B-DNA Meteoric planktonic	Äspö HRL	Sweden	70	70	43.384	None	53.24	1.63	d__Bacteria;p__Patescibacteria;c__Gracilibacteria;o__UBA1369;f__LOWO2-01-FULL-3;g__;s__	P23110_101_S1_L004-P23110_102_S2_L004-P23110_103_S3_L004
mOTU_0150	UCr18-69_GCA_002790835.1	CG sampling	Crystal Geyser	USA	400	320-480	64.666	99.521	98.9	0	d__Bacteria;p__Krumholzibacteriota;c__Krumholzibacteria;o__LZORAL124-64-63;f__LZORAL124-64-63;g__JAHJTW01;s__JAHJTW01 sp002790835	-
mOTU_0151	SweH20_MM_PC_MetaG.mb.18	MM_PC_MetaG Modern marine planktonic	Äspö HRL	Sweden	171.26	171.26	31.504	99.938	98.32	2.23	d__Bacteria;p__Bacteroidota;c__Ignavibacteria;o__Ignavibacteriales;f__Melioribacteraceae;g__1-14-2-50-31-20;s__1-14-2-50-31-20 sp018818165	MM_PC_MetaG
mOTU_0152	FsSAG_2754412866	Äspö sampling	Äspö HRL	Sweden	70	70	43.084	None	58.32	3.37	d__Bacteria;p__UBA6262;c__UBA6262;o__UBA6262;f__UBA6262;g__UBA6262;s__	-
mOTU_0153	SweH27-29_MEGAHIT-group-1.1015	SA1420A-DNA Modern marine planktonic	Äspö HRL	Sweden	200.56	200.56	42.484	99.328	62.05	0.5	d__Bacteria;p__Patescibacteria;c__UBA1384;o__UBA1384;f__DTJR01;g__JAPLVK01;s__	P23110_104_S4_L004-P23110_105_S5_L004-P23110_106_S6_L004
mOTU_0154	UCr9-16_GCA_001873465.1	Filtrate	Crystal Geyser	USA	800	800	36.264	99.631	73.98	1.72	d__Bacteria;p__Patescibacteria;c__ABY1;o__UBA2591;f__CG2-30-36-38;g__CG2-30-36-38;s__CG2-30-36-38 sp001873465	SRR2638363-SRR2638370
mOTU_0155	RC1_SRR6186653.20	oil-prospecting borehole 5P	Near the village of Chazhemto-Tomsk	Russia	2800	2800	37.935	None	97.6	0	d__Archaea;p__Methanobacteriota;c__Methanobacteria;o__Methanobacteriales;f__Methanobacteriaceae;g__Methanobacterium;s__Methanobacterium sp013403005	SRR6186653
mOTU_0156	SweH24-26_MEGAHIT-group-0.260	KR0015B-DNA Meteoric planktonic	Äspö HRL	Sweden	70	70	51.138	None	83.29	1.29	d__Bacteria;p__Desulfobacterota;c__QYQD01;o__QYQD01;f__QYQD01;g__;s__	P23110_101_S1_L004-P23110_102_S2_L004-P23110_103_S3_L004
mOTU_0157	UCr18-69_GCA_002780595.1	CG sampling	Crystal Geyser	USA	400	320-480	31.234	99.683	71.35	0	d__Archaea;p__Huberarchaeota;c__Huberarchaeia;o__Huberarchaeales;f__Huberarchaeaceae;g__Huberarchaeum;s__Huberarchaeum crystalense	-
mOTU_0158	SweH27-29_MEGAHIT-group-1.637	SA1420A-DNA Modern marine planktonic	Äspö HRL	Sweden	200.56	200.56	65.76	None	95.69	1.87	d__Bacteria;p__Verrucomicrobiota;c__Verrucomicrobiae;o__Opitutales;f__Opitutaceae;g__JAUWBF01;s__	P23110_104_S4_L004-P23110_105_S5_L004-P23110_106_S6_L004
mOTU_0159	FOl9_KR13_S2_MetaG.mb.4	KR13_S2_MetaG	Olkiluoto Island	Finland	334.2	330.5–337.9	38.194	99.947	71.29	0.2	d__Bacteria;p__Patescibacteria;c__ABY1;o__BM507;f__UBA12075;g__JAHILH01;s__JAHILH01 sp018897195	SRR6516051
mOTU_0160	UCr9-16_GCA_001873875.1	Filtrate	Crystal Geyser	USA	800	800	41.038	99.7	70.79	0.99	d__Bacteria;p__Patescibacteria;c__Paceibacteria;o__Moranbacterales;f__UBA1568;g__UBA1568;s__UBA1568 sp002782305	SRR2638363-SRR2638370
mOTU_0161	SweH_Old_saline_planktonic.mb.9	Äspö sampling	Äspö HRL	Sweden	70	70	34.985	98.891	72.22	4.31	d__Bacteria;p__Patescibacteria;c__Paceibacteria;o__UBA9973;f__JAGLOS01;g__JAHIYV01;s__JAHIYV01 sp018814635	-
mOTU_0162	FOl12_KR11_0.1_MetaG.mb.97	KR11_0.1_MetaG	Olkiluoto Island	Finland	375.1	366.7–383.5	37.868	99.978	71.68	1.72	d__Bacteria;p__Patescibacteria;c__Paceibacteria;o__Paceibacterales;f__PEYH01;g__PEYH01;s__PEYH01 sp018900835	SRR6976411
mOTU_0163	SweH27-29_MEGAHIT-group-1.230	SA1420A-DNA Modern marine planktonic	Äspö HRL	Sweden	200.56	200.56	40.857	None	64.83	4.31	d__Bacteria;p__Fibrobacterota;c__OXYB2-FULL-49-7;o__;f__;g__;s__	P23110_104_S4_L004-P23110_105_S5_L004-P23110_106_S6_L004
mOTU_0164	SweH20_MM_PC_MetaG.mb.97	MM_PC_MetaG Modern marine planktonic	Äspö HRL	Sweden	171.26	171.26	39.483	99.332	94.01	2.25	d__Bacteria;p__Elusimicrobiota;c__Endomicrobiia;o__CG1-02-37-114;f__XYA2-FULL-39-19;g__OXYB2-FULL-48-7;s__OXYB2-FULL-48-7 sp018816525	MM_PC_MetaG
mOTU_0165	FsSAG_3300021829	Äspö sampling	Äspö HRL	Sweden	70	70	62.022	99.614	85.54	0	d__Bacteria;p__Pseudomonadota;c__Alphaproteobacteria;o__Caulobacterales;f__Hyphomonadaceae;g__Hyphomonas;s__Hyphomonas sp018402285	-
mOTU_0166	CA7_SRR13727535.14	19GWC19053 groundwater	Alberta	Canada	85	85	36.859	None	56.83	0	d__Bacteria;p__Patescibacteria;c__ABY1;o__UBA1558;f__GWA2-36-10;g__STD1-117;s__STD1-117 sp030690875	SRR13727535
mOTU_0167	UCr18-69_GCA_002793635.1	CG sampling	Crystal Geyser	USA	400	320-480	48.428	None	54.43	0	d__Bacteria;p__Patescibacteria;c__Microgenomatia;o__PFEM01;f__PFEM01;g__PFEM01;s__PFEM01 sp002793635	-
mOTU_0168	SweH24-26_MEGAHIT-group-0.183	KR0015B-DNA Meteoric planktonic	Äspö HRL	Sweden	70	70	37.606	99.251	95.53	4.75	d__Bacteria;p__Bacteroidota;c__Ignavibacteria;o__Ignavibacteriales;f__Melioribacteraceae;g__;s__	P23110_101_S1_L004-P23110_102_S2_L004-P23110_103_S3_L004
mOTU_0169	SweH_Modern_marine.mb.243	Äspö sampling	Äspö HRL	Sweden	70	70	38.316	None	54.8	2.56	d__Bacteria;p__Patescibacteria;c__ABY1;o__SG8-24;f__UBA9934;g__UM-FILTER-41-35;s__	-
mOTU_0170	SoB1_SRR13164376.25	BE326FW250111 BH2	Welkom, Beatrix	South Africa	1339	1339	66.503	99.94	76.16	2.95	d__Bacteria;p__Pseudomonadota;c__Gammaproteobacteria;o__Burkholderiales;f__Rhodocyclaceae;g__Sulfuricystis;s__	SRR13164376
mOTU_0171	UCr18-69_GCA_002791115.1	CG sampling	Crystal Geyser	USA	400	320-480	36.014	99.756	69.02	0	d__Bacteria;p__Patescibacteria;c__Microgenomatia;o__UBA1406;f__GWC2-37-13;g__GCA-002780795;s__GCA-002780795 sp002780795	-
mOTU_0172	SweH36_LR-mb.237	KR0015B-LR Meteoric planktonic	Äspö HRL	Sweden	70	70	47.749	98.913	76.17	0.47	d__Archaea;p__Aenigmatarchaeota;c__Aenigmatarchaeia;o__JACPZZ01;f__JACPZZ01;g__;s__	KR0015B-LR
mOTU_0173	SweH20_MM_PC_MetaG.mb.141	MM_PC_MetaG Modern marine planktonic	Äspö HRL	Sweden	171.26	171.26	29.196	99.569	68.22	0.93	d__Archaea;p__Nanoarchaeota;c__Nanoarchaeia;o__Pacearchaeales;f__GW2011-AR1;g__JAHIRT01;s__JAHIRT01 sp018818285	MM_PC_MetaG
mOTU_0174	SweH24-26_MEGAHIT-group-0.246	KR0015B-DNA Meteoric planktonic	Äspö HRL	Sweden	70	70	42.436	99.798	55.25	0.99	d__Bacteria;p__Patescibacteria;c__Paceibacteria;o__Paceibacterales;f__JAQTPW01;g__;s__	P23110_101_S1_L004-P23110_102_S2_L004-P23110_103_S3_L004
mOTU_0175	SwiM13_SRR1917274.60	Autotrophic communities BRH/23	Mont Terri	Switzerland	562.73	562.73	47.895	99.934	99.37	1.19	d__Bacteria;p__Bacillota_B;c__Desulfotomaculia;o__Desulfotomaculales;f__Desulfocucumaceae;g__Desulfocucumis;s__Desulfocucumis sp000961595	SRR1917274
mOTU_0176	UCr18-69_GCA_002781745.1	CG sampling	Crystal Geyser	USA	400	320-480	66.23	None	97.75	2.03	d__Bacteria;p__Pseudomonadota;c__Alphaproteobacteria;o__Rhodospirillales_A;f__Casp-alpha2;g__UBA1479;s__UBA1479 sp002781745	-
mOTU_0177	SweH24-26_MEGAHIT-group-0.387	KR0015B-DNA Meteoric planktonic	Äspö HRL	Sweden	70	70	60.032	None	93.41	2.38	d__Bacteria;p__Gemmatimonadota;c__Glassbacteria;o__GWA2-58-10;f__GWA2-58-10;g__;s__	P23110_101_S1_L004-P23110_102_S2_L004-P23110_103_S3_L004
mOTU_0178	SoTa8_SRR13164372.10	TT109FW060312_BH2	Carltonville, Tau Tona	South Africa	3136	3136	56.928	None	52.24	0.16	d__Bacteria;p__Bacillota_B;c__Desulfotomaculia;o__Desulfotomaculales;f__Desulfocucumaceae;g__;s__	SRR13164372
mOTU_0179	SweH22_OS_PC_MetaG.mb.169	OS_PC_MetaG Old saline planktonic	Äspö HRL	Sweden	448.35	448.35	56.735	None	67.44	4.91	d__Bacteria;p__Chloroflexota;c__Anaerolineae;o__Anaerolineales;f__Villigracilaceae;g__CG2-30-58-95;s__	OS_PC_MetaG
mOTU_0180	SweH_Modern_marine_planktonic.mb.29	Äspö sampling	Äspö HRL	Sweden	70	70	64.025	99.544	98.17	3.59	d__Bacteria;p__Pseudomonadota;c__Alphaproteobacteria;o__Sphingomonadales;f__Sphingomonadaceae;g__Sphingopyxis;s__Sphingopyxis sp018823905	-
mOTU_0181	SweH4_Old_saline_glass_biofilm.mb.5	OSBG Old saline glass biofilm	Äspö HRL	Sweden	454.8	454.8	63.63	97.392	84.19	1.94	d__Bacteria;p__Myxococcota;c__Polyangia;o__HGW-17;f__HGW-17;g__HGW-17;s__HGW-17 sp002841825	SRR2544012
mOTU_0182	SwiM6_SRR1916590.33	Opalinus Clay rock porewater BRC-3 BRH_34	Mont Terri	Switzerland	230	230	57.537	99.701	97.78	0.37	d__Bacteria;p__Pseudomonadota;c__Gammaproteobacteria;o__Pseudomonadales;f__Porticoccaceae;g__BRH-c0;s__BRH-c0 sp000961645	SRR1916590
mOTU_0183	SweH36_LR-mb.42	KR0015B-LR Meteoric planktonic	Äspö HRL	Sweden	70	70	34.541	None	63.4	0	d__Archaea;p__Nanoarchaeota;c__Nanoarchaeia;o__Pacearchaeales;f__GW2011-AR1;g__JAGVNG01;s__	KR0015B-LR
mOTU_0184	SweH_Modern_marine_planktonic.mb.33	Äspö sampling	Äspö HRL	Sweden	70	70	60.139	98.116	91.1	4.52	d__Bacteria;p__Pseudomonadota;c__Alphaproteobacteria;o__Rhodobacterales;f__Rhodobacteraceae;g__Loktanella;s__Loktanella salsilacus	-
mOTU_0185	FOl6_KR11_S2_MetaG.mb.8	KR11_S2_MetaG	Olkiluoto Island	Finland	375.1	366.7–383.5	60.106	99.963	99.09	0.7	d__Bacteria;p__Pseudomonadota;c__Gammaproteobacteria;o__Burkholderiales;f__Burkholderiaceae;g__Rhodoferax;s__Rhodoferax sp013791765	SRR6516019
mOTU_0186	UIl70_SRR1013872.1	Mt. Simon Sandstone pore water	Basin-Decatur	USA	1800	1800	55.717	None	90.14	1.68	d__Bacteria;p__Pseudomonadota;c__Gammaproteobacteria;o__Pseudomonadales;f__Halomonadaceae;g__Vreelandella;s__	SRR1013872
mOTU_0187	UCa1_SRR4343439.7	domestic groundwater	San Joaquin Valley	USA	100	100	54.822	99.589	65.22	0.5	d__Bacteria;p__Patescibacteria;c__ABY1;o__JACRJV01;f__JACRJV01;g__;s__	SRR4343439
mOTU_0188	RC1_SRR6186653.87	oil-prospecting borehole 5P	Near the village of Chazhemto-Tomsk	Russia	2800	2800	61.904	None	94.95	3.58	d__Bacteria;p__Chloroflexota;c__Anaerolineae;o__SpSt-313;f__SpSt-313;g__JAKPJZ01;s__	SRR6186653
mOTU_0189	SoB1_SRR13164376.15	BE326FW250111 BH2	Welkom, Beatrix	South Africa	1339	1339	66.13	99.673	71.29	0	d__Bacteria;p__Patescibacteria;c__ABY1;o__SG8-24;f__DYFX01;g__DYFX01;s__DYFX01 sp020724945	SRR13164376
mOTU_0190	SweH24-26_MEGAHIT-group-0.385	KR0015B-DNA Meteoric planktonic	Äspö HRL	Sweden	70	70	44.493	None	91.94	4.5	d__Bacteria;p__Desulfobacterota;c__Desulfobacteria;o__C00003060;f__C00003106;g__;s__	P23110_101_S1_L004-P23110_102_S2_L004-P23110_103_S3_L004
mOTU_0191	SweH27-29_MEGAHIT-group-1.223	SA1420A-DNA Modern marine planktonic	Äspö HRL	Sweden	200.56	200.56	54.173	None	68.6	1.1	d__Bacteria;p__Krumholzibacteriota;c__Krumholzibacteria;o__WVZY01;f__WVZY01;g__WVZY01;s__	P23110_104_S4_L004-P23110_105_S5_L004-P23110_106_S6_L004
mOTU_0192	UCr18-69_GCA_002783105.1	CG sampling	Crystal Geyser	USA	400	320-480	34.374	99.777	63.77	0	d__Bacteria;p__Patescibacteria;c__Microgenomatia;o__UBA1400;f__PJMF01;g__VFLK01;s__VFLK01 sp002783105	-
mOTU_0193	SoW11_SRR5011275.6	Be326_2012_DNA_MF	Witwatersrand Basin	South Africa	1339	1339	53.617	99.979	76.15	0	d__Bacteria;p__Patescibacteria;c__Paceibacteria;o__UBA6257;f__GWB1-50-10;g__DYGI01;s__DYGI01 sp020724805	SRR5011275
mOTU_0194	SweH20_MM_PC_MetaG.mb.2	MM_PC_MetaG Modern marine planktonic	Äspö HRL	Sweden	171.26	171.26	37.652	None	93.01	2.75	d__Bacteria;p__Omnitrophota;c__Koll11;o__B26-G9;f__B26-G9;g__JAHITE01;s__JAHITE01 sp018817585	MM_PC_MetaG
mOTU_0195	UCr18-69_GCA_002772545.1	CG sampling	Crystal Geyser	USA	400	320-480	49.155	None	70.96	1.19	d__Bacteria;p__Patescibacteria;c__Gracilibacteria;o__Peribacterales;f__Peribacteraceae;g__GWB1-54-5;s__GWB1-54-5 sp002772545	-
mOTU_0196	UCr18-69_GCA_002780915.1	CG sampling	Crystal Geyser	USA	400	320-480	34.341	99.582	76.15	0	d__Bacteria;p__Patescibacteria;c__Paceibacteria;o__Paceibacterales;f__UBA5633;g__GCA-002790695;s__GCA-002790695 sp002780915	-
mOTU_0197	SweH_Old_saline.mb.12	Äspö sampling	Äspö HRL	Sweden	70	70	69.171	None	88.88	4.29	d__Bacteria;p__Actinomycetota;c__Actinomycetes;o__Actinomycetales;f__Microbacteriaceae;g__Rhodoglobus;s__Rhodoglobus sp903920435	-
mOTU_0198	SweH30-32_MEGAHIT-group-2.49	SA2074A-DNA Modern marine planktonic	Äspö HRL	Sweden	281.65	281.65	40.805	None	98.49	0.99	d__Bacteria;p__Desulfobacterota;c__Desulfobacteria;o__Desulfobacterales;f__Desulfobacteraceae;g__Desulfobacula;s__	SA2074A-DNA-1_S86_L002-SA2074A-DNA-2_S87_L002-SA2074A-DNA-3_S88_L002
mOTU_0199	SoW10_SRR5011273.29	Be326_2013_DNA_MF	Welkom, Witwatersrand Basin	South Africa	1339	1339	54.719	None	98.79	2.73	d__Bacteria;p__Chloroflexota;c__Anaerolineae;o__Anaerolineales;f__Villigracilaceae;g__UBA8950;s__	SRR5011273
mOTU_0200	UCr18-69_GCA_002796325.1	CG sampling	Crystal Geyser	USA	400	320-480	47.294	None	92.56	1.29	d__Bacteria;p__UBA10199;c__UBA10199;o__GCA-002796325;f__1-14-0-20-47-16;g__1-14-0-20-47-16;s__1-14-0-20-47-16 sp002796325	-
mOTU_0201	UCr18-69_GCA_002793595.1	CG sampling	Crystal Geyser	USA	400	320-480	35.85	99.978	100	0.2	d__Bacteria;p__Campylobacterota;c__Campylobacteria;o__Campylobacterales;f__Sulfurimonadaceae;g__Sulfurimonas;s__Sulfurimonas sp002781365	-
mOTU_0202	USo73_SRR17438090.12	Soudan Mine gDNA DDH951b	Soudan Iron Mine	USA	715	715	36.543	None	81.76	2.19	d__Bacteria;p__Bacteroidota;c__Kapaibacteriia;o__Kapaibacteriales;f__UBA2268;g__;s__	SRR17438090
mOTU_0203	UCr18-69_GCA_002784485.1	CG sampling	Crystal Geyser	USA	400	320-480	43.76	99.906	99.39	0	d__Bacteria;p__Pseudomonadota;c__Gammaproteobacteria;o__Thiomicrospirales;f__Thiomicrospiraceae;g__Hydrogenovibrio;s__Hydrogenovibrio sp002779995	-
mOTU_0204	USo76_SRR4072253.9	Soudan Mine gDNA DDH932	Soudan Iron Mine	USA	715	715	65.894	99.711	96.87	0	d__Bacteria;p__Pseudomonadota;c__Alphaproteobacteria;o__Rhodobacterales;f__Rhodobacteraceae;g__JADQCB01;s__JADQCB01 sp016278325	SRR4072253
mOTU_0205	SweH1_Modern_marine.mb.69	MMBR Modern marine rock biofilm	Äspö HRL	Sweden	294.1	294.1	64.428	99.338	87.04	1.94	d__Bacteria;p__Desulfobacterota;c__Desulfarculia;o__Desulfarculales;f__JAHJDS01;g__JAHJDS01;s__JAHJDS01 sp018812395	SRR2540949
mOTU_0206	SwiM1_SRR1916582.14	Opalinus Clay rock porewater BRC-3 BRH_41	Mont Terri	Switzerland	235	235	40.703	99.295	89.03	4.04	d__Bacteria;p__Chloroflexota;c__Anaerolineae;o__Anaerolineales;f__Anaerolineaceae;g__UBA6170;s__	SRR1916582
mOTU_0207	SweH22_OS_PC_MetaG.mb.24	OS_PC_MetaG Old saline planktonic	Äspö HRL	Sweden	448.35	448.35	48.334	None	98.91	2.47	d__Bacteria;p__Pseudomonadota;c__Gammaproteobacteria;o__Methylococcales;f__Methylomonadaceae;g__Methylotuvimicrobium;s__Methylotuvimicrobium sp018830325	OS_PC_MetaG
mOTU_0208	FOl2_KR13_N1.mb.66	KR13_N1	Olkiluoto Island	Finland	334.2	330.5–337.9	47.532	98.378	95.02	0.93	d__Archaea;p__Altiarchaeota;c__Altiarchaeia;o__IMC4;f__QMZM01;g__WALD01;s__WALD01 sp018897475	SRR11548472
mOTU_0209	UCr18-69_GCA_002784125.1	CG sampling	Crystal Geyser	USA	400	320-480	32.242	None	93.17	0.27	d__Bacteria;p__Bacteroidota;c__Bacteroidia;o__Cytophagales;f__Bernardetiaceae;g__Bernardetia;s__Bernardetia sp002784125	-
mOTU_0210	UCr18-69_GCA_002785465.1	CG sampling	Crystal Geyser	USA	400	320-480	48.058	99.472	87.27	2.25	d__Bacteria;p__Desantisbacteria;c__UBA1551;o__UBA1551;f__UBA1551;g__UBA1551;s__UBA1551 sp001871075	-
mOTU_0211	UCr18-69_GCA_002790175.1	CG sampling	Crystal Geyser	USA	400	320-480	31.981	99.116	86.29	0.9	d__Bacteria;p__Bacteroidota;c__Bacteroidia;o__Flavobacteriales;f__Vicingaceae;g__GCA-002793235;s__GCA-002793235 sp002790175	-
mOTU_0212	SweH24-26_MEGAHIT-group-0.209	KR0015B-DNA Meteoric planktonic	Äspö HRL	Sweden	70	70	45.795	99.325	62.54	1.49	d__Bacteria;p__Patescibacteria;c__ABY1;o__;f__;g__;s__	P23110_101_S1_L004-P23110_102_S2_L004-P23110_103_S3_L004
mOTU_0213	UCr18-69_GCA_002781645.1	CG sampling	Crystal Geyser	USA	400	320-480	59.74	99.543	94.24	1.18	d__Bacteria;p__Pseudomonadota;c__Gammaproteobacteria;o__Burkholderiales;f__Burkholderiaceae;g__Rhodoferax;s__Rhodoferax sp002784245	-
mOTU_0214	FOl4_KR13_Ju.mb.1	KR13_Ju	Olkiluoto Island	Finland	334.2	330.5–337.9	59.079	99.646	97.86	0.85	d__Bacteria;p__Actinomycetota;c__Geothermincolia;o__Fen-727;f__Anoxymicrobiaceae;g__JAHIPE01;s__JAHIPE01 sp018896525	SRR11548474
mOTU_0215	SweH_Old_saline.mb.68	Äspö sampling	Äspö HRL	Sweden	70	70	60.528	99.637	95.06	2.5	d__Bacteria;p__Pseudomonadota;c__Gammaproteobacteria;o__Pseudomonadales;f__Pseudomonadaceae;g__Stutzerimonas;s__Stutzerimonas stutzeri_AB	-
mOTU_0216	UCr18-69_GCA_002763115.1	CG sampling	Crystal Geyser	USA	400	320-480	31.229	99.737	72.43	0.93	d__Archaea;p__Nanoarchaeota;c__Nanoarchaeia;o__Pacearchaeales;f__CG1-02-31-27;g__CG1-02-31-27;s__CG1-02-31-27 sp002763115	-
mOTU_0217	SweH_Old_saline_planktonic.mb.76	Äspö sampling	Äspö HRL	Sweden	70	70	64.045	None	97.58	1.7	d__Bacteria;p__Pseudomonadota;c__Gammaproteobacteria;o__Burkholderiales;f__Thiobacillaceae;g__Thiobacillus;s__Thiobacillus sp002256995	-
mOTU_0218	SweH_Modern_marine.mb.208	Äspö sampling	Äspö HRL	Sweden	70	70	45.122	98.668	62.77	1.88	d__Bacteria;p__Patescibacteria;c__WWE3;o__UBA101185;f__UBA10185;g__UBA10185;s__	-
mOTU_0219	JH1_SRR3546457.26	V-250m-2014 groundwater	Horonobe	Japan	250	250	67.067	None	96.7	2.2	d__Bacteria;p__Gemmatimonadota;c__Gemmatimonadetes;o__Gemmatimonadales;f__GWC2-71-9;g__OFTM291;s__	SRR3546457
mOTU_0220	SweH20_MM_PC_MetaG.mb.245	MM_PC_MetaG Modern marine planktonic	Äspö HRL	Sweden	171.26	171.26	30.303	99.93	71.26	0.93	d__Archaea;p__Nanoarchaeota;c__Nanoarchaeia;o__Pacearchaeales;f__GW2011-AR1;g__JAHIWS01;s__JAHIWS01 sp018815925	MM_PC_MetaG
mOTU_0221	SweH24-26_MEGAHIT-group-0.544	KR0015B-DNA Meteoric planktonic	Äspö HRL	Sweden	70	70	44.372	None	61.22	0	d__Bacteria;p__Patescibacteria;c__Paceibacteria;o__Moranbacterales;f__UBA11712;g__JAPLXD01;s__	P23110_101_S1_L004-P23110_102_S2_L004-P23110_103_S3_L004
mOTU_0222	SweH_Old_saline.mb.14	Äspö sampling	Äspö HRL	Sweden	70	70	34.037	None	58.71	1.08	d__Bacteria;p__Patescibacteria;c__Paceibacteria;o__UBA9973;f__UBA12079;g__UBA12079;s__UBA12079 sp018821685	-
mOTU_0223	FOl12_KR11_0.1_MetaG.mb.47	KR11_0.1_MetaG	Olkiluoto Island	Finland	375.1	366.7–383.5	57.361	97.495	95	3.09	d__Bacteria;p__Desulfobacterota;c__Syntrophia;o__Syntrophales;f__UBA5619;g__JAHJXP01;s__JAHJXP01 sp018819165	SRR6976411
mOTU_0224	SweH24-26_MEGAHIT-group-0.767	KR0015B-DNA Meteoric planktonic	Äspö HRL	Sweden	70	70	47.345	99.745	85.96	2.15	d__Bacteria;p__Omnitrophota;c__Koll11;o__Gygaellales;f__Profunditerraquicolaceae;g__;s__	P23110_101_S1_L004-P23110_102_S2_L004-P23110_103_S3_L004
mOTU_0225	UCr9-16_GCA_001871115.1	Filtrate	Crystal Geyser	USA	800	800	56.3	99.485	92.08	1.12	d__Bacteria;p__Elusimicrobiota;c__Elusimicrobia;o__Elusimicrobiales;f__UBA9959;g__UBA9959;s__UBA9959 sp001871115	SRR2638363-SRR2638370
mOTU_0226	SwiM7_SRR1916587.57	Opalinus Clay rock porewater BRC-3 BRH_33	Mont Terri	Switzerland	229	229	34.217	99.629	100	1.12	d__Bacteria;p__Bacteroidota;c__Ignavibacteria;o__Ignavibacteriales;f__Melioribacteraceae;g__BRH-c32;s__BRH-c32 sp001516025	SRR1916587
mOTU_0227	SweH1_Modern_marine.mb.67	MMBR Modern marine rock biofilm	Äspö HRL	Sweden	294.1	294.1	33.545	99.155	82.71	1.87	d__Archaea;p__Nanoarchaeota;c__Nanoarchaeia;o__Woesearchaeales;f__GW2011-AR9;g__JAHJDQ01;s__JAHJDQ01 sp018812355	SRR2540949
mOTU_0228	JH1_SRR3546457.42	V-250m-2014 groundwater	Horonobe	Japan	250	250	34.502	None	69.87	1.28	d__Bacteria;p__Atribacterota;c__JS1;o__SB-45;f__34-128;g__34-128;s__34-128 sp018819665	SRR3546457
mOTU_0229	UCr18-69_GCA_002786595.1	CG sampling	Crystal Geyser	USA	400	320-480	33.633	98.903	53.83	0	d__Bacteria;p__Patescibacteria;c__Microgenomatia;o__UBA1406;f__GWC2-37-13;g__GWC2-37-13;s__GWC2-37-13 sp002786595	-
mOTU_0230	SweH27-29_MEGAHIT-group-1.825	SA1420A-DNA Modern marine planktonic	Äspö HRL	Sweden	200.56	200.56	38.855	99.423	93.7	1.31	d__Bacteria;p__UBA10199;c__UBA10199;o__UBA10199;f__JADGCS01;g__JAHJDR01;s__JAHJDR01 sp018812345	P23110_104_S4_L004-P23110_105_S5_L004-P23110_106_S6_L004
mOTU_0231	SweH20_MM_PC_MetaG.mb.39	MM_PC_MetaG Modern marine planktonic	Äspö HRL	Sweden	171.26	171.26	60.831	None	100	0	d__Bacteria;p__Desulfobacterota;c__Desulfovibrionia;o__Desulfovibrionales;f__Desulfovibrionaceae;g__Desulfovibrio_Q;s__Desulfovibrio_Q sp018816865	MM_PC_MetaG
mOTU_0232	UCr18-69_GCA_002793275.1	CG sampling	Crystal Geyser	USA	400	320-480	40.606	99.227	64.96	0.99	d__Bacteria;p__Patescibacteria;c__ABY1;o__BM507;f__UBA12465;g__CG1-02-41-21;s__CG1-02-41-21 sp001871235	-
mOTU_0233	SweH_Old_saline.mb.101	Äspö sampling	Äspö HRL	Sweden	70	70	46.382	99.971	98.31	0.7	d__Bacteria;p__Pseudomonadota;c__Gammaproteobacteria;o__Enterobacterales;f__Alteromonadaceae;g__Pararheinheimera;s__Pararheinheimera sp018825965	-
mOTU_0234	UCr18-69_GCA_002780665.1	CG sampling	Crystal Geyser	USA	400	320-480	34.989	99.28	93.66	1.94	d__Bacteria;p__Bacteroidota;c__Bacteroidia;o__Flavobacteriales;f__Flavobacteriaceae;g__CG1-02-35-72;s__CG1-02-35-72 sp002793215	-
mOTU_0235	USo73_SRR17438090.28	Soudan Mine gDNA DDH951b	Soudan Iron Mine	USA	715	715	71.33	None	95.47	1.21	d__Bacteria;p__Actinomycetota;c__Actinomycetes;o__Propionibacteriales;f__Nocardioidaceae;g__Nocardioides;s__	SRR17438090
mOTU_0236	SoW11_SRR5011275.50	Be326_2012_DNA_MF	Witwatersrand Basin	South Africa	1339	1339	32.729	99.993	73.76	0	d__Bacteria;p__Patescibacteria;c__ABY1;o__S139-126;f__S139-126;g__DYGA01;s__DYGA01 sp020724865	SRR5011275
mOTU_0237	UCr9-16_GCA_001871695.1	Filtrate	Crystal Geyser	USA	800	800	42.224	99.508	95.06	3.06	d__Bacteria;p__UBA8481;c__UBA8481;o__UBA8481;f__UBA8481;g__UBA8481;s__UBA8481 sp002780065	SRR2638363-SRR2638370
mOTU_0238	FOl16_KR11_N3.mb.44	KR11_N3	Olkiluoto Island	Finland	375.1	366.7–383.5	44.002	97.645	88.84	4.84	d__Archaea;p__Halobacteriota;c__Methanosarcinia;o__Methanosarcinales;f__Methanoperedenaceae;g__Methanoperedens;s__Methanoperedens sp018899795	SRR9644741
mOTU_0239	CA7_SRR13727535.38	19GWC19053 groundwater	Alberta	Canada	85	85	63.082	None	93.36	2.26	d__Bacteria;p__Pseudomonadota;c__Gammaproteobacteria;o__Burkholderiales;f__Thiobacillaceae;g__PFJX01;s__PFJX01 sp030690985	SRR13727535
mOTU_0240	UCa6_SRR6211592.11	Subsurface biosphere CR11Aug_CSWold	McLaughlin Reserve	USA	76.2	76.2	52.99	None	53.45	0	d__Bacteria;p__Bacillota_D;c__Proteinivoracia;o__UBA4975;f__VEMY01;g__;s__	SRR6211592
mOTU_0241	UCr18-69_GCA_002771775.1	CG sampling	Crystal Geyser	USA	400	320-480	46.508	99.924	61.08	0	d__Bacteria;p__Patescibacteria;c__Paceibacteria;o__UBA9973;f__UBA1539;g__UBA1539;s__UBA1539 sp002788135	-
mOTU_0242	SweH_Old_saline.mb.159	Äspö sampling	Äspö HRL	Sweden	70	70	55.847	99.518	76.75	2.5	d__Bacteria;p__Myxococcota;c__Polyangia;o__HGW-17;f__HGW-17;g__SZUA-580;s__SZUA-580 sp018821745	-
mOTU_0243	SweH24-26_MEGAHIT-group-0.126	KR0015B-DNA Meteoric planktonic	Äspö HRL	Sweden	70	70	38.483	None	51.98	0.93	d__Archaea;p__Micrarchaeota;c__Micrarchaeia;o__Norongarragalinales;f__JAHFHC01;g__JAHFHC01;s__	P23110_101_S1_L004-P23110_102_S2_L004-P23110_103_S3_L004
mOTU_0244	FOl12_KR11_0.1_MetaG.mb.41	KR11_0.1_MetaG	Olkiluoto Island	Finland	375.1	366.7–383.5	45.149	98.549	88.44	2.15	d__Bacteria;p__Omnitrophota;c__Koll11;o__JAFGHF01;f__JAFGHF01;g__JAHIIS01;s__JAHIIS01 sp018899075	SRR6976411
mOTU_0245	SweH_Modern_marine_rock_biofilm.mb.38	Äspö sampling	Äspö HRL	Sweden	70	70	38.348	99.501	81.02	1.54	d__Bacteria;p__Patescibacteria;c__Gracilibacteria;o__UM-FILTER-43-11;f__UM-FILTER-43-11;g__JAHJBZ01;s__JAHJBZ01 sp018813295	-
mOTU_0246	FOl14_KR11_S3.mb.38	KR11_S3	Olkiluoto Island	Finland	375.1	366.7–383.5	37.536	99.169	70.3	1.98	d__Bacteria;p__Patescibacteria;c__ABY1;o__BM507;f__VMTK01;g__VMTK01;s__VMTK01 sp013791585	SRR9644739
mOTU_0247	SweH_Modern_marine.mb.199	Äspö sampling	Äspö HRL	Sweden	70	70	51.127	99.989	98.21	1.01	d__Bacteria;p__Desulfobacterota;c__Desulfobulbia;o__Desulfobulbales;f__Desulfurivibrionaceae;g__JAHJAA01;s__JAHJAA01 sp018814305	-
mOTU_0248	UCr18-69_GCA_002789815.1	CG sampling	Crystal Geyser	USA	400	320-480	39.289	99.426	73.72	0.1	d__Bacteria;p__Patescibacteria;c__UBA1384;o__GWA2-35-9;f__CG2-30-39-44;g__CG2-30-39-44;s__CG2-30-39-44 sp002789815	-
mOTU_0249	SweH3_Modern_marine_glass_biofilm.mb.23	MMBG Modern marine glass biofilm	Äspö HRL	Sweden	294.1	294.1	41.696	99.539	90.98	4.3	d__Bacteria;p__Omnitrophota;c__Koll11;o__Gygaellales;f__Profunditerraquicolaceae;g__JAHKAP01;s__JAHKAP01 sp018825985	SRR2544004
mOTU_0250	JH1_SRR3546457.17	V-250m-2014 groundwater	Horonobe	Japan	250	250	63.078	None	92.73	2.91	d__Bacteria;p__Chloroflexota;c__Anaerolineae;o__CG2-30-64-16;f__CG2-30-64-16;g__CG2-30-64-16;s__CG2-30-64-16 sp002842085	SRR3546457
mOTU_0251	UCr18-69_GCA_002780285.1	CG sampling	Crystal Geyser	USA	400	320-480	35.252	None	68.46	0	d__Archaea;p__Nanoarchaeota;c__Nanoarchaeia;o__Pacearchaeales;f__PEVX01;g__PEVX01;s__PEVX01 sp002780285	-
mOTU_0252	SweH27-29_MEGAHIT-group-1.202	SA1420A-DNA Modern marine planktonic	Äspö HRL	Sweden	200.56	200.56	39.094	None	60.52	0	d__Bacteria;p__Patescibacteria;c__Paceibacteria;o__2-02-FULL-40-12;f__IGHO2-01-FULL-4-A;g__;s__	P23110_104_S4_L004-P23110_105_S5_L004-P23110_106_S6_L004
mOTU_0253	UCr9-16_GCA_001873245.1	Filtrate	Crystal Geyser	USA	800	800	44.6	99.57	64.85	0.99	d__Bacteria;p__Patescibacteria;c__Paceibacteria;o__Moranbacterales;f__UBA1568;g__UBA1568;s__UBA1568 sp002790675	SRR2638363-SRR2638370
mOTU_0254	SweH27-29_MEGAHIT-group-1.161	SA1420A-DNA Modern marine planktonic	Äspö HRL	Sweden	200.56	200.56	32.639	None	58.18	0.93	d__Archaea;p__Nanoarchaeota;c__Nanoarchaeia;o__Pacearchaeales;f__GW2011-AR1;g__;s__	P23110_104_S4_L004-P23110_105_S5_L004-P23110_106_S6_L004
mOTU_0255	SweH27-29_MEGAHIT-group-1.241	SA1420A-DNA Modern marine planktonic	Äspö HRL	Sweden	200.56	200.56	39.686	None	77.89	0	d__Bacteria;p__Omnitrophota;c__Koll11;o__Duberdicusellales;f__4484-171;g__;s__	P23110_104_S4_L004-P23110_105_S5_L004-P23110_106_S6_L004
mOTU_0256	CA7_SRR13727535.36	19GWC19053 groundwater	Alberta	Canada	85	85	43.605	96.739	99.59	0	d__Bacteria;p__Campylobacterota;c__Campylobacteria;o__Campylobacterales;f__Sulfurimonadaceae;g__Sulfuricurvum;s__Sulfuricurvum sp030691015	SRR13727535
mOTU_0257	UCr18-69_GCA_002790055.1	CG sampling	Crystal Geyser	USA	400	320-480	38.193	98.147	86.42	3.6	d__Archaea;p__Thermoplasmatota;c__JASEFT01;o__JASEFT01;f__JAUWIS01;g__JASEEW01;s__	-
mOTU_0258	UCr18-69_GCA_002784865.1	CG sampling	Crystal Geyser	USA	400	320-480	34.979	98.991	65.02	0.99	d__Bacteria;p__Patescibacteria;c__Microgenomatia;o__Levybacterales;f__UBA12049;g__GCA-002784865;s__GCA-002784865 sp002788395	-
mOTU_0259	UCr18-69_GCA_002779515.1	CG sampling	Crystal Geyser	USA	400	320-480	51.406	None	52.93	0.09	d__Bacteria;p__Chloroflexota;c__Dehalococcoidia;o__SZUA-161;f__SpSt-899;g__;s__	-
mOTU_0260	SweH27-29_MEGAHIT-group-1.234	SA1420A-DNA Modern marine planktonic	Äspö HRL	Sweden	200.56	200.56	49.358	None	85.43	4.85	d__Bacteria;p__Omnitrophota;c__Koll11;o__JABMRJ01;f__JABMRJ01;g__;s__	P23110_104_S4_L004-P23110_105_S5_L004-P23110_106_S6_L004
mOTU_0261	UCr18-69_GCA_002779595.1	CG sampling	Crystal Geyser	USA	400	320-480	37.535	99.178	76.25	0	d__Archaea;p__Nanoarchaeota;c__Nanoarchaeia;o__Tiddalikarchaeales;f__Tiddalikarchaeaceae;g__CG07-land;s__CG07-land sp002779595	-
mOTU_0262	RC1_SRR6186653.58	oil-prospecting borehole 5P	Near the village of Chazhemto-Tomsk	Russia	2800	2800	60.072	None	93.07	2.97	d__Bacteria;p__Chloroflexota;c__FW602-bin22;o__FW602-bin22;f__;g__;s__	SRR6186653
mOTU_0263	FsSAG_2757320352	Äspö sampling	Äspö HRL	Sweden	70	70	63.152	None	65.94	0.06	d__Bacteria;p__Pseudomonadota;c__Alphaproteobacteria;o__Parvibaculales;f__Parvibaculaceae;g__Parvibaculum;s__	-
mOTU_0264	CA3_SRR13727524.23	19GWE00545 groundwater	Alberta	Canada	135	135	49.667	None	84.63	1.19	d__Bacteria;p__Desulfobacterota;c__QYQD01;o__QYQD01;f__QYQD01;g__QYQD01;s__QYQD01 sp007280345	SRR13727524
mOTU_0265	SweH33-35_MEGAHIT-group-3.113	SA2600A-DNA Old saline planktonic	Äspö HRL	Sweden	345.02	345.02	41.732	99.089	61.06	1.65	d__Bacteria;p__Patescibacteria;c__Microgenomatia;o__UBA1400;f__PJMF01;g__JAHIVK01;s__JAHIVK01 sp018816385	SA2600A-DNA-1_S89_L002-SA2600A-DNA-2_S91_L002-SA2600A-DNA-3_S90_L002
mOTU_0266	SweH27-29_MEGAHIT-group-1.171	SA1420A-DNA Modern marine planktonic	Äspö HRL	Sweden	200.56	200.56	29.839	None	52.34	0	d__Archaea;p__Nanoarchaeota;c__Nanoarchaeia;o__Pacearchaeales;f__GW2011-AR1;g__ARS1301;s__	P23110_104_S4_L004-P23110_105_S5_L004-P23110_106_S6_L004
mOTU_0267	SweH27-29_MEGAHIT-group-1.819	SA1420A-DNA Modern marine planktonic	Äspö HRL	Sweden	200.56	200.56	36.507	None	72.7	2.59	d__Bacteria;p__Patescibacteria;c__Paceibacteria;o__UBA9973;f__UBA12079;g__;s__	P23110_104_S4_L004-P23110_105_S5_L004-P23110_106_S6_L004
mOTU_0268	SwiM14_SRR1917273.10	Autotrophic communities BRH/23	Mont Terri	Switzerland	562.73	562.73	71.214	99.884	96.29	0.15	d__Bacteria;p__Pseudomonadota;c__Alphaproteobacteria;o__Rhodobacterales;f__Rhodobacteraceae;g__JACIYW01;s__	SRR1917273
mOTU_0269	SoTa7_SRR1633224.12	TT107FW240811	Carltonville, Tau Tona	South Africa	3048	3048	52.987	98.937	70.61	2.91	d__Bacteria;p__Chloroflexota;c__Anaerolineae;o__Anaerolineales;f__Anaerolineaceae;g__Bellilinea;s__Bellilinea sp003448875	SRR1633224
mOTU_0270	SweH22_OS_PC_MetaG.mb.20	OS_PC_MetaG Old saline planktonic	Äspö HRL	Sweden	448.35	448.35	39.205	97.24	61.39	0	d__Bacteria;p__Patescibacteria;c__Paceibacteria;o__Portnoybacterales;f__UBA2143;g__JAHJSM01;s__JAHJSM01 sp018830295	OS_PC_MetaG
mOTU_0271	SwiM6_SRR1916590.15	Opalinus Clay rock porewater BRC-3 BRH_34	Mont Terri	Switzerland	230	230	63.06	99.879	91	1.52	d__Bacteria;p__Pseudomonadota;c__Alphaproteobacteria;o__JANQMY01;f__JANQMY01;g__;s__	SRR1916590
mOTU_0272	UCr18-69_GCA_002763165.1	CG sampling	Crystal Geyser	USA	400	320-480	31.294	None	62.31	3.27	d__Archaea;p__Nanoarchaeota;c__Nanoarchaeia;o__Pacearchaeales;f__GW2011-AR1;g__JAGVXD01;s__	-
mOTU_0273	UCr18-69_GCA_002790935.1	CG sampling	Crystal Geyser	USA	400	320-480	39.785	99.972	63.68	2.56	d__Bacteria;p__Patescibacteria;c__Microgenomatia;o__UBA1400;f__PJMF01;g__CG1-02-43-31;s__CG1-02-43-31 sp002788675	-
mOTU_0274	CA1_SRR13727520.8	19GWC19028 groundwater	Alberta	Canada	74	74	63.345	None	90.05	1.42	d__Bacteria;p__Pseudomonadota;c__Gammaproteobacteria;o__Burkholderiales;f__Thiobacillaceae;g__Thiobacillus;s__Thiobacillus sp030692355	SRR13727520
mOTU_0275	UCr18-69_GCA_002785485.1	CG sampling	Crystal Geyser	USA	400	320-480	38.29	99.932	95.06	1.16	d__Bacteria;p__Pseudomonadota;c__Gammaproteobacteria;o__Coxiellales;f__Coxiellaceae;g__2-02-FULL-42-43;s__2-02-FULL-42-43 sp002793195	-
mOTU_0276	UCr18-69_GCA_002778595.1	CG sampling	Crystal Geyser	USA	400	320-480	42.297	None	55.1	1.71	d__Bacteria;p__Patescibacteria;c__Paceibacteria;o__UBA6257;f__1-14-0-10-40-38;g__;s__	-
mOTU_0277	RT3_SRR7102746.4	Beliy Yar 2014	Tomsk-Siberia	Russia	2600	2600	61.604	98.3	85.95	1.47	d__Bacteria;p__Bacillota_G;c__SHA-98;o__UBA4971;f__UBA4971;g__UBA6256;s__UBA6256 sp014360195	SRR7102746
mOTU_0278	SweH30-32_MEGAHIT-group-2.59	SA2074A-DNA Modern marine planktonic	Äspö HRL	Sweden	281.65	281.65	37.953	None	85.98	1.87	d__Archaea;p__Nanoarchaeota;c__Nanoarchaeia;o__Woesearchaeales;f__GW2011-AR15;g__JAMPXQ01;s__	SA2074A-DNA-1_S86_L002-SA2074A-DNA-2_S87_L002-SA2074A-DNA-3_S88_L002
mOTU_0279	UCr18-69_GCA_002787835.1	CG sampling	Crystal Geyser	USA	400	320-480	39.773	99.344	58.43	0	d__Bacteria;p__Patescibacteria;c__Paceibacteria;o__UBA9973;f__Zambryskibacteraceae;g__UM-FILTER-40-16;s__UM-FILTER-40-16 sp002791475	-
mOTU_0280	USo73_SRR17438090.10	Soudan Mine gDNA DDH951b	Soudan Iron Mine	USA	715	715	61.824	None	95.98	1.02	d__Bacteria;p__Pseudomonadota;c__Alphaproteobacteria;o__Rhizobiales;f__Devosiaceae;g__JAHJQZ01;s__	SRR17438090
mOTU_0281	UCr18-69_GCA_002791855.1	CG sampling	Crystal Geyser	USA	400	320-480	37.263	99.679	79.44	0	d__Archaea;p__Aenigmatarchaeota;c__Aenigmatarchaeia;o__CG10238-14;f__CG10238-14;g__CG10238-14;s__CG10238-14 sp002789635	-
mOTU_0282	JH2_SRR3546456.33	V-140m-2014 groundwater	Horonobe	Japan	140	140	65.996	None	80.01	1.35	d__Bacteria;p__Actinomycetota;c__Actinomycetes;o__Actinomycetales;f__Demequinaceae;g__Demequina;s__	SRR3546456
mOTU_0283	CA5_SRR13727531.6	19GWE00506 groundwater	Alberta	Canada	77	77	70.415	None	91.76	2.75	d__Bacteria;p__Krumholzibacteriota;c__Krumholzibacteria;o__LZORAL124-64-63;f__LZORAL124-64-63;g__PNOJ01;s__PNOJ01 sp030658975	SRR13727531
mOTU_0284	FOl3_KR13_S3.mb.119	KR13_S3	Olkiluoto Island	Finland	334.2	330.5–337.9	40.323	None	91.14	4.58	d__Bacteria;p__Marinisomatota;c__UBA2242;o__UBA2242;f__UBA2242;g__UBA9312;s__UBA9312 sp018895675	SRR11548473
mOTU_0285	SweH24-26_MEGAHIT-group-0.624	KR0015B-DNA Meteoric planktonic	Äspö HRL	Sweden	70	70	50.277	None	88.83	3.23	d__Bacteria;p__Omnitrophota;c__Koll11;o__Velamenicoccales;f__Velamenicoccaceae;g__;s__	P23110_101_S1_L004-P23110_102_S2_L004-P23110_103_S3_L004
mOTU_0286	SweH24-26_MEGAHIT-group-0.799	KR0015B-DNA Meteoric planktonic	Äspö HRL	Sweden	70	70	57.77	None	85.96	2.06	d__Bacteria;p__Sumerlaeota;c__Sumerlaeia;o__;f__;g__;s__	P23110_101_S1_L004-P23110_102_S2_L004-P23110_103_S3_L004
mOTU_0287	SweH27-29_MEGAHIT-group-1.93	SA1420A-DNA Modern marine planktonic	Äspö HRL	Sweden	200.56	200.56	46.547	None	92.4	2.75	d__Bacteria;p__Zixibacteria;c__MSB-5A5;o__MSB-5A5;f__SM1-73;g__CAIVRH01;s__	P23110_104_S4_L004-P23110_105_S5_L004-P23110_106_S6_L004
mOTU_0288	UCr18-69_GCA_002789895.1	CG sampling	Crystal Geyser	USA	400	320-480	43.092	99.461	59.61	0	d__Bacteria;p__Patescibacteria;c__Microgenomatia;o__UBA1400;f__MFAQ01;g__UBA10133;s__UBA10133 sp002789895	-
mOTU_0289	SweH_Modern_marine_planktonic.mb.47	Äspö sampling	Äspö HRL	Sweden	70	70	51.936	None	50.2	1.19	d__Bacteria;p__Bacteroidota;c__Bacteroidia;o__Cytophagales;f__Spirosomataceae;g__CATMVR01;s__CATMVR01 sp950075905	-
mOTU_0290	SweH27-29_MEGAHIT-group-1.80	SA1420A-DNA Modern marine planktonic	Äspö HRL	Sweden	200.56	200.56	38.008	99.414	62.34	0	d__Bacteria;p__Patescibacteria;c__WWE3;o__CG2-30-40-12;f__CG2-30-40-12;g__CG2-30-40-12;s__CG2-30-40-12 sp018817085	P23110_104_S4_L004-P23110_105_S5_L004-P23110_106_S6_L004
mOTU_0291	SwiM17_SRR1917239.4	Autotrophic communities BRH/9	Mont Terri	Switzerland	562.73	562.73	61.157	99.89	99.3	0.48	d__Bacteria;p__Pseudomonadota;c__Alphaproteobacteria;o__Rhodobacterales;f__Rhodobacteraceae;g__Roseovarius;s__Roseovarius sp000152845	SRR1917239
mOTU_0292	SweH30-32_MEGAHIT-group-2.112	SA2074A-DNA Modern marine planktonic	Äspö HRL	Sweden	281.65	281.65	58.269	None	59.91	0.48	d__Bacteria;p__Pseudomonadota;c__Gammaproteobacteria;o__Burkholderiales;f__Gallionellaceae;g__Sideroxyarcus;s__	SA2074A-DNA-1_S86_L002-SA2074A-DNA-2_S87_L002-SA2074A-DNA-3_S88_L002
mOTU_0293	UCr18-69_GCA_002773435.1	CG sampling	Crystal Geyser	USA	400	320-480	44.948	None	57.31	3.37	d__Bacteria;p__Patescibacteria;c__Paceibacteria;o__UBA6257;f__1-14-0-10-44-23;g__1-14-0-10-49-15;s__	-
mOTU_0294	SweH24-26_MEGAHIT-group-0.801	KR0015B-DNA Meteoric planktonic	Äspö HRL	Sweden	70	70	43.94	None	84.05	1.08	d__Bacteria;p__Omnitrophota;c__Koll11;o__Pluralincolimonadales;f__;g__;s__	P23110_101_S1_L004-P23110_102_S2_L004-P23110_103_S3_L004
mOTU_0295	SweH20_MM_PC_MetaG.mb.92	MM_PC_MetaG Modern marine planktonic	Äspö HRL	Sweden	171.26	171.26	51.834	99.202	98.51	1.36	d__Bacteria;p__Desulfobacterota;c__Desulfobulbia;o__Desulfobulbales;f__Desulfurivibrionaceae;g__SURF-16;s__SURF-16 sp018816555	MM_PC_MetaG
mOTU_0296	SoTa8_SRR13164372.16	TT109FW060312_BH2	Carltonville, Tau Tona	South Africa	3136	3136	36.739	99.995	99.03	0	d__Bacteria;p__Nitrospirota;c__Thermodesulfovibrionia;o__Thermodesulfovibrionales;f__Thermodesulfovibrionaceae;g__Thermodesulfovibrio;s__Thermodesulfovibrio sp002339325	SRR13164372
mOTU_0297	SweH14-15_OSS_A.mb.5	OSS Old saline planktonic	Äspö HRL	Sweden	448.37	448.37	66.183	97.57	92.27	3.59	d__Bacteria;p__Pseudomonadota;c__Alphaproteobacteria;o__Sphingomonadales;f__Sphingomonadaceae;g__Qipengyuania;s__Qipengyuania sp018828205	SRR10598216-SRR10598217
mOTU_0298	FsSAG_1208274	Äspö sampling	Äspö HRL	Sweden	70	70	55.418	None	56.36	0	d__Bacteria;p__Bipolaricaulota;c__Bipolaricaulia;o__UBA7950;f__UBA9294;g__SPBW01;s__	-
mOTU_0299	SweH17-18_UMS_A.mb.16	UMS Undefined mixed planktonic	Äspö HRL	Sweden	415.19	415.19	67.116	98.707	100	1.37	d__Bacteria;p__Pseudomonadota;c__Alphaproteobacteria;o__Caulobacterales;f__Caulobacteraceae;g__Brevundimonas;s__Brevundimonas mediterranea_A	SRR10598219-SRR10598220
mOTU_0300	UCr18-69_GCA_002763155.1	CG sampling	Crystal Geyser	USA	400	320-480	30.254	None	60.9	0	d__Archaea;p__Nanoarchaeota;c__Nanoarchaeia;o__Pacearchaeales;f__GW2011-AR1;g__PFCU01;s__PFCU01 sp002763155	-
mOTU_0301	SweH27-29_MEGAHIT-group-1.354	SA1420A-DNA Modern marine planktonic	Äspö HRL	Sweden	200.56	200.56	39.095	None	74.31	2.15	d__Bacteria;p__Omnitrophota;c__Koll11;o__VGKH01;f__VGKH01;g__;s__	P23110_104_S4_L004-P23110_105_S5_L004-P23110_106_S6_L004
mOTU_0302	SweH30-32_MEGAHIT-group-2.140	SA2074A-DNA Modern marine planktonic	Äspö HRL	Sweden	281.65	281.65	56.467	None	60.82	0	d__Bacteria;p__Spirochaetota;c__Spirochaetia;o__Treponematales;f__UBA12059;g__MIBM01;s__	SA2074A-DNA-1_S86_L002-SA2074A-DNA-2_S87_L002-SA2074A-DNA-3_S88_L002
mOTU_0303	UCr18-69_GCA_002771615.1	CG sampling	Crystal Geyser	USA	400	320-480	48.82	99.551	67.49	0	d__Bacteria;p__Patescibacteria;c__ABY1;o__BM507;f__UM-FILTER-48-10;g__UM-FILTER-48-10;s__UM-FILTER-48-10 sp002771615	-
mOTU_0304	SoW10_SRR5011273.51	Be326_2013_DNA_MF	Welkom, Witwatersrand Basin	South Africa	1339	1339	24.574	None	75.17	1.28	d__Bacteria;p__Patescibacteria;c__JAEDAM01;o__BD1-5;f__UBA6164;g__UBA7396;s__	SRR5011273
mOTU_0305	SweH27-29_MEGAHIT-group-1.775	SA1420A-DNA Modern marine planktonic	Äspö HRL	Sweden	200.56	200.56	51.525	None	95.95	1.87	d__Archaea;p__Altiarchaeota;c__Altiarchaeia;o__IMC4;f__SCGC-AAA252-I15;g__;s__	P23110_104_S4_L004-P23110_105_S5_L004-P23110_106_S6_L004
mOTU_0306	SweH27-29_MEGAHIT-group-1.569	SA1420A-DNA Modern marine planktonic	Äspö HRL	Sweden	200.56	200.56	39.765	None	81.68	0	d__Bacteria;p__Patescibacteria;c__Gracilibacteria;o__UBA1369;f__LOWO2-01-FULL-3;g__JAACEU01;s__	P23110_104_S4_L004-P23110_105_S5_L004-P23110_106_S6_L004
mOTU_0307	UCr18-69_GCA_002781945.1	CG sampling	Crystal Geyser	USA	400	320-480	41.83	97.888	81.34	3.23	d__Bacteria;p__Omnitrophota;c__Koll11;o__Gorgyraeales;f__Gorgyraeaceae;g__UBA10183;s__UBA10183 sp002780805	-
mOTU_0308	CA5_SRR13727531.54	19GWE00506 groundwater	Alberta	Canada	77	77	49.674	None	77.85	1.83	d__Bacteria;p__Desulfobacterota;c__Desulfuromonadia;o__Geobacterales;f__Pseudopelobacteraceae;g__JACRCG01;s__	SRR13727531
mOTU_0309	SweH_Old_saline.mb.16	Äspö sampling	Äspö HRL	Sweden	70	70	43.669	99.714	99.35	0.81	d__Bacteria;p__Desulfobacterota;c__Desulfobacteria;o__Desulfobacterales;f__Desulfobacteraceae;g__Desulfobacula;s__Desulfobacula sp018821535	-
mOTU_0310	SweH24-26_MEGAHIT-group-0.269	KR0015B-DNA Meteoric planktonic	Äspö HRL	Sweden	70	70	53.106	99.655	99.35	0	d__Bacteria;p__Desulfobacterota;c__Desulfobacteria;o__Desulfobacterales;f__Desulfobacteraceae;g__;s__	P23110_101_S1_L004-P23110_102_S2_L004-P23110_103_S3_L004
mOTU_0311	FOl12_KR11_0.1_MetaG.mb.55	KR11_0.1_MetaG	Olkiluoto Island	Finland	375.1	366.7–383.5	33.47	None	76.17	4.91	d__Archaea;p__Nanoarchaeota;c__Nanoarchaeia;o__Woesearchaeales;f__CG1-02-33-12;g__CG1-02-33-12;s__CG1-02-33-12 sp018901315	SRR6976411
mOTU_0312	SweH19_UMS_B.mb.52	UMS_A Undefined mixed planktonic	Äspö HRL	Sweden	415.19	415.19	67.925	None	55.85	4.89	d__Bacteria;p__Pseudomonadota;c__Alphaproteobacteria;o__Caulobacterales;f__Caulobacteraceae;g__Phenylobacterium;s__Phenylobacterium sp002363865	SRR10598221
mOTU_0313	SweH24-26_MEGAHIT-group-0.231	KR0015B-DNA Meteoric planktonic	Äspö HRL	Sweden	70	70	47.014	None	60.83	4.21	d__Archaea;p__Altiarchaeota;c__Altiarchaeia;o__IMC4;f__SCGC-AAA252-I15;g__VGJA01;s__	P23110_101_S1_L004-P23110_102_S2_L004-P23110_103_S3_L004
mOTU_0314	SweH27-29_MEGAHIT-group-1.759	SA1420A-DNA Modern marine planktonic	Äspö HRL	Sweden	200.56	200.56	41.659	None	77.18	4.3	d__Bacteria;p__Omnitrophota;c__Koll11;o__Gygaellales;f__Profunditerraquicolaceae;g__JAHIZC01;s__	P23110_104_S4_L004-P23110_105_S5_L004-P23110_106_S6_L004
mOTU_0315	RC1_SRR6186653.74	oil-prospecting borehole 5P	Near the village of Chazhemto-Tomsk	Russia	2800	2800	63.193	99.449	98.29	2.56	d__Bacteria;p__Actinomycetota;c__Geothermincolia;o__Geothermincolales;f__RBG-13-55-18;g__Solincola_B;s__Solincola_B sp013178005	SRR6186653
mOTU_0316	SweH22_OS_PC_MetaG.mb.68	OS_PC_MetaG Old saline planktonic	Äspö HRL	Sweden	448.35	448.35	29.856	None	63.24	0	d__Archaea;p__Nanoarchaeota;c__Nanoarchaeia;o__Pacearchaeales;f__UBA12030;g__JAHJTU01;s__JAHJTU01 sp018829485	OS_PC_MetaG
mOTU_0317	SweH24-26_MEGAHIT-group-0.29	KR0015B-DNA Meteoric planktonic	Äspö HRL	Sweden	70	70	67.212	None	88.06	2.88	d__Bacteria;p__Eisenbacteria;c__RBG-16-71-46;o__CAIMUX01;f__WJJG01;g__JAGMBO01;s__	P23110_101_S1_L004-P23110_102_S2_L004-P23110_103_S3_L004
mOTU_0318	SweH22_OSL_A.mb.17	OS_PC_MetaG Old saline planktonic	Äspö HRL	Sweden	448.35	448.35	45.533	99.913	66.41	0.2	d__Bacteria;p__Patescibacteria;c__Microgenomatia;o__UBA10105;f__UBA927;g__JAHJMO01;s__JAHJMO01 sp018821245	OS_PC_MetaG
mOTU_0319	SweH_Undefined_mixed_planktonic.mb.19	Äspö sampling	Äspö HRL	Sweden	70	70	58.142	99.313	93.33	4.72	d__Bacteria;p__Desulfobacterota;c__Syntrophia;o__Syntrophales;f__UBA5619;g__JAHJXP01;s__JAHJXP01 sp018827585	-
mOTU_0320	SwiM16_SRR1917225.23	Autotrophic communities BRH/5	Mont Terri	Switzerland	562.73	562.73	51.994	99.96	99.87	0.89	d__Bacteria;p__Desulfobacterota;c__Desulfobulbia;o__Desulfobulbales;f__Desulfocapsaceae;g__Desulforhopalus;s__Desulforhopalus sp000961725	SRR1917225
mOTU_0321	CA1_SRR13727520.18	19GWC19028 groundwater	Alberta	Canada	74	74	43.277	98.66	89.64	0.45	d__Bacteria;p__Pseudomonadota;c__Gammaproteobacteria;o__Burkholderiales;f__Methylophilaceae;g__Methylotenera;s__Methylotenera sp030684185	SRR13727520
mOTU_0322	UCr18-69_GCA_002771035.1	CG sampling	Crystal Geyser	USA	400	320-480	37.923	99.778	81.84	1.12	d__Bacteria;p__Patescibacteria;c__JAEDAM01;o__BD1-5;f__UBA2023;g__UBA1545;s__UBA1545 sp002771035	-
mOTU_0323	SweH21_MM_PW_MetaG.mb.36	MM_PW_MetaG Modern marine planktonic	Äspö HRL	Sweden	171.26	171.26	37.018	None	70.69	0	d__Bacteria;p__Bacillota;c__Bacilli;o__Bacillales_A;f__Planococcaceae;g__Paenisporosarcina;s__Paenisporosarcina sp018816185	MM_PW_MetaG
mOTU_0324	SweH27-29_MEGAHIT-group-1.1036	SA1420A-DNA Modern marine planktonic	Äspö HRL	Sweden	200.56	200.56	39.356	None	86.51	1.68	d__Bacteria;p__UBA10199;c__UBA10199;o__2-02-FULL-44-16;f__DYJF01;g__;s__	P23110_104_S4_L004-P23110_105_S5_L004-P23110_106_S6_L004
mOTU_0325	SweH24-26_MEGAHIT-group-0.789	KR0015B-DNA Meteoric planktonic	Äspö HRL	Sweden	70	70	40.782	None	81.76	3.37	d__Bacteria;p__UBA9089;c__UBA9088;o__UBA9088;f__JAGUXG01;g__JAGUXG01;s__	P23110_101_S1_L004-P23110_102_S2_L004-P23110_103_S3_L004
mOTU_0326	CA4_SRR13727525.57	19GWE00537 groundwater	Alberta	Canada	95	95	35.001	None	62.79	0.15	d__Bacteria;p__Atribacterota;c__JS1;o__SB-45;f__34-128;g__34-128;s__	SRR13727525
mOTU_0327	FsSAG_3300022108	Äspö sampling	Äspö HRL	Sweden	70	70	46.081	None	61.16	0	d__Bacteria;p__Desantisbacteria;c__UBA1551;o__UBA1551;f__UBA1551;g__;s__	-
mOTU_0328	SoF5_SRR13164373.9	FI88FW031012	Kimberly, Finsch	South Africa	1056	1056	66.061	None	92.81	0.23	d__Bacteria;p__Pseudomonadota;c__Gammaproteobacteria;o__Burkholderiales;f__Thiobacillaceae;g__PFJX01;s__PFJX01 sp020723405	SRR13164373
mOTU_0329	SweH14-15_OSS_A.mb.35	OSS Old saline planktonic	Äspö HRL	Sweden	448.37	448.37	69.744	99.989	98.43	0.51	d__Bacteria;p__Actinomycetota;c__Actinomycetes;o__Actinomycetales;f__Microbacteriaceae;g__Microcella;s__Microcella indica	SRR10598216-SRR10598217
mOTU_0330	UCr18-69_GCA_002784645.1	CG sampling	Crystal Geyser	USA	400	320-480	35.046	99.866	66.98	0	d__Archaea;p__Nanoarchaeota;c__Nanoarchaeia;o__Pacearchaeales;f__GW2011-AR1;g__CG1-02-35-32;s__CG1-02-35-32 sp002792635	-
mOTU_0331	UCr18-69_GCA_002788515.1	CG sampling	Crystal Geyser	USA	400	320-480	33.746	None	80.1	3.4	d__Archaea;p__Thermoproteota;c__Nitrososphaeria;o__Nitrososphaerales;f__Nitrosopumilaceae;g__Nitrosopumilus;s__Nitrosopumilus sp002788515	-
mOTU_0332	SweH20_MM_PC_MetaG.mb.3	MM_PC_MetaG Modern marine planktonic	Äspö HRL	Sweden	171.26	171.26	52.168	99.058	59.76	0.92	d__Bacteria;p__Patescibacteria;c__Paceibacteria;o__Paceibacterales;f__UBA10102;g__JAHIUP01;s__JAHIUP01 sp018816925	MM_PC_MetaG
mOTU_0333	UCr18-69_GCA_002774055.1	CG sampling	Crystal Geyser	USA	400	320-480	40.585	99.619	75.84	0	d__Bacteria;p__Patescibacteria;c__Paceibacteria;o__JAHISW01;f__Tagabacteraceae;g__GCA-002793575;s__GCA-002793575 sp002774055	-
mOTU_0334	SweH27-29_MEGAHIT-group-1.516	SA1420A-DNA Modern marine planktonic	Äspö HRL	Sweden	200.56	200.56	61.775	None	55.52	2.62	d__Bacteria;p__Pseudomonadota;c__Gammaproteobacteria;o__Burkholderiales;f__SG8-39;g__2-12-FULL-64-23;s__	P23110_104_S4_L004-P23110_105_S5_L004-P23110_106_S6_L004
mOTU_0335	USo74_SRR4072256.2	Soudan Mine gDNA DDH951	Soudan Iron Mine	USA	715	715	43.904	99.913	95.24	1.4	d__Bacteria;p__Bacillota_B;c__Desulfotomaculia;o__Desulfotomaculales;f__VENG01;g__VENG01;s__VENG01 sp016278505	SRR4072256
mOTU_0336	SweH27-29_MEGAHIT-group-1.846	SA1420A-DNA Modern marine planktonic	Äspö HRL	Sweden	200.56	200.56	38.413	None	50.8	2.25	d__Bacteria;p__Patescibacteria;c__Paceibacteria;o__UBA6257;f__UBA9933;g__QYPD01;s__	P23110_104_S4_L004-P23110_105_S5_L004-P23110_106_S6_L004
mOTU_0337	SoW12_SRR5011277.19	Be326_2011_DNA_MF	Welkom, Witwatersrand Basin	South Africa	1339	1339	69.414	99.411	86.47	0.99	d__Bacteria;p__Bacillota_E;c__UBA995;o__UBA995;f__UBA9673;g__DYFB01;s__DYFB01 sp020725405	SRR5011277
mOTU_0338	SweH24-26_MEGAHIT-group-0.89	KR0015B-DNA Meteoric planktonic	Äspö HRL	Sweden	70	70	48.638	None	60.36	2.07	d__Bacteria;p__Patescibacteria;c__Paceibacteria;o__UBA6257;f__GWB1-50-10;g__GWB1-50-10;s__	P23110_101_S1_L004-P23110_102_S2_L004-P23110_103_S3_L004
mOTU_0339	SoD4_SRR13164374.21	DR5IPCFW280711	Carltonville, Driefontein	South Africa	1046	1046	36.47	None	98.32	1.68	d__Bacteria;p__Bacteroidota;c__Ignavibacteria;o__Ignavibacteriales;f__Melioribacteraceae;g__DYHW01;s__DYHW01 sp020723965	SRR13164374
mOTU_0340	UCr18-69_GCA_002778735.1	CG sampling	Crystal Geyser	USA	400	320-480	40.564	None	75	0	d__Bacteria;p__Patescibacteria;c__UBA1384;o__UBA1384;f__1-14-0-10-41-12;g__1-14-0-10-41-12;s__1-14-0-10-41-12 sp002778735	-
mOTU_0341	SweH_Old_saline_planktonic.mb.52	Äspö sampling	Äspö HRL	Sweden	70	70	35.284	96.326	94.07	1.85	d__Bacteria;p__Atribacterota;c__JS1;o__SB-45;f__34-128;g__34-128;s__34-128 sp018819665	-
mOTU_0342	SweH1_Modern_marine.mb.324	MMBR Modern marine rock biofilm	Äspö HRL	Sweden	294.1	294.1	36.061	99.295	89.43	3.95	d__Bacteria;p__Omnitrophota;c__Koll11;o__Zapsychrales;f__Zapsychraceae;g__Zapsychrus_A;s__Zapsychrus_A sp018812705	SRR2540949
mOTU_0343	SweH1_Modern_marine.mb.300	MMBR Modern marine rock biofilm	Äspö HRL	Sweden	294.1	294.1	40.396	99.832	90.44	2.79	d__Bacteria;p__Omnitrophota;c__Koll11;o__Gygaellales;f__Profunditerraquicolaceae;g__UBA6249;s__UBA6249 sp018812825	SRR2540949
mOTU_0344	SoM6_SRR1633225.4	MM5_1940FW200712	Welkom, Masimong	South Africa	1900	1900	32.494	None	52.27	0	d__Bacteria;p__Patescibacteria;c__ABY1;o__UBA2591;f__UBA2591;g__UBA2591;s__UBA2591 sp002339755	SRR1633225
mOTU_0345	SoB2_SRR13164375.28	BE326FW270712_BH2	Welkom, Beatrix	South Africa	1339	1339	62.495	99.918	97.01	0.53	d__Bacteria;p__Pseudomonadota;c__Gammaproteobacteria;o__JG42;f__JG42;g__Sulfurivermis;s__Sulfurivermis denitrificans_A	SRR13164375
mOTU_0346	SwiM2_SRR1916584.9	Opalinus Clay rock porewater BRC-3 BRH_40	Mont Terri	Switzerland	234	234	62.904	99.746	77.43	3.04	d__Bacteria;p__Pseudomonadota;c__Gammaproteobacteria;o__Ga0077536;f__Ga0077536;g__;s__	SRR1916584
mOTU_0347	JH1_SRR3546457.22	V-250m-2014 groundwater	Horonobe	Japan	250	250	39.483	None	96.09	0.84	d__Bacteria;p__Bacteroidota;c__Ignavibacteria;o__Ignavibacteriales;f__Melioribacteraceae;g__Fen-1258;s__Fen-1258 sp002839795	SRR3546457
mOTU_0348	SweH3_Modern_marine_glass_biofilm.mb.143	MMBG Modern marine glass biofilm	Äspö HRL	Sweden	294.1	294.1	45.516	99.751	81.68	0.99	d__Bacteria;p__Patescibacteria;c__Gracilibacteria;o__UBA1369;f__UBA1369;g__JAHJEW01;s__JAHJEW01 sp018825335	SRR2544004
mOTU_0349	CA1_SRR13727520.30	19GWC19028 groundwater	Alberta	Canada	74	74	57.991	99.16	96.36	0.3	d__Bacteria;p__Desulfobacterota;c__Desulfobulbia;o__Desulfobulbales;f__Desulfurivibrionaceae;g__Thiovibrio;s__Thiovibrio sp002841785	SRR13727520
mOTU_0350	SweH27-29_MEGAHIT-group-1.916	SA1420A-DNA Modern marine planktonic	Äspö HRL	Sweden	200.56	200.56	29.747	None	64.41	0	d__Archaea;p__Nanoarchaeota;c__Nanoarchaeia;o__Pacearchaeales;f__GW2011-AR1;g__ASMP01;s__	P23110_104_S4_L004-P23110_105_S5_L004-P23110_106_S6_L004
mOTU_0351	SweH22_OS_PC_MetaG.mb.183	OS_PC_MetaG Old saline planktonic	Äspö HRL	Sweden	448.35	448.35	52.017	99.923	100	1.1	d__Bacteria;p__Edwardsbacteria;c__AC1;o__AC1;f__EtOH8;g__UBA2226;s__UBA2226 sp018821925	OS_PC_MetaG
mOTU_0352	SweH_Modern_marine_rock_biofilm.mb.30	Äspö sampling	Äspö HRL	Sweden	70	70	56.171	99.806	98.89	0.87	d__Bacteria;p__Pseudomonadota;c__Gammaproteobacteria;o__Burkholderiales;f__Sulfuricellaceae;g__Sulfuricella;s__Sulfuricella sp018823025	-
mOTU_0353	UCr9-16_GCA_001871575.1	Filtrate	Crystal Geyser	USA	800	800	35.558	99.089	91.07	0	d__Bacteria;p__Caldisericota;c__Caldisericia;o__Caldisericales;f__Caldisericaceae;g__CG2-30-36-11;s__CG2-30-36-11 sp001871575	SRR2638363-SRR2638370
mOTU_0354	UCr18-69_GCA_002780715.1	CG sampling	Crystal Geyser	USA	400	320-480	45.504	99.22	87.74	3.44	d__Bacteria;p__Desulfobacterota;c__BSN033;o__BSN033;f__UBA1163;g__UBA1163;s__UBA1163 sp002780715	-
mOTU_0355	RT3_SRR7102746.13	Beliy Yar 2014	Tomsk-Siberia	Russia	2600	2600	54.617	None	81.55	0.63	d__Bacteria;p__Bacillota_B;c__Desulfotomaculia;o__Desulfotomaculales;f__Pelotomaculaceae;g__UBA3102;s__	SRR7102746
mOTU_0356	FOl14_KR11_S3.mb.21	KR11_S3	Olkiluoto Island	Finland	375.1	366.7–383.5	54.026	96.818	95.79	2.31	d__Bacteria;p__Desulfobacterota;c__Desulfobulbia;o__Desulfobulbales;f__Desulfurivibrionaceae;g__Thiovibrio;s__Thiovibrio sp013791995	SRR9644739
mOTU_0357	SwiM16_SRR1917225.11	Autotrophic communities BRH/5	Mont Terri	Switzerland	562.73	562.73	65.764	99.756	97.28	0.77	d__Bacteria;p__Pseudomonadota;c__Gammaproteobacteria;o__Pseudomonadales;f__Porticoccaceae;g__JAGPUQ01;s__JAGPUQ01 sp913060555	SRR1917225
mOTU_0358	FsSAG_SAG.0240B2d.S1	Äspö sampling	Äspö HRL	Sweden	70	70	47.39	None	55.05	1.49	d__Bacteria;p__Chloroflexota;c__Dehalococcoidia;o__Dehalococcoidales;f__UBA2162;g__JACQOL01;s__	-
mOTU_0359	SweH24-26_MEGAHIT-group-0.780	KR0015B-DNA Meteoric planktonic	Äspö HRL	Sweden	70	70	44.941	None	95.13	3.55	d__Bacteria;p__Desulfobacterota;c__WTBG01;o__JAGOGO01;f__;g__;s__	P23110_101_S1_L004-P23110_102_S2_L004-P23110_103_S3_L004
mOTU_0360	RT3_SRR7102746.44	Beliy Yar 2014	Tomsk-Siberia	Russia	2600	2600	33.832	None	89.6	1.09	d__Bacteria;p__Bacteroidota;c__UBA10030;o__UBA10030;f__BY39;g__BY39;s__BY39 sp003327435	SRR7102746
mOTU_0361	SweH3_Modern_marine_glass_biofilm.mb.119	MMBG Modern marine glass biofilm	Äspö HRL	Sweden	294.1	294.1	39.31	99.99	98.56	2.24	d__Bacteria;p__Campylobacterota;c__Campylobacteria;o__Campylobacterales;f__Sulfurimonadaceae;g__Sulfurimonas;s__Sulfurimonas sp018825665	SRR2544004
mOTU_0362	UCr18-69_GCA_002780225.1	CG sampling	Crystal Geyser	USA	400	320-480	39.653	None	64.79	4.55	d__Bacteria;p__Patescibacteria;c__Paceibacteria;o__UBA6257;f__UBA9933;g__JAJZBA01;s__	-
mOTU_0363	SweH_Modern_marine.mb.206	Äspö sampling	Äspö HRL	Sweden	70	70	33.18	None	50.02	1.23	d__Bacteria;p__GCA-001730085;c__GCA-001730085;o__;f__;g__;s__	-
mOTU_0364	UCr18-69_GCA_002762785.1	CG sampling	Crystal Geyser	USA	400	320-480	44.813	None	85.51	0	d__Archaea;p__Nanoarchaeota;c__Nanoarchaeia;o__Woesearchaeales;f__GW2011-AR9;g__PCXY01;s__PCXY01 sp002762785	-
mOTU_0365	SweH20_MM_PC_MetaG.mb.220	MM_PC_MetaG Modern marine planktonic	Äspö HRL	Sweden	171.26	171.26	55.182	98.978	86.44	2.03	d__Bacteria;p__Bipolaricaulota;c__Bipolaricaulia;o__UBA7950;f__UBA9294;g__SPBW01;s__SPBW01 sp018817505	MM_PC_MetaG
mOTU_0366	SweH20_MM_PC_MetaG.mb.53	MM_PC_MetaG Modern marine planktonic	Äspö HRL	Sweden	171.26	171.26	35.733	99.852	96.51	1.08	d__Bacteria;p__Bacteroidota;c__Bacteroidia;o__Bacteroidales;f__GCA-2711565;g__GCA-2711565;s__GCA-2711565 sp018816945	MM_PC_MetaG
mOTU_0367	SweH36_LR-mb.388	KR0015B-LR Meteoric planktonic	Äspö HRL	Sweden	70	70	61.689	None	86.32	4.45	d__Bacteria;p__Pseudomonadota;c__Gammaproteobacteria;o__Burkholderiales;f__SG8-41;g__PALSA-1004;s__	KR0015B-LR
mOTU_0368	SweH_Old_saline_planktonic.mb.112	Äspö sampling	Äspö HRL	Sweden	70	70	68.999	99.677	85.29	2.58	d__Bacteria;p__Pseudomonadota;c__Alphaproteobacteria;o__Caulobacterales;f__Caulobacteraceae;g__Brevundimonas;s__Brevundimonas sp018820665	-
mOTU_0369	SweH3_Modern_marine_glass_biofilm.mb.130	MMBG Modern marine glass biofilm	Äspö HRL	Sweden	294.1	294.1	35.391	99.746	82.24	0.93	d__Archaea;p__Nanoarchaeota;c__Nanoarchaeia;o__Woesearchaeales;f__GW2011-AR9;g__JAHJDB01;s__JAHJDB01 sp018812765	SRR2544004
mOTU_0370	UCr9-16_GCA_001871525.1	Filtrate	Crystal Geyser	USA	800	800	61.707	99.839	96.21	0.47	d__Bacteria;p__Pseudomonadota;c__Gammaproteobacteria;o__Burkholderiales;f__Thiobacillaceae;g__Parasulfuritortus;s__Parasulfuritortus sp002782005	SRR2638363-SRR2638370
mOTU_0371	UCr18-69_GCA_002793695.1	CG sampling	Crystal Geyser	USA	400	320-480	39.733	None	50.65	0.99	d__Bacteria;p__Patescibacteria;c__Microgenomatia;o__UM-FILTER-39-15;f__UM-FILTER-39-15;g__;s__	-
mOTU_0372	SoW12_SRR5011277.11	Be326_2011_DNA_MF	Welkom, Witwatersrand Basin	South Africa	1339	1339	64.399	None	54.12	0	d__Bacteria;p__Pseudomonadota;c__Alphaproteobacteria;o__Ferrovibrionales;f__Ferrovibrionaceae;g__Ferrovibrio;s__	SRR5011277
mOTU_0373	SweH24-26_MEGAHIT-group-0.525	KR0015B-DNA Meteoric planktonic	Äspö HRL	Sweden	70	70	45.999	None	82.51	2.61	d__Archaea;p__Halobacteriota;c__Methanomicrobia;o__Methanomicrobiales;f__Methanospirillaceae;g__Methanospirillum;s__	P23110_101_S1_L004-P23110_102_S2_L004-P23110_103_S3_L004
mOTU_0374	FsSAG_3300022138	Äspö sampling	Äspö HRL	Sweden	70	70	64.691	98.238	54.62	1.68	d__Bacteria;p__Desulfobacterota_C;c__Deferrisomatia;o__Deferrisomatales;f__JARGFW01;g__JARGFW01;s__	-
mOTU_0375	SweH_Modern_marine_planktonic.mb.88	Äspö sampling	Äspö HRL	Sweden	70	70	63.387	99.96	98.98	1.12	d__Bacteria;p__Pseudomonadota;c__Alphaproteobacteria;o__Sphingomonadales;f__Sphingomonadaceae;g__Sphingobium;s__Sphingobium sp018823325	-
mOTU_0376	UCr18-69_GCA_002791615.1	CG sampling	Crystal Geyser	USA	400	320-480	43.304	99.435	94.37	1.29	d__Bacteria;p__Desulfobacterota;c__UBA8473;o__UBA8473;f__UBA8473;g__UBA8473;s__UBA8473 sp002782605	-
mOTU_0377	SweH16_OSS_B.mb.43	OSS_A Old saline planktonic	Äspö HRL	Sweden	448.37	448.37	59.713	99.495	95.41	2.32	d__Bacteria;p__Pseudomonadota;c__Gammaproteobacteria;o__Pseudomonadales;f__Pseudomonadaceae;g__Pseudomonas_E;s__Pseudomonas_E sp018827205	SRR10598218
mOTU_0378	SweH22_OS_PC_MetaG.mb.199	OS_PC_MetaG Old saline planktonic	Äspö HRL	Sweden	448.35	448.35	34.149	96.903	66.67	1.21	d__Bacteria;p__Patescibacteria;c__Paceibacteria;o__Paceibacterales;f__CG1-02-41-26;g__PFMI01;s__PFMI01 sp018830365	OS_PC_MetaG
mOTU_0379	SweH24-26_MEGAHIT-group-0.580	KR0015B-DNA Meteoric planktonic	Äspö HRL	Sweden	70	70	46.32	99.143	82.91	3.23	d__Bacteria;p__Omnitrophota;c__Koll11;o__Velamenicoccales;f__Velamenicoccaceae;g__Phelpsiimicrobium;s__	P23110_101_S1_L004-P23110_102_S2_L004-P23110_103_S3_L004
mOTU_0380	SweH27-29_MEGAHIT-group-1.443	SA1420A-DNA Modern marine planktonic	Äspö HRL	Sweden	200.56	200.56	33.734	None	74.3	3.74	d__Archaea;p__Nanoarchaeota;c__Nanoarchaeia;o__SCGC-AAA011-G17;f__JACPIM01;g__;s__	P23110_104_S4_L004-P23110_105_S5_L004-P23110_106_S6_L004
mOTU_0381	SoB3_SRR7867194.5	BE326FW160815 fracture fluid	Beatrix	South Africa	1340	1340	31.138	None	59.99	0	d__Archaea;p__Nanoarchaeota;c__Nanoarchaeia;o__Pacearchaeales;f__GW2011-AR1;g__GW2011-AR1;s__	SRR7867194
mOTU_0382	FOl1_KR13_N2.mb.101	KR13_N2	Olkiluoto Island	Finland	334.2	330.5–337.9	33.27	98.115	82.71	4.05	d__Archaea;p__Nanoarchaeota;c__Nanoarchaeia;o__Woesearchaeales;f__CG1-02-33-12;g__CG1-02-33-12;s__CG1-02-33-12 sp018819345	SRR11548471
mOTU_0383	UCa4_SRR4343426.18	domestic groundwater	San Joaquin Valley	USA	100	100	65.501	None	57.33	3.14	d__Bacteria;p__Pseudomonadota;c__Gammaproteobacteria;o__Burkholderiales;f__Burkholderiaceae;g__Aquabacterium;s__Aquabacterium sp001770725	SRR4343426
mOTU_0384	SweH27-29_MEGAHIT-group-1.237	SA1420A-DNA Modern marine planktonic	Äspö HRL	Sweden	200.56	200.56	41.79	99.087	86.94	0	d__Bacteria;p__Omnitrophota;c__Koll11;o__Pluralincolimonadales;f__;g__;s__	P23110_104_S4_L004-P23110_105_S5_L004-P23110_106_S6_L004
mOTU_0385	SweH22_OS_PC_MetaG.mb.37	OS_PC_MetaG Old saline planktonic	Äspö HRL	Sweden	448.35	448.35	41.598	99.619	93.55	0	d__Bacteria;p__Bacteroidota;c__Bacteroidia;o__Bacteroidales;f__F082;g__UBA5536;s__UBA5536 sp018830105	OS_PC_MetaG
mOTU_0386	SoW11_SRR5011275.33	Be326_2012_DNA_MF	Witwatersrand Basin	South Africa	1339	1339	31.396	100	61.75	0	d__Archaea;p__Nanoarchaeota;c__Nanoarchaeia;o__Pacearchaeales;f__GW2011-AR1;g__JACPLR01;s__JACPLR01 sp020724205	SRR5011275
mOTU_0387	SoF5_SRR13164373.1	FI88FW031012	Kimberly, Finsch	South Africa	1056	1056	41.295	None	97.42	0.65	d__Bacteria;p__Desulfobacterota;c__Desulfobacteria;o__Desulfobacterales;f__RPRI01;g__RPRI01;s__RPRI01 sp020723255	SRR13164373
mOTU_0388	UCr18-69_GCA_002779125.1	CG sampling	Crystal Geyser	USA	400	320-480	45.462	98.903	83.5	3.14	d__Bacteria;p__Chloroflexota;c__Dehalococcoidia;o__GIF9;f__AB-539-J10;g__CG2-30-46-9;s__CG2-30-46-9 sp001873005	-
mOTU_0389	SoB2_SRR13164375.49	BE326FW270712_BH2	Welkom, Beatrix	South Africa	1339	1339	45.311	100	72.78	0	d__Bacteria;p__Patescibacteria;c__Paceibacteria;o__UBA6257;f__GWB1-50-10;g__GWA2-45-9;s__GWA2-45-9 sp020059585	SRR13164375
mOTU_0390	SweH24-26_MEGAHIT-group-0.711	KR0015B-DNA Meteoric planktonic	Äspö HRL	Sweden	70	70	54.158	None	76.56	0	d__Archaea;p__Aenigmatarchaeota;c__Aenigmatarchaeia;o__Aenigmatarchaeales;f__JACQIB01;g__;s__	P23110_101_S1_L004-P23110_102_S2_L004-P23110_103_S3_L004
mOTU_0391	UCr18-69_GCA_002771735.1	CG sampling	Crystal Geyser	USA	400	320-480	58.746	99.829	99.58	0.84	d__Bacteria;p__Pseudomonadota;c__Zetaproteobacteria;o__Mariprofundales;f__Mariprofundaceae;g__UBA1543;s__UBA1543 sp002779605	-
mOTU_0392	SweH27-29_MEGAHIT-group-1.33	SA1420A-DNA Modern marine planktonic	Äspö HRL	Sweden	200.56	200.56	44.143	99.685	85.05	0	d__Archaea;p__Nanoarchaeota;c__Nanoarchaeia;o__Woesearchaeales;f__UBA11576;g__JABMQF01;s__	P23110_104_S4_L004-P23110_105_S5_L004-P23110_106_S6_L004
mOTU_0393	SweH27-29_MEGAHIT-group-1.1035	SA1420A-DNA Modern marine planktonic	Äspö HRL	Sweden	200.56	200.56	50.561	None	59.32	3.23	d__Bacteria;p__Omnitrophota;c__Koll11;o__JABMQH01;f__;g__;s__	P23110_104_S4_L004-P23110_105_S5_L004-P23110_106_S6_L004
mOTU_0394	SweH24-26_MEGAHIT-group-0.445	KR0015B-DNA Meteoric planktonic	Äspö HRL	Sweden	70	70	57.458	None	62.71	1.98	d__Bacteria;p__Chloroflexota;c__Dehalococcoidia;o__Dehalococcoidales;f__RBG-16-60-22;g__;s__	P23110_101_S1_L004-P23110_102_S2_L004-P23110_103_S3_L004
mOTU_0395	FOl4_KR13_Ju.mb.43	KR13_Ju	Olkiluoto Island	Finland	334.2	330.5–337.9	57.35	98.391	71.19	1.35	d__Bacteria;p__Verrucomicrobiota;c__Kiritimatiellia;o__JAAZAB01;f__JAAZAB01;g__VSJD01;s__VSJD01 sp018896395	SRR11548474
mOTU_0396	SweH27-29_MEGAHIT-group-1.867	SA1420A-DNA Modern marine planktonic	Äspö HRL	Sweden	200.56	200.56	40.563	None	56.93	2.15	d__Bacteria;p__Omnitrophota;c__Koll11;o__JABMRN01;f__RBG-13-46-9;g__;s__	P23110_104_S4_L004-P23110_105_S5_L004-P23110_106_S6_L004
mOTU_0397	UCr18-69_GCA_002771665.1	CG sampling	Crystal Geyser	USA	400	320-480	37.846	99.902	93.25	0	d__Bacteria;p__Bdellovibrionota;c__Bacteriovoracia;o__Bacteriovoracales;f__Bacteriovoracaceae;g__UBA4207;s__UBA4207 sp002787775	-
mOTU_0398	SweH1_Modern_marine.mb.309	MMBR Modern marine rock biofilm	Äspö HRL	Sweden	294.1	294.1	64.395	99.968	97.86	0.85	d__Bacteria;p__Actinomycetota;c__Geothermincolia;o__Fen-727;f__Anoxymicrobiaceae;g__JAHJCO01;s__JAHJCO01 sp018831265	SRR2540949
mOTU_0399	SoW10_SRR5011273.79	Be326_2013_DNA_MF	Welkom, Witwatersrand Basin	South Africa	1339	1339	45.738	None	92.76	0	d__Archaea;p__Micrarchaeota;c__Micrarchaeia;o__Anstonellales;f__Bilamarchaeaceae;g__;s__	SRR5011273
mOTU_0400	SweH24-26_MEGAHIT-group-0.426	KR0015B-DNA Meteoric planktonic	Äspö HRL	Sweden	70	70	57.773	None	78.49	3.29	d__Bacteria;p__PUNC01;c__Erginobacteria;o__Erginobacterales;f__Erginobacteraceae;g__;s__	P23110_101_S1_L004-P23110_102_S2_L004-P23110_103_S3_L004
mOTU_0401	JH2_SRR3546456.1	V-140m-2014 groundwater	Horonobe	Japan	140	140	33.245	None	79.19	0.22	d__Bacteria;p__Bacillota_A;c__Clostridia;o__Lachnospirales;f__Vallitaleaceae;g__HGW-1;s__HGW-1 sp002841375	SRR3546456
mOTU_0402	FOl3_KR13_S3.mb.126	KR13_S3	Olkiluoto Island	Finland	334.2	330.5–337.9	41.766	98.697	68.12	3.71	d__Bacteria;p__Patescibacteria;c__ABY1;o__BM507;f__VMTK01;g__JAHIME01;s__JAHIME01 sp018896595	SRR11548473
mOTU_0403	UCr18-69_GCA_002796225.1	CG sampling	Crystal Geyser	USA	400	320-480	37.278	99.541	67.49	1.32	d__Bacteria;p__Patescibacteria;c__Microgenomatia;o__2-02-FULL-39-11;f__2-02-FULL-39-11;g__CG1-02-37-22;s__CG1-02-37-22 sp002785215	-
mOTU_0404	SwiM8_SRR1914421.46	Opalinus Clay rock porewater BRC-3 BRH_32	Mont Terri	Switzerland	228	228	66.186	99.703	95.97	2.65	d__Bacteria;p__Pseudomonadota;c__Alphaproteobacteria;o__Rhodospirillales;f__Rhodospirillaceae;g__BRH-c57;s__BRH-c57 sp000961745	SRR1914421
mOTU_0405	UCr18-69_GCA_002789915.1	CG sampling	Crystal Geyser	USA	400	320-480	59.758	99.532	94.87	1.17	d__Bacteria;p__Pseudomonadota;c__Gammaproteobacteria;o__Burkholderiales;f__Burkholderiaceae;g__Rhodoferax;s__Rhodoferax sp002789915	-
mOTU_0406	SweH27-29_MEGAHIT-group-1.322	SA1420A-DNA Modern marine planktonic	Äspö HRL	Sweden	200.56	200.56	43.565	None	98.84	4.4	d__Bacteria;p__Zixibacteria;c__MSB-5A5;o__GN15;f__JAAZOE01;g__JAGLON01;s__	P23110_104_S4_L004-P23110_105_S5_L004-P23110_106_S6_L004
mOTU_0407	UCa4_SRR4343426.9	domestic groundwater	San Joaquin Valley	USA	100	100	41.357	None	83.27	3.39	d__Bacteria;p__Omnitrophota;c__Koll11;o__Gorgyraeales;f__Gorgyraeaceae;g__;s__	SRR4343426
mOTU_0408	SweH_Old_saline_planktonic.mb.16	Äspö sampling	Äspö HRL	Sweden	70	70	66.096	99.173	96.5	1.28	d__Bacteria;p__Pseudomonadota;c__Gammaproteobacteria;o__Burkholderiales;f__Burkholderiaceae;g__Variovorax;s__Variovorax sp018820395	-
mOTU_0409	UCr18-69_GCA_002781445.1	CG sampling	Crystal Geyser	USA	400	320-480	52.727	99.509	93.53	3.45	d__Bacteria;p__CG2-30-53-67;c__CG2-30-53-67;o__CG2-30-53-67;f__CG2-30-53-67;g__CG2-30-53-67;s__CG2-30-53-67 sp001873285	-
mOTU_0410	SoB2_SRR13164375.50	BE326FW270712_BH2	Welkom, Beatrix	South Africa	1339	1339	49.433	100	86.82	1.01	d__Bacteria;p__Actinomycetota;c__Humimicrobiia;o__Hakubellales;f__Hakubellaceae;g__Hakubella;s__	SRR13164375
mOTU_0411	SweH5_MM_PC_MetaG.mb.11	MML_B Modern marine planktonic	Äspö HRL	Sweden	170.84	170.84	34.209	None	78.38	0	d__Bacteria;p__Patescibacteria;c__ABY1;o__Buchananbacterales;f__SURF-54;g__JAHIRB01;s__JAHIRB01 sp018818885	SRR10598177
mOTU_0412	CA7_SRR13727535.26	19GWC19053 groundwater	Alberta	Canada	85	85	45.252	None	50.34	4.14	d__Archaea;p__Halobacteriota;c__Methanosarcinia;o__Methanosarcinales;f__Methanoperedenaceae;g__Methanoperedens;s__	SRR13727535
mOTU_0413	UCr18-69_GCA_002792715.1	CG sampling	Crystal Geyser	USA	400	320-480	43.885	99.825	91.33	3.76	d__Bacteria;p__Omnitrophota;c__Koll11;o__Velamenicoccales;f__Velamenicoccaceae;g__Phelpsiimicrobium;s__Phelpsiimicrobium noxiivivens	-
mOTU_0414	SweH24-26_MEGAHIT-group-0.740	KR0015B-DNA Meteoric planktonic	Äspö HRL	Sweden	70	70	63.046	None	94.32	3.55	d__Bacteria;p__Desulfobacterota;c__DTXE01;o__DTXE01;f__;g__;s__	P23110_101_S1_L004-P23110_102_S2_L004-P23110_103_S3_L004
mOTU_0415	UCr18-69_GCA_002771165.1	CG sampling	Crystal Geyser	USA	400	320-480	34.838	None	63.81	0.5	d__Bacteria;p__Patescibacteria;c__ABY1;o__UBA2591;f__;g__;s__	-
mOTU_0416	FOl3_KR13_S3.mb.41	KR13_S3	Olkiluoto Island	Finland	334.2	330.5–337.9	61.508	98.337	85.04	1.99	d__Bacteria;p__Actinomycetota;c__Geothermincolia;o__Fen-727;f__Anoxymicrobiaceae;g__JAHIPE01;s__JAHIPE01 sp018894655	SRR11548473
mOTU_0417	RT3_SRR7102746.55	Beliy Yar 2014	Tomsk-Siberia	Russia	2600	2600	54.335	None	89.11	0.99	d__Bacteria;p__Bacillota_E;c__DUSP01;o__DUSP01;f__DYEP01;g__DYEP01;s__DYEP01 sp020725675	SRR7102746
mOTU_0418	RT3_SRR7102746.8	Beliy Yar 2014	Tomsk-Siberia	Russia	2600	2600	52.708	98.835	53.03	3.64	d__Bacteria;p__Chloroflexota;c__Anaerolineae;o__Anaerolineales;f__Anaerolineaceae;g__Thermanaerothrix;s__	SRR7102746
mOTU_0419	SweH22_OS_PC_MetaG.mb.36	OS_PC_MetaG Old saline planktonic	Äspö HRL	Sweden	448.35	448.35	61.758	None	91.94	1.31	d__Bacteria;p__Desulfobacterota;c__Desulfarculia;o__Adiutricales;f__JAHJTB01;g__JAHJTB01;s__JAHJTB01 sp018830135	OS_PC_MetaG
mOTU_0420	SweH36_LR-mb.386	KR0015B-LR Meteoric planktonic	Äspö HRL	Sweden	70	70	39.149	99.236	61.06	0.99	d__Bacteria;p__Patescibacteria;c__ABY1;o__BM507;f__GWC2-42-12;g__JACPHD01;s__	KR0015B-LR
mOTU_0421	SoB1_SRR13164376.6	BE326FW250111 BH2	Welkom, Beatrix	South Africa	1339	1339	52.74	99.448	98.36	1.37	d__Bacteria;p__Bacteroidota;c__UBA10030;o__UBA10030;f__UBA10030;g__DYFT01;s__DYFT01 sp020725085	SRR13164376
mOTU_0422	SweH27-29_MEGAHIT-group-1.142	SA1420A-DNA Modern marine planktonic	Äspö HRL	Sweden	200.56	200.56	38.902	None	81.78	0	d__Archaea;p__Micrarchaeota;c__Micrarchaeia;o__Norongarragalinales;f__UBA10210;g__JABWCK01;s__	P23110_104_S4_L004-P23110_105_S5_L004-P23110_106_S6_L004
mOTU_0423	SweH22_OS_PC_MetaG.mb.164	OS_PC_MetaG Old saline planktonic	Äspö HRL	Sweden	448.35	448.35	52.262	None	70.3	1.98	d__Bacteria;p__Chloroflexota;c__Dehalococcoidia;o__Dehalococcoidales;f__JAHJRU01;g__JAHJRU01;s__JAHJRU01 sp018830745	OS_PC_MetaG
mOTU_0424	SwiM13_SRR1917274.36	Autotrophic communities BRH/23	Mont Terri	Switzerland	562.73	562.73	59.686	99.719	97.9	0.43	d__Bacteria;p__Pseudomonadota;c__Alphaproteobacteria;o__Caulobacterales;f__Parvularculaceae;g__Hyphococcus;s__	SRR1917274
mOTU_0425	SweH20_MM_PC_MetaG.mb.200	MM_PC_MetaG Modern marine planktonic	Äspö HRL	Sweden	171.26	171.26	36.639	98.932	62.05	2.97	d__Bacteria;p__Patescibacteria;c__Microgenomatia;o__UBA1400;f__CG1-02-47-37;g__;s__	MM_PC_MetaG
mOTU_0426	UCr18-69_GCA_002781265.1	CG sampling	Crystal Geyser	USA	400	320-480	35.99	99.566	73.16	1.1	d__Bacteria;p__Patescibacteria;c__ABY1;o__BM507;f__UM-FILTER-36-11;g__UM-FILTER-36-11;s__UM-FILTER-36-11 sp002781265	-
mOTU_0427	SwiM14_SRR1917273.43	Autotrophic communities BRH/23	Mont Terri	Switzerland	562.73	562.73	62.922	99.196	92.6	4.08	d__Bacteria;p__Pseudomonadota;c__Alphaproteobacteria;o__Rhodobacterales;f__Rhodobacteraceae;g__EhC02;s__EhC02 sp024304985	SRR1917273
mOTU_0428	SoW11_SRR5011275.43	Be326_2012_DNA_MF	Witwatersrand Basin	South Africa	1339	1339	65.84	99.462	94.55	1.82	d__Bacteria;p__Chloroflexota;c__Anaerolineae;o__Aggregatilineales;f__Aggregatilineaceae;g__DYGX01;s__DYGX01 sp020724465	SRR5011275
mOTU_0429	SweH9_OS_PC_MetaG.mb.109	OSL_B Old saline planktonic	Äspö HRL	Sweden	448.37	448.37	50.546	None	90.42	0	d__Archaea;p__Micrarchaeota;c__Micrarchaeia;o__Norongarragalinales;f__SBBD01;g__JAHJQN01;s__JAHJQN01 sp018819225	SRR10598173
mOTU_0430	UCr18-69_GCA_002790395.1	CG sampling	Crystal Geyser	USA	400	320-480	33.593	None	86.22	1.4	d__Bacteria;p__Bacteroidota;c__Ignavibacteria;o__Ignavibacteriales;f__Melioribacteraceae;g__UM-FILTER-34-10;s__UM-FILTER-34-10 sp002790395	-
mOTU_0431	SweH12-13_MMS_B.mb.14	MMS Modern marine planktonic	Äspö HRL	Sweden	170.84	170.84	64.841	99.923	99.51	0.82	d__Bacteria;p__Pseudomonadota;c__Alphaproteobacteria;o__Rhizobiales;f__Rhizobiaceae;g__CAMYMG01;s__CAMYMG01 sp018823835	SRR10598223-SRR10598224
mOTU_0432	SweH27-29_MEGAHIT-group-1.358	SA1420A-DNA Modern marine planktonic	Äspö HRL	Sweden	200.56	200.56	64.214	None	91.21	2.75	d__Bacteria;p__VGIX01;c__VGIX01;o__VGIX01;f__VGIX01;g__;s__	P23110_104_S4_L004-P23110_105_S5_L004-P23110_106_S6_L004
mOTU_0433	SwiM14_SRR1917273.63	Autotrophic communities BRH/23	Mont Terri	Switzerland	562.73	562.73	35.537	99.78	97.49	1.92	d__Bacteria;p__Bacteroidota;c__Bacteroidia;o__Flavobacteriales;f__Flavobacteriaceae;g__Lutibacter;s__	SRR1917273
mOTU_0434	FOl1_KR13_N2.mb.1	KR13_N2	Olkiluoto Island	Finland	334.2	330.5–337.9	37.078	99.062	66.75	3.45	d__Bacteria;p__Patescibacteria;c__Paceibacteria;o__Paceibacterales;f__JAHIOY01;g__JAHIOY01;s__JAHIOY01 sp018894495	SRR11548471
mOTU_0435	CA7_SRR13727535.30	19GWC19053 groundwater	Alberta	Canada	85	85	48.905	None	54.85	0	d__Bacteria;p__Patescibacteria;c__Paceibacteria;o__Moranbacterales;f__UBA1568;g__UBA1568;s__UBA1568 sp030690925	SRR13727535
mOTU_0436	UCr18-69_GCA_002791835.1	CG sampling	Crystal Geyser	USA	400	320-480	36.605	None	91.67	0	d__Bacteria;p__Pseudomonadota;c__Alphaproteobacteria;o__Paracaedibacterales;f__UBA11393;g__UBA11393;s__UBA11393 sp002791835	-
mOTU_0437	UCr18-69_GCA_002792685.1	CG sampling	Crystal Geyser	USA	400	320-480	31.555	99.354	66.2	0.93	d__Archaea;p__Nanoarchaeota;c__Nanoarchaeia;o__Pacearchaeales;f__GW2011-AR1;g__MNVX01;s__MNVX01 sp001872185	-
mOTU_0438	FOl3_KR13_S3.mb.139	KR13_S3	Olkiluoto Island	Finland	334.2	330.5–337.9	43.974	99.655	90.5	2.21	d__Bacteria;p__Omnitrophota;c__Koll11;o__B26-G9;f__B26-G9;g__JAHIOQ01;s__JAHIOQ01 sp018895275	SRR11548473
mOTU_0439	CA3_SRR13727524.9	19GWE00545 groundwater	Alberta	Canada	135	135	67.723	None	94.26	0.87	d__Bacteria;p__Pseudomonadota;c__Alphaproteobacteria;o__Sphingomonadales;f__Sphingomonadaceae;g__JAEZQR01;s__	SRR13727524
mOTU_0440	SweH20_MM_PC_MetaG.mb.188	MM_PC_MetaG Modern marine planktonic	Äspö HRL	Sweden	171.26	171.26	42.449	None	62.37	1.39	d__Bacteria;p__Patescibacteria;c__Paceibacteria;o__Portnoybacterales;f__GWB1-42-6;g__JAHIST01;s__JAHIST01 sp018818145	MM_PC_MetaG
mOTU_0441	CA4_SRR13727525.32	19GWE00537 groundwater	Alberta	Canada	95	95	33.87	None	61.57	1.85	d__Bacteria;p__Patescibacteria;c__ABY1;o__UBA2591;f__UBA6264;g__JAIPGN01;s__	SRR13727525
mOTU_0442	SweH_Modern_marine.mb.205	Äspö sampling	Äspö HRL	Sweden	70	70	63.171	98.838	96.1	1.51	d__Bacteria;p__Pseudomonadota;c__Alphaproteobacteria;o__Sphingomonadales;f__Sphingomonadaceae;g__Sphingobium;s__Sphingobium xenophagum	-
mOTU_0443	FsSAG_2754412917	Äspö sampling	Äspö HRL	Sweden	70	70	39.441	98.837	63.64	0	d__Bacteria;p__Patescibacteria;c__Microgenomatia;o__UBA1400;f__MFAQ01;g__JAHITH01;s__JAHITH01 sp018819325	-
mOTU_0444	UCr18-69_GCA_002784045.1	CG sampling	Crystal Geyser	USA	400	320-480	62.934	99.453	95.73	0.5	d__Bacteria;p__Pseudomonadota;c__Gammaproteobacteria;o__Burkholderiales;f__Thiobacillaceae;g__PFJX01;s__PFJX01 sp002784045	-
mOTU_0445	SweH22_OS_PC_MetaG.mb.28	OS_PC_MetaG Old saline planktonic	Äspö HRL	Sweden	448.35	448.35	54.469	None	89.89	0	d__Bacteria;p__Elusimicrobiota;c__Elusimicrobia;o__Elusimicrobiales;f__UBA9959;g__JAHJSU01;s__JAHJSU01 sp018829985	OS_PC_MetaG
mOTU_0446	SweH1_Modern_marine.mb.35	MMBR Modern marine rock biofilm	Äspö HRL	Sweden	294.1	294.1	60.982	99.982	97.5	0.68	d__Bacteria;p__Pseudomonadota;c__Gammaproteobacteria;o__Chromatiales;f__Sedimenticolaceae;g__YD12-FULL-61-37;s__YD12-FULL-61-37 sp018812525	SRR2540949
mOTU_0447	SoW12_SRR5011277.21	Be326_2011_DNA_MF	Welkom, Witwatersrand Basin	South Africa	1339	1339	36.09	99.21	76.96	1.72	d__Bacteria;p__Patescibacteria;c__ABY1;o__UBA2591;f__CALHIP01;g__;s__	SRR5011277
mOTU_0448	SweH21_MM_PW_MetaG.mb.22	MM_PW_MetaG Modern marine planktonic	Äspö HRL	Sweden	171.26	171.26	27.219	None	92.28	0.97	d__Bacteria;p__Campylobacterota;c__Campylobacteria;o__Campylobacterales;f__Arcobacteraceae;g__Aliarcobacter;s__Aliarcobacter sp018816105	MM_PW_MetaG
mOTU_0449	UCr18-69_GCA_002790455.1	CG sampling	Crystal Geyser	USA	400	320-480	45.332	99.87	71.91	0	d__Bacteria;p__Patescibacteria;c__ABY1;o__UBA9570;f__XYC2-FULL-38-9;g__UM-FILTER-45-8;s__UM-FILTER-45-8 sp002781785	-
mOTU_0450	UCr9-16_GCA_001872645.1	Filtrate	Crystal Geyser	USA	800	800	60.204	None	96.65	0.43	d__Bacteria;p__Actinomycetota;c__Actinomycetes;o__Propionibacteriales;f__Propionibacteriaceae;g__Cutibacterium;s__Cutibacterium acnes	SRR2638363-SRR2638370
mOTU_0451	RC1_SRR6186653.106	oil-prospecting borehole 5P	Near the village of Chazhemto-Tomsk	Russia	2800	2800	62.841	None	89.09	1.82	d__Bacteria;p__Chloroflexota;c__Anaerolineae;o__Aggregatilineales;f__Ch27;g__Ch27;s__Ch27 sp013178165	SRR6186653
mOTU_0452	UCa4_SRR4343426.35	domestic groundwater	San Joaquin Valley	USA	100	100	48.232	99.143	71.06	0.93	d__Archaea;p__Nanoarchaeota;c__Nanoarchaeia;o__Woesearchaeales;f__GW2011-AR9;g__JAUYQE01;s__	SRR4343426
mOTU_0453	UCr18-69_GCA_002792495.1	CG sampling	Crystal Geyser	USA	400	320-480	43.04	None	77.31	2.88	d__Bacteria;p__Patescibacteria;c__Gracilibacteria;o__UM-FILTER-43-11;f__UM-FILTER-43-11;g__UM-FILTER-43-11;s__UM-FILTER-43-11 sp002792495	-
mOTU_0454	UCr18-69_GCA_002779985.1	CG sampling	Crystal Geyser	USA	400	320-480	33.659	99.109	64.34	4.31	d__Bacteria;p__Patescibacteria;c__Microgenomatia;o__UBA1406;f__GWC2-37-13;g__GWC2-37-13;s__GWC2-37-13 sp002779665	-
mOTU_0455	FOl17_KR11_N2.mb.10	KR11_N2	Olkiluoto Island	Finland	375.1	366.7–383.5	39.887	99.293	71.62	2.54	d__Bacteria;p__Patescibacteria;c__Paceibacteria;o__JAHIHE01;f__JAHIHE01;g__JAHIHE01;s__JAHIHE01 sp018899995	SRR9644742
mOTU_0456	SweH22_OS_PC_MetaG.mb.71	OS_PC_MetaG Old saline planktonic	Äspö HRL	Sweden	448.35	448.35	36.534	99.285	98.88	1.12	d__Bacteria;p__Bacteroidota;c__Ignavibacteria;o__Ignavibacteriales;f__Melioribacteraceae;g__JAHJTX01;s__JAHJTX01 sp018829545	OS_PC_MetaG
mOTU_0457	SwiM18_SRR1539101.5	BIC-A1/1	Mont Terri	Switzerland	226	226	41.964	None	96.39	1.66	d__Bacteria;p__Bacillota_B;c__Desulfitobacteriia;o__Desulfitobacteriales;f__Desulfitobacteriaceae;g__Desulfosporosinus;s__Desulfosporosinus sp003513495	SRR1539101
mOTU_0458	UCr9-16_GCA_001873375.1	Filtrate	Crystal Geyser	USA	800	800	44.318	None	98.58	0.24	d__Bacteria;p__Cyanobacteriota;c__Cyanobacteriia;o__Pseudanabaenales;f__Pseudanabaenaceae;g__Pseudanabaena;s__Pseudanabaena sp001873375	SRR2638363-SRR2638370
mOTU_0459	UCr18-69_GCA_002779055.1	CG sampling	Crystal Geyser	USA	400	320-480	44.225	None	58.99	0	d__Bacteria;p__CG03;c__CG03;o__CG03;f__CG03;g__0-14-0-20-44-26;s__0-14-0-20-44-26 sp002779055	-
mOTU_0460	SweH20_MM_PC_MetaG.mb.120	MM_PC_MetaG Modern marine planktonic	Äspö HRL	Sweden	171.26	171.26	34.953	98.692	97.75	1.12	d__Bacteria;p__UBA9089;c__JAHJRX01;o__JAHJRX01;f__JAHJRX01;g__JAHJRX01;s__JAHJRX01 sp018830565	MM_PC_MetaG
mOTU_0461	CA7_SRR13727535.47	19GWC19053 groundwater	Alberta	Canada	85	85	42.978	None	50.48	0.25	d__Bacteria;p__Omnitrophota;c__Koll11;o__Gygaellales;f__Profunditerraquicolaceae;g__UBA6249;s__	SRR13727535
mOTU_0462	SweH_Old_saline.mb.30	Äspö sampling	Äspö HRL	Sweden	70	70	37.112	99.197	67.99	0	d__Archaea;p__Nanoarchaeota;c__Nanoarchaeia;o__Pacearchaeales;f__GW2011-AR1;g__ASMP01;s__ASMP01 sp018821425	-
mOTU_0463	SweH27-29_MEGAHIT-group-1.583	SA1420A-DNA Modern marine planktonic	Äspö HRL	Sweden	200.56	200.56	36.776	98.767	90.65	1.87	d__Archaea;p__Iainarchaeota;c__Iainarchaeia;o__Iainarchaeales;f__1-14-0-10-31-34;g__;s__	P23110_104_S4_L004-P23110_105_S5_L004-P23110_106_S6_L004
mOTU_0464	SweH11_MMS_A.mb.33	MMS_B Modern marine planktonic	Äspö HRL	Sweden	170.84	170.84	59.171	99.976	99.64	1.32	d__Bacteria;p__Pseudomonadota;c__Gammaproteobacteria;o__Pseudomonadales;f__Pseudomonadaceae;g__Pseudomonas_E;s__Pseudomonas_E mandelii	SRR10598222
mOTU_0465	SweH3_Modern_marine_glass_biofilm.mb.71	MMBG Modern marine glass biofilm	Äspö HRL	Sweden	294.1	294.1	39.01	99.979	99.13	2.24	d__Bacteria;p__Campylobacterota;c__Campylobacteria;o__Campylobacterales;f__Sulfurimonadaceae;g__CAITKP01;s__CAITKP01 sp018824305	SRR2544004
mOTU_0466	FsSAG_s-sag5.2	Äspö sampling	Äspö HRL	Sweden	70	70	50.044	None	52.73	2.73	d__Bacteria;p__Chloroflexota;c__Anaerolineae;o__Anaerolineales;f__Anaerolineaceae;g__Brevefilum;s__	-
mOTU_0467	RC1_SRR6186653.31	oil-prospecting borehole 5P	Near the village of Chazhemto-Tomsk	Russia	2800	2800	59.834	None	91.58	0	d__Bacteria;p__Armatimonadota;c__HRBIN16;o__HRBIN16;f__HRBIN16;g__HRBIN16;s__HRBIN16 sp013314755	SRR6186653
mOTU_0468	CA6_SRR13727532.4	19GWE00050 groundwater	Alberta	Canada	134	134	36.61	None	92.38	0	d__Bacteria;p__Bacteroidota;c__Bacteroidia;o__Bacteroidales;f__Paludibacteraceae;g__Paludibacter;s__Paludibacter sp030653695	SRR13727532
mOTU_0469	SweH30-32_MEGAHIT-group-2.9	SA2074A-DNA Modern marine planktonic	Äspö HRL	Sweden	281.65	281.65	47.404	None	76.79	0	d__Bacteria;p__Desulfobacterota;c__Desulfobacteria;o__Desulfobacterales;f__SURF-7;g__QZKS01;s__QZKS01 sp003599865	SA2074A-DNA-1_S86_L002-SA2074A-DNA-2_S87_L002-SA2074A-DNA-3_S88_L002
mOTU_0470	SweH27-29_MEGAHIT-group-1.1004	SA1420A-DNA Modern marine planktonic	Äspö HRL	Sweden	200.56	200.56	46.116	99.262	89.61	1.08	d__Bacteria;p__Omnitrophota;c__Koll11;o__Duberdicusellales;f__4484-171;g__;s__	P23110_104_S4_L004-P23110_105_S5_L004-P23110_106_S6_L004
mOTU_0471	SweH36_LR-C11734	KR0015B-LR Meteoric planktonic	Äspö HRL	Sweden	70	70	37.492	99.684	74.3	0	d__Bacteria;p__Patescibacteria;c__Paceibacteria;o__UBA9973;f__UBA9973;g__UBA9973;s__	KR0015B-LR
mOTU_0472	SweH_Old_saline.mb.115	Äspö sampling	Äspö HRL	Sweden	70	70	66.812	99.984	98.22	0	d__Bacteria;p__Desulfobacterota;c__Desulfovibrionia;o__Desulfovibrionales;f__Desulfovibrionaceae;g__Humidesulfovibrio;s__Humidesulfovibrio sp018822105	-
mOTU_0473	SweH_Old_saline_planktonic.mb.35	Äspö sampling	Äspö HRL	Sweden	70	70	50.759	98.759	99.94	3.3	d__Bacteria;p__Zixibacteria;c__MSB-5A5;o__JAABVY01;f__JAHJOQ01;g__JAHJOQ01;s__JAHJOQ01 sp018820315	-
mOTU_0474	UCr18-69_GCA_002772855.1	CG sampling	Crystal Geyser	USA	400	320-480	35.743	99.818	64.81	0	d__Bacteria;p__Patescibacteria;c__Microgenomatia;o__UBA1400;f__PJMF01;g__CG2-30-36-39;s__CG2-30-36-39 sp001873435	-
mOTU_0475	FOl12_KR11_0.1_MetaG.mb.69	KR11_0.1_MetaG	Olkiluoto Island	Finland	375.1	366.7–383.5	40.288	98.407	98.71	1.94	d__Bacteria;p__Desulfobacterota;c__Desulfobacteria;o__Desulfobacterales;f__RPRI01;g__RPRI01;s__RPRI01 sp018901125	SRR6976411
mOTU_0476	SweH20_MM_PC_MetaG.mb.230	MM_PC_MetaG Modern marine planktonic	Äspö HRL	Sweden	171.26	171.26	48.477	99.918	100	0.6	d__Bacteria;p__Desulfobacterota;c__Desulfobulbia;o__Desulfobulbales;f__Desulfocapsaceae;g__Desulfocapsa;s__Desulfocapsa sp018817385	MM_PC_MetaG
mOTU_0477	SweH27-29_MEGAHIT-group-1.708	SA1420A-DNA Modern marine planktonic	Äspö HRL	Sweden	200.56	200.56	71.889	None	90.45	1.54	d__Bacteria;p__Myxococcota;c__UBA796;o__UBA796;f__JAFGLY01;g__CALDOK01;s__	P23110_104_S4_L004-P23110_105_S5_L004-P23110_106_S6_L004
mOTU_0478	SwiM4_SRR1916588.20	Opalinus Clay rock porewater BRC-3 BRH_36	Mont Terri	Switzerland	232	232	55.239	99.938	99.35	2.58	d__Bacteria;p__Desulfobacterota;c__Desulfobacteria;o__Desulfobacterales;f__Desulfosarcinaceae;g__Desulfatitalea;s__Desulfatitalea sp000961655	SRR1916588
mOTU_0479	SweH_Old_saline.mb.48	Äspö sampling	Äspö HRL	Sweden	70	70	44.8	None	61.25	2.54	d__Bacteria;p__UBA9089;c__JASEGY01;o__;f__;g__;s__	-
mOTU_0480	FOl1_KR13_N2.mb.32	KR13_N2	Olkiluoto Island	Finland	334.2	330.5–337.9	42.468	99.405	88.65	2.69	d__Bacteria;p__Omnitrophota;c__Koll11;o__Gorgyraeales;f__Gorgyraeaceae;g__JAHIPS01;s__JAHIPS01 sp018902915	SRR11548471
mOTU_0481	SweH24-26_MEGAHIT-group-0.549	KR0015B-DNA Meteoric planktonic	Äspö HRL	Sweden	70	70	49.108	None	51.56	1.01	d__Archaea;p__Micrarchaeota;c__Micrarchaeia;o__Norongarragalinales;f__UBA10210;g__;s__	P23110_101_S1_L004-P23110_102_S2_L004-P23110_103_S3_L004
mOTU_0482	SweH24-26_MEGAHIT-group-0.630	KR0015B-DNA Meteoric planktonic	Äspö HRL	Sweden	70	70	40.246	None	97.73	2.27	d__Bacteria;p__Planctomycetota;c__MHYJ01;o__JACQXL01;f__JACQXL01;g__JAGUXD01;s__	P23110_101_S1_L004-P23110_102_S2_L004-P23110_103_S3_L004
mOTU_0483	SweH_Undefined_mixed_planktonic.mb.32	Äspö sampling	Äspö HRL	Sweden	70	70	39.463	None	66.27	0	d__Bacteria;p__Patescibacteria;c__Paceibacteria;o__Moranbacterales;f__UBA2206;g__GCA-002790615;s__	-
mOTU_0484	UCr9-16_GCA_001872315.1	Filtrate	Crystal Geyser	USA	800	800	39.221	99.894	68.38	0	d__Archaea;p__Nanoarchaeota;c__Nanoarchaeia;o__Pacearchaeales;f__GW2011-AR1;g__CG1-02-39-14;s__CG1-02-39-14 sp001872315	SRR2638363-SRR2638370
mOTU_0485	SweH24-26_MEGAHIT-group-0.471	KR0015B-DNA Meteoric planktonic	Äspö HRL	Sweden	70	70	34.249	None	51.24	3.27	d__Bacteria;p__Atribacterota;c__JS1;o__SB-45;f__34-128;g__34-128;s__	P23110_101_S1_L004-P23110_102_S2_L004-P23110_103_S3_L004
mOTU_0486	RC1_SRR6186653.39	oil-prospecting borehole 5P	Near the village of Chazhemto-Tomsk	Russia	2800	2800	36.953	None	85.31	3.5	d__Bacteria;p__Bacillota_A;c__Clostridia;o__Acetivibrionales;f__DUMC01;g__Ch48;s__Ch48 sp013314855	SRR6186653
mOTU_0487	SwiM14_SRR1917273.44	Autotrophic communities BRH/23	Mont Terri	Switzerland	562.73	562.73	64.368	None	93.23	4.42	d__Bacteria;p__Acidobacteriota;c__Thermoanaerobaculia;o__Gp7-AA8;f__Gp7-AA8;g__;s__	SRR1917273
mOTU_0488	SweH22_OS_PC_MetaG.mb.33	OS_PC_MetaG Old saline planktonic	Äspö HRL	Sweden	448.35	448.35	33.733	None	56.91	0.19	d__Bacteria;p__Patescibacteria;c__Paceibacteria;o__Paceibacterales;f__GWA2-38-27;g__JAHJSY01;s__JAHJSY01 sp018830125	OS_PC_MetaG
mOTU_0489	SweH33-35_MEGAHIT-group-3.143	SA2600A-DNA Old saline planktonic	Äspö HRL	Sweden	345.02	345.02	36.41	99.174	69	1.12	d__Bacteria;p__Patescibacteria;c__Microgenomatia;o__UBA1400;f__PJMF01;g__JABBGTR01;s__JABBGTR01 sp018813375	SA2600A-DNA-1_S89_L002-SA2600A-DNA-2_S91_L002-SA2600A-DNA-3_S90_L002
mOTU_0490	UCr9-16_GCA_001871165.1	Filtrate	Crystal Geyser	USA	800	800	37.459	99.51	66.67	0	d__Bacteria;p__Patescibacteria;c__ABY1;o__BM507;f__UBA12465;g__UBA12465;s__UBA12465 sp001871165	SRR2638363-SRR2638370
mOTU_0491	UCr18-69_GCA_002784845.1	CG sampling	Crystal Geyser	USA	400	320-480	50.016	99.735	95	0.91	d__Bacteria;p__Actinomycetota;c__Aquicultoria;o__Aquicultorales;f__Aquicultoraceae;g__Aquicultor_A;s__Aquicultor_A secundus	-
mOTU_0492	SweH_Modern_marine_rock_biofilm.mb.87	Äspö sampling	Äspö HRL	Sweden	70	70	50.004	99.725	97.62	0.6	d__Bacteria;p__Desulfobacterota;c__Desulfobulbia;o__Desulfobulbales;f__Desulfocapsaceae;g__UBA2270;s__UBA2270 sp018821985	-
mOTU_0493	FOl1_KR13_N2.mb.93	KR13_N2	Olkiluoto Island	Finland	334.2	330.5–337.9	39.634	98.998	73.28	0	d__Bacteria;p__Patescibacteria;c__WWE3;o__0-14-0-20-40-13;f__0-14-0-20-40-13;g__JAHINB01;s__JAHINB01 sp018896215	SRR11548471
mOTU_0494	SweH27-29_MEGAHIT-group-1.384	SA1420A-DNA Modern marine planktonic	Äspö HRL	Sweden	200.56	200.56	42.591	None	78.04	1.25	d__Archaea;p__Nanoarchaeota;c__Nanoarchaeia;o__SCGC-AAA011-G17;f__GW2011-AR17;g__;s__	P23110_104_S4_L004-P23110_105_S5_L004-P23110_106_S6_L004
mOTU_0495	CA1_SRR13727520.27	19GWC19028 groundwater	Alberta	Canada	74	74	60.347	None	97.46	0.48	d__Bacteria;p__Pseudomonadota;c__Gammaproteobacteria;o__Burkholderiales;f__Gallionellaceae;g__Gallionella;s__Gallionella sp030682375	SRR13727520
mOTU_0496	SwiM4_SRR1916588.10	Opalinus Clay rock porewater BRC-3 BRH_36	Mont Terri	Switzerland	232	232	48.149	99.717	97.77	1.27	d__Bacteria;p__Bacillota_B;c__Desulfotomaculia;o__Desulfotomaculales;f__Desulfallaceae;g__BRH-c8a;s__BRH-c8a sp000961575	SRR1916588
mOTU_0497	UCa4_SRR4343426.33	domestic groundwater	San Joaquin Valley	USA	100	100	39.967	99.748	96.95	3.37	d__Bacteria;p__Bacillota_I;c__Bacilli_A;o__RFN20;f__CAG-826;g__JAAYDH01;s__JAAYDH01 sp012729405	SRR4343426
mOTU_0498	SweH_Modern_marine.mb.252	Äspö sampling	Äspö HRL	Sweden	70	70	62.926	None	61.68	2.85	d__Bacteria;p__Bipolaricaulota;c__Bipolaricaulia;o__UBA7950;f__UBA9294;g__;s__	-
mOTU_0499	UCr18-69_GCA_002796025.1	CG sampling	Crystal Geyser	USA	400	320-480	45.971	None	82.45	1.98	d__Bacteria;p__Patescibacteria;c__Gracilibacteria;o__UBA1369;f__UM-FILTER-53-11;g__21-14-0-20-46-8;s__21-14-0-20-46-8 sp002796025	-
mOTU_0500	CA6_SRR13727532.23	19GWE00050 groundwater	Alberta	Canada	134	134	46.042	99.864	94.5	2.53	d__Bacteria;p__Pseudomonadota;c__Gammaproteobacteria;o__Methylococcales;f__Methylomonadaceae;g__JABFRC01;s__JABFRC01 sp030693065	SRR13727532
mOTU_0501	SweH27-29_MEGAHIT-group-1.796	SA1420A-DNA Modern marine planktonic	Äspö HRL	Sweden	200.56	200.56	52.164	None	90.26	3.52	d__Bacteria;p__Chloroflexota;c__Dehalococcoidia;o__Dehalococcoidales;f__UBA2162;g__;s__	P23110_104_S4_L004-P23110_105_S5_L004-P23110_106_S6_L004
mOTU_0502	UCr9-16_GCA_001873705.1	Filtrate	Crystal Geyser	USA	800	800	60.768	98.426	87.34	0.65	d__Bacteria;p__Desulfobacterota;c__Syntrophobacteria;o__Syntrophobacterales;f__DSM-9756;g__CG2-30-61-12;s__CG2-30-61-12 sp001873705	SRR2638363-SRR2638370
mOTU_0503	UCr18-69_GCA_002787075.1	CG sampling	Crystal Geyser	USA	400	320-480	41.343	98.464	61.88	1.1	d__Bacteria;p__Patescibacteria;c__ABY1;o__UBA2169;f__UBA2169;g__CG1-02-41-12;s__CG1-02-41-12 sp002787075	-
mOTU_0504	SweH1_Modern_marine.mb.36	MMBR Modern marine rock biofilm	Äspö HRL	Sweden	294.1	294.1	41.919	99.017	88.95	1.16	d__Bacteria;p__Pseudomonadota;c__Gammaproteobacteria;o__UBA12402;f__UBA12402;g__JAHJDF01;s__JAHJDF01 sp018812595	SRR2540949
mOTU_0505	SweH24-26_MEGAHIT-group-0.690	KR0015B-DNA Meteoric planktonic	Äspö HRL	Sweden	70	70	54.762	None	90.76	4.07	d__Bacteria;p__Chloroflexota;c__Dehalococcoidia;o__Dehalococcoidales;f__;g__;s__	P23110_101_S1_L004-P23110_102_S2_L004-P23110_103_S3_L004
mOTU_0506	SweH12-13_MMS_B.mb.28	MMS Modern marine planktonic	Äspö HRL	Sweden	170.84	170.84	63.368	None	89.18	4.81	d__Bacteria;p__Pseudomonadota;c__Gammaproteobacteria;o__Nevskiales;f__Nevskiaceae;g__Polycyclovorans;s__Polycyclovorans sp002706265	SRR10598223-SRR10598224
mOTU_0507	SoW10_SRR5011273.83	Be326_2013_DNA_MF	Welkom, Witwatersrand Basin	South Africa	1339	1339	52.136	None	94.75	2.73	d__Bacteria;p__Bacteroidota;c__SZUA-365;o__SZUA-365;f__SZUA-365;g__;s__	SRR5011273
mOTU_0508	SweH_Old_saline.mb.102	Äspö sampling	Äspö HRL	Sweden	70	70	58.647	99.506	73.77	1.97	d__Bacteria;p__Desulfobacterota;c__Desulfovibrionia;o__Desulfovibrionales;f__Desulfovibrionaceae;g__JAHJKV01;s__JAHJKV01 sp018822065	-
mOTU_0509	SweH1_Modern_marine.mb.34	MMBR Modern marine rock biofilm	Äspö HRL	Sweden	294.1	294.1	52.822	99.979	98.81	2.2	d__Bacteria;p__Desulfobacterota;c__Desulfobulbia;o__Desulfobulbales;f__Desulfurivibrionaceae;g__JAHJIQ01;s__JAHJIQ01 sp018823285	SRR2540949
mOTU_0510	UCr18-69_GCA_002771435.1	CG sampling	Crystal Geyser	USA	400	320-480	49.194	99.691	66.98	0.93	d__Bacteria;p__Patescibacteria;c__Gracilibacteria;o__Peribacterales;f__Peribacteraceae;g__2-02-FULL-49-16;s__2-02-FULL-49-16 sp002772605	-
mOTU_0511	SweH20_MM_PC_MetaG.mb.162	MM_PC_MetaG Modern marine planktonic	Äspö HRL	Sweden	171.26	171.26	45.832	99.228	95.5	1.08	d__Bacteria;p__Omnitrophota;c__Koll11;o__Tantalellales;f__Tantalellaceae;g__JAHJBY01;s__JAHJBY01 sp018813285	MM_PC_MetaG
mOTU_0512	SweH27-29_MEGAHIT-group-1.881	SA1420A-DNA Modern marine planktonic	Äspö HRL	Sweden	200.56	200.56	48.45	None	83.27	0	d__Bacteria;p__Omnitrophota;c__Koll11;o__Tantalellales;f__Tantalellaceae;g__;s__	P23110_104_S4_L004-P23110_105_S5_L004-P23110_106_S6_L004
mOTU_0513	SweH27-29_MEGAHIT-group-1.14	SA1420A-DNA Modern marine planktonic	Äspö HRL	Sweden	200.56	200.56	45.927	None	59.83	1.99	d__Bacteria;p__Margulisbacteria;c__WOR-1;o__O2-12-FULL-45-9;f__O2-12-FULL-45-9;g__;s__	P23110_104_S4_L004-P23110_105_S5_L004-P23110_106_S6_L004
mOTU_0514	SweH27-29_MEGAHIT-group-1.460	SA1420A-DNA Modern marine planktonic	Äspö HRL	Sweden	200.56	200.56	33.517	None	82.55	1.87	d__Archaea;p__Nanoarchaeota;c__Nanoarchaeia;o__Woesearchaeales;f__GCA-2686295;g__GCA-2686295;s__	P23110_104_S4_L004-P23110_105_S5_L004-P23110_106_S6_L004
mOTU_0515	CA5_SRR13727531.70	19GWE00506 groundwater	Alberta	Canada	77	77	44.239	None	96.79	1.09	d__Bacteria;p__Pseudomonadota;c__Gammaproteobacteria;o__Burkholderiales;f__Methylophilaceae;g__Methylophilus;s__Methylophilus sp030696695	SRR13727531
mOTU_0516	FOl13_KR46_Ju.mb.1	KR46_Ju	Olkiluoto Island	Finland	530.1	528.7–531.5	31.351	None	61.34	2.07	d__Bacteria;p__Patescibacteria;c__Paceibacteria;o__UBA9973;f__UBA12079;g__JAHITU01;s__	SRR7193715
mOTU_0517	UCr18-69_GCA_002793115.1	CG sampling	Crystal Geyser	USA	400	320-480	50.098	99.601	52.54	0	d__Bacteria;p__Patescibacteria;c__Paceibacteria;o__UBA9973;f__UBA2103;g__C7867-001;s__C7867-001 sp002793115	-
mOTU_0518	SoTa8_SRR13164372.15	TT109FW060312_BH2	Carltonville, Tau Tona	South Africa	3136	3136	67.686	98.517	94.32	0.78	d__Bacteria;p__Pseudomonadota;c__Gammaproteobacteria;o__Burkholderiales;f__Burkholderiaceae;g__Tepidimonas;s__Tepidimonas sp020723845	SRR13164372
mOTU_0519	SweH27-29_MEGAHIT-group-1.148	SA1420A-DNA Modern marine planktonic	Äspö HRL	Sweden	200.56	200.56	32.118	99.799	84.58	0.93	d__Archaea;p__Nanoarchaeota;c__Nanoarchaeia;o__Woesearchaeales;f__GW2011-AR9;g__JAHJGQ01;s__JAHJGQ01 sp018824365	P23110_104_S4_L004-P23110_105_S5_L004-P23110_106_S6_L004
mOTU_0520	FsSAG_2754412890	Äspö sampling	Äspö HRL	Sweden	70	70	55.121	None	60.04	1.1	d__Bacteria;p__Krumholzibacteriota;c__Krumholzibacteria;o__WVZY01;f__WVZY01;g__JACQXT01;s__	-
mOTU_0521	SweH20_MM_PC_MetaG.mb.196	MM_PC_MetaG Modern marine planktonic	Äspö HRL	Sweden	171.26	171.26	34.793	None	98.32	1.12	d__Bacteria;p__Bacteroidota;c__Ignavibacteria;o__Ignavibacteriales;f__Melioribacteraceae;g__PGYT01;s__PGYT01 sp002839805	MM_PC_MetaG
mOTU_0522	SweH27-29_MEGAHIT-group-1.454	SA1420A-DNA Modern marine planktonic	Äspö HRL	Sweden	200.56	200.56	68.703	99.847	98.63	1.38	d__Bacteria;p__Pseudomonadota;c__Gammaproteobacteria;o__Xanthomonadales;f__Xanthomonadaceae;g__Arenimonas;s__	P23110_104_S4_L004-P23110_105_S5_L004-P23110_106_S6_L004
mOTU_0523	SoB2_SRR13164375.45	BE326FW270712_BH2	Welkom, Beatrix	South Africa	1339	1339	32.231	100	64.64	0.93	d__Archaea;p__Nanoarchaeota;c__Nanoarchaeia;o__Pacearchaeales;f__GW2011-AR1;g__JAGVWR01;s__	SRR13164375
mOTU_0524	SweH_Modern_marine_planktonic.mb.16	Äspö sampling	Äspö HRL	Sweden	70	70	38.626	99.915	57.59	0	d__Bacteria;p__Patescibacteria;c__Microgenomatia;o__GWA2-44-7;f__UBA8517;g__JAHJHG01;s__JAHJHG01 sp018823885	-
mOTU_0525	UCr18-69_GCA_002770755.1	CG sampling	Crystal Geyser	USA	400	320-480	39.487	99.632	60.36	0	d__Bacteria;p__Patescibacteria;c__WWE3;o__CG2-30-40-12;f__CG2-30-40-12;g__CG2-30-40-12;s__CG2-30-40-12 sp002770755	-
mOTU_0526	SweH1_Modern_marine.mb.57	MMBR Modern marine rock biofilm	Äspö HRL	Sweden	294.1	294.1	32.768	99.559	73.54	2.34	d__Archaea;p__Nanoarchaeota;c__Nanoarchaeia;o__Woesearchaeales;f__GCA-2686295;g__GCA-2686295;s__GCA-2686295 sp018812505	SRR2540949
mOTU_0527	SweH24-26_MEGAHIT-group-0.852	KR0015B-DNA Meteoric planktonic	Äspö HRL	Sweden	70	70	52.071	100	99.35	0	d__Bacteria;p__Desulfobacterota;c__Desulfobacteria;o__Desulfobacterales;f__JAFDDL01;g__;s__	P23110_101_S1_L004-P23110_102_S2_L004-P23110_103_S3_L004
mOTU_0528	SweH_Modern_marine.mb.22	Äspö sampling	Äspö HRL	Sweden	70	70	39.469	99.898	80.84	1.94	d__Archaea;p__Iainarchaeota;c__Iainarchaeia;o__Iainarchaeales;f__JAGVWC01;g__JAHJAQ01;s__JAHJAQ01 sp018813975	-
mOTU_0529	SoB2_SRR13164375.26	BE326FW270712_BH2	Welkom, Beatrix	South Africa	1339	1339	50.479	99.918	97.74	2.2	d__Bacteria;p__Zixibacteria;c__MSB-5A5;o__GN15;f__PGXB01;g__DYGG01;s__DYGG01 sp020724775	SRR13164375
mOTU_0530	UCr18-69_GCA_002791075.1	CG sampling	Crystal Geyser	USA	400	320-480	40.29	98.742	84.88	1.61	d__Bacteria;p__Ratteibacteria;c__UBA8468;o__UBA8468;f__UBA8468;g__UBA8468;s__UBA8468 sp002791075	-
mOTU_0531	SweH27-29_MEGAHIT-group-1.138	SA1420A-DNA Modern marine planktonic	Äspö HRL	Sweden	200.56	200.56	40.54	None	53.98	1.85	d__Bacteria;p__Patescibacteria;c__Paceibacteria;o__Paceibacterales;f__MHMH01;g__JAUYKD01;s__	P23110_104_S4_L004-P23110_105_S5_L004-P23110_106_S6_L004
mOTU_0532	SweH27-29_MEGAHIT-group-1.658	SA1420A-DNA Modern marine planktonic	Äspö HRL	Sweden	200.56	200.56	40.529	99.579	92.52	1.87	d__Archaea;p__EX4484-52;c__EX4484-52;o__EX4484-52;f__LFW-46;g__LFW-46;s__LFW-46 sp018897155	P23110_104_S4_L004-P23110_105_S5_L004-P23110_106_S6_L004
mOTU_0533	SweH24-26_MEGAHIT-group-0.226	KR0015B-DNA Meteoric planktonic	Äspö HRL	Sweden	70	70	43.935	None	50.58	2.18	d__Bacteria;p__Patescibacteria;c__ABY1;o__;f__;g__;s__	P23110_101_S1_L004-P23110_102_S2_L004-P23110_103_S3_L004
mOTU_0534	SwiM16_SRR1917225.16	Autotrophic communities BRH/5	Mont Terri	Switzerland	562.73	562.73	57.523	99.71	100	0.68	d__Bacteria;p__Verrucomicrobiota;c__Verrucomicrobiae;o__Opitutales;f__Oceanipulchritudinaceae;g__;s__	SRR1917225
mOTU_0535	CA7_SRR13727535.20	19GWC19053 groundwater	Alberta	Canada	85	85	50.522	None	89.54	2.18	d__Archaea;p__Halobacteriota;c__Methanomicrobia;o__Methanomicrobiales;f__Methanospirillaceae;g__Methanoregula;s__Methanoregula sp030651815	SRR13727535
mOTU_0536	SweH27-29_MEGAHIT-group-1.500	SA1420A-DNA Modern marine planktonic	Äspö HRL	Sweden	200.56	200.56	38.36	None	55.99	4.32	d__Bacteria;p__Patescibacteria;c__ABY1;o__BM507;f__GWC2-42-12;g__JACPHD01;s__	P23110_104_S4_L004-P23110_105_S5_L004-P23110_106_S6_L004
mOTU_0537	SwiM17_SRR1917239.16	Autotrophic communities BRH/9	Mont Terri	Switzerland	562.73	562.73	65.101	99.401	96.52	0.66	d__Bacteria;p__Pseudomonadota;c__Alphaproteobacteria;o__Rhodospirillales_A;f__Casp-alpha2;g__UBA1479;s__	SRR1917239
mOTU_0538	UCr18-69_GCA_002778455.1	CG sampling	Crystal Geyser	USA	400	320-480	45.161	None	91.04	0	d__Archaea;p__Micrarchaeota;c__Micrarchaeia;o__Anstonellales;f__Anstonellaceae;g__1-14-0-10-45-29;s__1-14-0-10-45-29 sp002778455	-
mOTU_0539	SweH24-26_MEGAHIT-group-0.721	KR0015B-DNA Meteoric planktonic	Äspö HRL	Sweden	70	70	51.55	None	69.47	1.19	d__Bacteria;p__Patescibacteria;c__JAUYIX01;o__JAUYIX01;f__JAUYIX01;g__;s__	P23110_101_S1_L004-P23110_102_S2_L004-P23110_103_S3_L004
mOTU_0540	FOl12_KR11_0.1_MetaG.mb.28	KR11_0.1_MetaG	Olkiluoto Island	Finland	375.1	366.7–383.5	37.195	97.613	68.38	4.24	d__Bacteria;p__Patescibacteria;c__Paceibacteria;o__JAHIHE01;f__JAHIHE01;g__JAHILZ01;s__JAHILZ01 sp018896765	SRR6976411
mOTU_0541	FOl3_KR13_S3.mb.28	KR13_S3	Olkiluoto Island	Finland	334.2	330.5–337.9	41.27	98.929	81.12	0	d__Bacteria;p__Omnitrophota;c__Koll11;o__Gygaellales;f__Profunditerraquicolaceae;g__JAHIOW01;s__JAHIOW01 sp018895075	SRR11548473
mOTU_0542	SweH27-29_MEGAHIT-group-1.289	SA1420A-DNA Modern marine planktonic	Äspö HRL	Sweden	200.56	200.56	34.169	None	52.73	3.74	d__Archaea;p__Nanoarchaeota;c__Nanoarchaeia;o__Pacearchaeales;f__GW2011-AR1;g__JAHIEM01;s__	P23110_104_S4_L004-P23110_105_S5_L004-P23110_106_S6_L004
mOTU_0543	SweH20_MM_PC_MetaG.mb.47	MM_PC_MetaG Modern marine planktonic	Äspö HRL	Sweden	171.26	171.26	36.811	99.461	73.8	3.37	d__Bacteria;p__Patescibacteria;c__Paceibacteria;o__UBA9973;f__UBA9973;g__UBA9973;s__UBA9973 sp018816985	MM_PC_MetaG
mOTU_0544	UCr18-69_GCA_002792995.1	CG sampling	Crystal Geyser	USA	400	320-480	41.189	99.702	76.12	0	d__Bacteria;p__Patescibacteria;c__ABY1;o__Magasanikbacterales;f__UBA922;g__UBA12086;s__UBA12086 sp002792995	-
mOTU_0545	SweH_Old_saline.mb.167	Äspö sampling	Äspö HRL	Sweden	70	70	62.798	99.994	98.83	0.52	d__Bacteria;p__Pseudomonadota;c__Alphaproteobacteria;o__Rhizobiales;f__Rhizobiaceae;g__Neorhizobium;s__Neorhizobium pelagicum	-
mOTU_0546	SweH36_LR-mb.236	KR0015B-LR Meteoric planktonic	Äspö HRL	Sweden	70	70	44.84	None	51.72	1.72	d__Bacteria;p__Omnitrophota;c__Koll11;o__JAHIPI01;f__JAHIPI01;g__JAHIPI01;s__	KR0015B-LR
mOTU_0547	SweH27-29_MEGAHIT-group-1.781	SA1420A-DNA Modern marine planktonic	Äspö HRL	Sweden	200.56	200.56	37.896	None	84.95	1.08	d__Bacteria;p__Omnitrophota;c__Koll11;o__Tantalellales;f__Tantalellaceae;g__BS750m-G21;s__	P23110_104_S4_L004-P23110_105_S5_L004-P23110_106_S6_L004
mOTU_0548	SweH27-29_MEGAHIT-group-1.513	SA1420A-DNA Modern marine planktonic	Äspö HRL	Sweden	200.56	200.56	42.454	None	81.93	0.93	d__Archaea;p__Iainarchaeota;c__Iainarchaeia;o__Iainarchaeales;f__JAFCCJ01;g__JAFCCJ01;s__	P23110_104_S4_L004-P23110_105_S5_L004-P23110_106_S6_L004
mOTU_0549	SweH33-35_MEGAHIT-group-3.132	SA2600A-DNA Old saline planktonic	Äspö HRL	Sweden	345.02	345.02	57.289	None	94.04	4.59	d__Bacteria;p__Chloroflexota;c__Anaerolineae;o__JAKLPW01;f__JAKLPW01;g__JAKLPW01;s__JAKLPW01 sp022013675	SA2600A-DNA-1_S89_L002-SA2600A-DNA-2_S91_L002-SA2600A-DNA-3_S90_L002
mOTU_0550	UCr18-69_GCA_002783205.1	CG sampling	Crystal Geyser	USA	400	320-480	62.619	None	96.28	0.5	d__Bacteria;p__Pseudomonadota;c__Alphaproteobacteria;o__Rhodobacterales;f__Rhodobacteraceae;g__Roseovarius;s__Roseovarius sp002783205	-
mOTU_0551	UCr18-69_GCA_002774555.1	CG sampling	Crystal Geyser	USA	400	320-480	35.502	99.56	66.37	1.02	d__Bacteria;p__Patescibacteria;c__Paceibacteria;o__Paceibacterales;f__GWA2-38-27;g__PEYC01;s__PEYC01 sp002774555	-
mOTU_0552	UCr18-69_GCA_002778575.1	CG sampling	Crystal Geyser	USA	400	320-480	49.107	None	60.94	0.85	d__Bacteria;p__Patescibacteria;c__Paceibacteria;o__UBA9973;f__JABMNX01;g__1-14-0-10-49-17;s__1-14-0-10-49-17 sp002778575	-
mOTU_0553	SoTa8_SRR13164372.21	TT109FW060312_BH2	Carltonville, Tau Tona	South Africa	3136	3136	58.75	None	94.57	2.23	d__Bacteria;p__Pseudomonadota;c__Gammaproteobacteria;o__Methylococcales;f__Methylococcaceae;g__Methylocaldum;s__Methylocaldum sp020723665	SRR13164372
mOTU_0554	SweH33-35_MEGAHIT-group-3.124	SA2600A-DNA Old saline planktonic	Äspö HRL	Sweden	345.02	345.02	40.577	99.147	93.26	4.49	d__Bacteria;p__UBA9089;c__CG2-30-40-21;o__CG2-30-40-21;f__CG2-30-40-21;g__CG2-30-40-21;s__CG2-30-40-21 sp018814245	SA2600A-DNA-1_S89_L002-SA2600A-DNA-2_S91_L002-SA2600A-DNA-3_S90_L002
mOTU_0555	FOl4_KR13_Ju.mb.40	KR13_Ju	Olkiluoto Island	Finland	334.2	330.5–337.9	55.974	99.785	94.93	1.04	d__Bacteria;p__Verrucomicrobiota;c__Kiritimatiellia;o__JAAZAB01;f__JAAZAB01;g__JAHIJO01;s__JAHIJO01 sp018898455	SRR11548474
mOTU_0556	SweH22_OS_PC_MetaG.mb.82	OS_PC_MetaG Old saline planktonic	Äspö HRL	Sweden	448.35	448.35	32.285	99.364	86.92	1.94	d__Archaea;p__Iainarchaeota;c__Iainarchaeia;o__Iainarchaeales;f__1-14-0-10-31-34;g__1-14-0-10-31-34;s__1-14-0-10-31-34 sp018829335	OS_PC_MetaG
mOTU_0557	SoTa8_SRR13164372.3	TT109FW060312_BH2	Carltonville, Tau Tona	South Africa	3136	3136	67.984	None	74.88	1.65	d__Bacteria;p__Bacillota_E;c__DYIH01;o__DYIH01;f__DYIH01;g__DYIH01;s__DYIH01 sp020723785	SRR13164372
mOTU_0558	CA5_SRR13727531.43	19GWE00506 groundwater	Alberta	Canada	77	77	60.229	None	99.64	1.34	d__Bacteria;p__Pseudomonadota;c__Alphaproteobacteria;o__Rhodobacterales;f__Rhodobacteraceae;g__Cypionkella;s__Cypionkella sp030652235	SRR13727531
mOTU_0559	SoMp_SAG_Desulforudis_audaxviator_MP104C	Candidatus Desulforudis audaxviator MP104C	Mponeng	South Africa	2800	2800	60.847	99.4	98.09	0.32	d__Bacteria;p__Bacillota_B;c__Desulfotomaculia;o__Ammonifexales;f__Desulforudaceae;g__Desulforudis;s__Desulforudis audaxviator	CP000860.1
mOTU_0560	SoD4_SRR13164374.18	DR5IPCFW280711	Carltonville, Driefontein	South Africa	1046	1046	67.258	None	88.89	3.09	d__Bacteria;p__CSP1-3;c__CSP1-3;o__CSP1-3;f__CSP1-3;g__VGFA01;s__VGFA01 sp020724185	SRR13164374
mOTU_0561	SweH24-26_MEGAHIT-group-0.554	KR0015B-DNA Meteoric planktonic	Äspö HRL	Sweden	70	70	44.078	99.16	69.8	2.97	d__Bacteria;p__Patescibacteria;c__Kazan-3B-28;o__Kazan-3B-28;f__UBA10110;g__UBA10110;s__	P23110_101_S1_L004-P23110_102_S2_L004-P23110_103_S3_L004
mOTU_0562	SweH24-26_MEGAHIT-group-0.195	KR0015B-DNA Meteoric planktonic	Äspö HRL	Sweden	70	70	53.02	None	87.1	4.84	d__Bacteria;p__Omnitrophota;c__Koll11;o__2-01-FULL-45-10;f__2-01-FULL-45-10;g__CAIMPC01;s__	P23110_101_S1_L004-P23110_102_S2_L004-P23110_103_S3_L004
mOTU_0563	SweH_Modern_marine_planktonic.mb.73	Äspö sampling	Äspö HRL	Sweden	70	70	52.961	99.964	98.6	0.21	d__Bacteria;p__Pseudomonadota;c__Gammaproteobacteria;o__Burkholderiales;f__Burkholderiaceae;g__Limnobacter;s__Limnobacter sp018815245	-
mOTU_0564	SweH27-29_MEGAHIT-group-1.84	SA1420A-DNA Modern marine planktonic	Äspö HRL	Sweden	200.56	200.56	45.888	None	89.18	0	d__Bacteria;p__Omnitrophota;c__Koll11;o__Gygaellales;f__JAHJCI01;g__JAHJCI01;s__	P23110_104_S4_L004-P23110_105_S5_L004-P23110_106_S6_L004
mOTU_0565	CA4_SRR13727525.63	19GWE00537 groundwater	Alberta	Canada	95	95	58.803	None	94.06	0.97	d__Bacteria;p__Desulfobacterota;c__Desulfobaccia;o__Desulfobaccales;f__0-14-0-80-60-11;g__0-14-0-80-60-11;s__0-14-0-80-60-11 sp030655955	SRR13727525
mOTU_0566	SwiM8_SRR1914421.26	Opalinus Clay rock porewater BRC-3 BRH_32	Mont Terri	Switzerland	228	228	50.185	99.922	97.24	0.79	d__Bacteria;p__Bacillota_B;c__Desulfotomaculia;o__Desulfotomaculales;f__Desulfocucumaceae;g__BRHc4a;s__BRHc4a sp000961585	SRR1914421
mOTU_0567	FOl1_KR13_N2.mb.88	KR13_N2	Olkiluoto Island	Finland	334.2	330.5–337.9	43.827	97.152	79.08	3.4	d__Archaea;p__Halobacteriota;c__Methanosarcinia;o__Methanosarcinales;f__Methanoperedenaceae;g__Methanoperedens;s__	SRR11548471
mOTU_0568	SoB1_SRR13164376.16	BE326FW250111 BH2	Welkom, Beatrix	South Africa	1339	1339	66.317	99.669	89.31	1.66	d__Bacteria;p__Pseudomonadota;c__Gammaproteobacteria;o__Burkholderiales;f__Thiobacillaceae;g__PFJX01;s__PFJX01 sp020725265	SRR13164376
mOTU_0569	SweH27-29_MEGAHIT-group-1.154	SA1420A-DNA Modern marine planktonic	Äspö HRL	Sweden	200.56	200.56	41.438	None	95.16	2.15	d__Bacteria;p__Omnitrophota;c__Koll11;o__Tantalellales;f__Tantalellaceae;g__;s__	P23110_104_S4_L004-P23110_105_S5_L004-P23110_106_S6_L004
mOTU_0570	SweH27-29_MEGAHIT-group-1.476	SA1420A-DNA Modern marine planktonic	Äspö HRL	Sweden	200.56	200.56	30.587	None	60.4	1.49	d__Bacteria;p__Patescibacteria;c__ABY1;o__UBA2196;f__UBA2196;g__;s__	P23110_104_S4_L004-P23110_105_S5_L004-P23110_106_S6_L004
mOTU_0571	UCr18-69_GCA_002784795.1	CG sampling	Crystal Geyser	USA	400	320-480	42.386	99.643	79.03	1.12	d__Bacteria;p__Patescibacteria;c__ABY1;o__Magasanikbacterales;f__UBA922;g__UBA12086;s__UBA12086 sp002784795	-
mOTU_0572	SwiM13_SRR1917274.4	Autotrophic communities BRH/23	Mont Terri	Switzerland	562.73	562.73	64.35	99.8	99.6	1.61	d__Bacteria;p__Pseudomonadota;c__Alphaproteobacteria;o__Rhizobiales;f__Rhizobiaceae;g__Aurantimonas;s__	SRR1917274
mOTU_0573	SweH20_MM_PC_MetaG.mb.189	MM_PC_MetaG Modern marine planktonic	Äspö HRL	Sweden	171.26	171.26	40.229	None	56.94	2.96	d__Bacteria;p__Patescibacteria;c__Kazan-3B-28;o__Kazan-3B-28;f__UBA10110;g__UBA10110;s__	MM_PC_MetaG
mOTU_0574	SweH_Undefined_mixed_planktonic.mb.104	Äspö sampling	Äspö HRL	Sweden	70	70	42.568	99.588	70.93	1.19	d__Bacteria;p__Patescibacteria;c__Paceibacteria;o__UBA6257;f__Colwellbacteraceae;g__1-14-0-10-42-22;s__1-14-0-10-42-22 sp018826645	-
mOTU_0575	SweH_Undefined_mixed_planktonic.mb.1	Äspö sampling	Äspö HRL	Sweden	70	70	37.654	98.86	76.85	2.59	d__Bacteria;p__Patescibacteria;c__Paceibacteria;o__UBA9983;f__UBA9983;g__JAHIER01;s__JAHIER01 sp018827845	-
mOTU_0576	SweH22_OS_PC_MetaG.mb.179	OS_PC_MetaG Old saline planktonic	Äspö HRL	Sweden	448.35	448.35	61.48	None	98.23	2.5	d__Bacteria;p__Pseudomonadota;c__Alphaproteobacteria;o__Caulobacterales;f__Hyphomonadaceae;g__Hyphomonas;s__Hyphomonas sp018830285	OS_PC_MetaG
mOTU_0577	SweH30-32_MEGAHIT-group-2.139	SA2074A-DNA Modern marine planktonic	Äspö HRL	Sweden	281.65	281.65	43.069	97.496	92.77	1.68	d__Bacteria;p__Omnitrophota;c__Koll11;o__B26-G9;f__B26-G9;g__JAHJAO01;s__JAHJAO01 sp018813905	SA2074A-DNA-1_S86_L002-SA2074A-DNA-2_S87_L002-SA2074A-DNA-3_S88_L002
mOTU_0578	UCa4_SRR4343426.29	domestic groundwater	San Joaquin Valley	USA	100	100	47.203	99.486	96.03	2.32	d__Bacteria;p__Bacillota;c__Bacilli;o__Bacillales_B;f__Domibacillaceae;g__Domibacillus;s__Domibacillus enclensis	SRR4343426
mOTU_0579	SweH24-26_MEGAHIT-group-0.51	KR0015B-DNA Meteoric planktonic	Äspö HRL	Sweden	70	70	37.237	99.702	79.55	3.13	d__Bacteria;p__Patescibacteria;c__Paceibacteria;o__Moranbacterales;f__JAKLHP01;g__JAKLHP01;s__	P23110_101_S1_L004-P23110_102_S2_L004-P23110_103_S3_L004
mOTU_0580	FsSAG_3300021821	Äspö sampling	Äspö HRL	Sweden	70	70	41.883	97.218	60.31	0	d__Bacteria;p__Patescibacteria;c__Microgenomatia;o__UBA1400;f__CG1-02-47-37;g__JAPLVF01;s__	-
mOTU_0581	UCa1_SRR4343439.6	domestic groundwater	San Joaquin Valley	USA	100	100	48.445	99.92	93.03	1.67	d__Bacteria;p__Bacteroidota;c__Bacteroidia;o__Bacteroidales;f__UBA932;g__DMER64;s__DMER64 sp002409325	SRR4343439
mOTU_0582	FOl11_KR46_M_MetaG.mb.9	KR46_M_MetaG	Olkiluoto Island	Finland	530.1	528.7–531.5	63.001	99.798	99.41	0	d__Bacteria;p__Desulfobacterota;c__Desulfovibrionia;o__Desulfovibrionales;f__Desulfovibrionaceae;g__Pseudodesulfovibrio;s__Pseudodesulfovibrio aespoeensis	SRR6516144
mOTU_0583	UCr18-69_GCA_002778635.1	CG sampling	Crystal Geyser	USA	400	320-480	42.571	None	66.12	0	d__Bacteria;p__Patescibacteria;c__ABY1;o__BM507;f__XYC2-FULL-47-12;g__1-14-0-10-43-11;s__1-14-0-10-43-11 sp002778635	-
mOTU_0584	FOl16_KR11_N3.mb.12	KR11_N3	Olkiluoto Island	Finland	375.1	366.7–383.5	61.056	99.959	96.06	1.24	d__Bacteria;p__Pseudomonadota;c__Gammaproteobacteria;o__Burkholderiales;f__Rhodocyclaceae;g__Sulfuricystis;s__Sulfuricystis sp013791905	SRR9644741
mOTU_0585	UCr18-69_GCA_002792395.1	CG sampling	Crystal Geyser	USA	400	320-480	43.912	99.281	62.62	1.39	d__Bacteria;p__Patescibacteria;c__Paceibacteria;o__Portnoybacterales;f__GCA-002795985;g__GCA-002795985;s__GCA-002795985 sp002792395	-
mOTU_0586	SoTa7_SRR1633224.11	TT107FW240811	Carltonville, Tau Tona	South Africa	3048	3048	64.969	99.468	97.03	1.27	d__Bacteria;p__Deinococcota;c__Deinococci;o__Deinococcales;f__Thermaceae;g__Thermus;s__Thermus scotoductus	SRR1633224
mOTU_0587	SoB2_SRR13164375.39	BE326FW270712_BH2	Welkom, Beatrix	South Africa	1339	1339	65.615	98.916	84.75	0	d__Bacteria;p__Bipolaricaulota;c__Bipolaricaulia;o__Bipolaricaulales;f__Bipolaricaulaceae;g__Bipolaricaulis;s__Bipolaricaulis sp020724765	SRR13164375
mOTU_0588	UCr18-69_GCA_002789615.1	CG sampling	Crystal Geyser	USA	400	320-480	49.095	None	81.55	2.56	d__Bacteria;p__Acidobacteriota;c__Holophagae;o__Thermotomaculales;f__Thermotomaculaceae;g__UM-FILTER-49-7;s__UM-FILTER-49-7 sp002789615	-
mOTU_0589	SweH1_Modern_marine.mb.275	MMBR Modern marine rock biofilm	Äspö HRL	Sweden	294.1	294.1	34.316	None	71.42	2.56	d__Bacteria;p__Margulisbacteria;c__Termititenacia;o__;f__;g__;s__	SRR2540949
mOTU_0590	SweH24-26_MEGAHIT-group-0.239	KR0015B-DNA Meteoric planktonic	Äspö HRL	Sweden	70	70	32.979	None	61.55	0	d__Bacteria;p__Patescibacteria;c__Microgenomatia;o__Levybacterales;f__UBA12049;g__GCA-002784865;s__	P23110_101_S1_L004-P23110_102_S2_L004-P23110_103_S3_L004
mOTU_0591	SweH24-26_MEGAHIT-group-0.91	KR0015B-DNA Meteoric planktonic	Äspö HRL	Sweden	70	70	44.567	99.531	86.85	1.08	d__Bacteria;p__Omnitrophota;c__Koll11;o__Gygaellales;f__Profunditerraquicolaceae;g__VGKF01;s__	P23110_101_S1_L004-P23110_102_S2_L004-P23110_103_S3_L004
mOTU_0592	SweH11_MMS_A.mb.8	MMS_B Modern marine planktonic	Äspö HRL	Sweden	170.84	170.84	60.326	99.991	99.84	0.5	d__Bacteria;p__Pseudomonadota;c__Gammaproteobacteria;o__Burkholderiales;f__Burkholderiaceae;g__JAHIYE01;s__JAHIYE01 sp018815325	SRR10598222
mOTU_0593	SwiM8_SRR1914421.4	Opalinus Clay rock porewater BRC-3 BRH_32	Mont Terri	Switzerland	228	228	47.236	99.172	95.28	2.69	d__Bacteria;p__Bacillota_B;c__Desulfotomaculia;o__Desulfotomaculales;f__Desulfocucumaceae;g__BRHc4a;s__	SRR1914421
mOTU_0594	USo73_SRR17438090.4	Soudan Mine gDNA DDH951b	Soudan Iron Mine	USA	715	715	31.172	None	94.87	0	d__Bacteria;p__Bacillota_A;c__Clostridia;o__Tissierellales;f__Dethiosulfatibacteraceae;g__UBA8670;s__	SRR17438090
mOTU_0595	FOl2_KR13_N1.mb.49	KR13_N1	Olkiluoto Island	Finland	334.2	330.5–337.9	53.538	98.358	91.91	4.33	d__Bacteria;p__Acidobacteriota;c__Aminicenantia;o__Aminicenantales;f__Aminicenantaceae;g__JAHIPL01;s__JAHIPL01 sp018894615	SRR11548472
mOTU_0596	SweH33-35_MEGAHIT-group-3.82	SA2600A-DNA Old saline planktonic	Äspö HRL	Sweden	345.02	345.02	63.939	98.781	94.55	0.65	d__Bacteria;p__Desulfobacterota;c__Desulfobacteria;o__Desulfobacterales;f__Desulfatibacillaceae;g__JAHJUF01;s__JAHJUF01 sp018829095	SA2600A-DNA-1_S89_L002-SA2600A-DNA-2_S91_L002-SA2600A-DNA-3_S90_L002
mOTU_0597	SweH20_MM_PC_MetaG.mb.211	MM_PC_MetaG Modern marine planktonic	Äspö HRL	Sweden	171.26	171.26	41.769	None	72.54	0	d__Bacteria;p__Patescibacteria;c__Paceibacteria;o__Paceibacterales;f__PEYH01;g__PEYH01;s__PEYH01 sp018817645	MM_PC_MetaG
mOTU_0598	UCr18-69_GCA_002773155.1	CG sampling	Crystal Geyser	USA	400	320-480	38.156	None	56.84	0.09	d__Bacteria;p__Patescibacteria;c__ABY1;o__Magasanikbacterales;f__UBA922;g__JABIEQ01;s__	-
mOTU_0599	SweH27-29_MEGAHIT-group-1.598	SA1420A-DNA Modern marine planktonic	Äspö HRL	Sweden	200.56	200.56	43.277	97.831	79.21	3.39	d__Bacteria;p__JAJVIF01;c__JAJVIF01;o__JAGGVT01;f__JAGGVT01;g__JAGGVT01;s__	P23110_104_S4_L004-P23110_105_S5_L004-P23110_106_S6_L004
mOTU_0600	SweH_Modern_marine.mb.175	Äspö sampling	Äspö HRL	Sweden	70	70	60.795	None	67.88	3.72	d__Bacteria;p__Chloroflexota;c__Anaerolineae;o__B4-G1;f__B4-G1;g__B4-G1;s__	-
mOTU_0601	SweH19_UMS_B.mb.4	UMS_A Undefined mixed planktonic	Äspö HRL	Sweden	415.19	415.19	49.797	99.858	97.43	1	d__Bacteria;p__Pseudomonadota;c__Gammaproteobacteria;o__Enterobacterales;f__Alteromonadaceae;g__Rheinheimera;s__Rheinheimera sp018826295	SRR10598221
mOTU_0602	SweH24-26_MEGAHIT-group-0.28	KR0015B-DNA Meteoric planktonic	Äspö HRL	Sweden	70	70	42.501	None	84.4	1.6	d__Archaea;p__Thermoplasmatota;c__E2;o__DHVEG-1;f__DHVEG-1;g__;s__	P23110_101_S1_L004-P23110_102_S2_L004-P23110_103_S3_L004
mOTU_0603	FsSAG_3300022139	Äspö sampling	Äspö HRL	Sweden	70	70	42.297	98.591	58.95	1.1	d__Bacteria;p__Spirochaetota;c__UBA12135;o__COTS27;f__;g__;s__	-
mOTU_0604	SweH36_LR-mb.260	KR0015B-LR Meteoric planktonic	Äspö HRL	Sweden	70	70	47.002	None	55.36	0.89	d__Bacteria;p__Desulfobacterota;c__Desulfobacteria;o__Desulfobacterales;f__Desulfolunaceae;g__DYJE01;s__	KR0015B-LR
mOTU_0605	FOl12_KR11_0.1_MetaG.mb.84	KR11_0.1_MetaG	Olkiluoto Island	Finland	375.1	366.7–383.5	43.32	98.523	86.27	4.79	d__Archaea;p__Halobacteriota;c__Methanosarcinia;o__Methanosarcinales;f__Methanoperedenaceae;g__Methanoperedens;s__Methanoperedens sp018900975	SRR6976411
mOTU_0606	SweH30-32_MEGAHIT-group-2.141	SA2074A-DNA Modern marine planktonic	Äspö HRL	Sweden	281.65	281.65	57.285	None	92.22	1.11	d__Bacteria;p__Pseudomonadota;c__Gammaproteobacteria;o__Burkholderiales;f__Gallionellaceae;g__Sideroxyarcus;s__	SA2074A-DNA-1_S86_L002-SA2074A-DNA-2_S87_L002-SA2074A-DNA-3_S88_L002
mOTU_0607	UCr18-69_GCA_002770925.1	CG sampling	Crystal Geyser	USA	400	320-480	58.252	99.864	98.16	0.47	d__Bacteria;p__Pseudomonadota;c__Gammaproteobacteria;o__Burkholderiales;f__Sulfuricellaceae;g__Sulfuricella;s__Sulfuricella sp002784065	-
mOTU_0608	FOl12_KR11_0.1_MetaG.mb.38	KR11_0.1_MetaG	Olkiluoto Island	Finland	375.1	366.7–383.5	48.097	98.098	91.76	0	d__Bacteria;p__CG03;c__CG03;o__CG03;f__CG03;g__CG03;s__CG03 sp013791745	SRR6976411
mOTU_0609	SweH1_Modern_marine.mb.87	MMBR Modern marine rock biofilm	Äspö HRL	Sweden	294.1	294.1	42.947	99.743	95.7	3.33	d__Bacteria;p__Bacteroidota;c__Bacteroidia;o__Bacteroidales;f__JAHJDW01;g__JAHJDW01;s__JAHJDW01 sp018812245	SRR2540949
mOTU_0610	SweH22_OS_PC_MetaG.mb.198	OS_PC_MetaG Old saline planktonic	Äspö HRL	Sweden	448.35	448.35	62.427	None	89.94	0.9	d__Bacteria;p__Pseudomonadota;c__Alphaproteobacteria;o__Sphingomonadales;f__Sphingomonadaceae;g__Erythrobacter;s__Erythrobacter sp018830415	OS_PC_MetaG
mOTU_0611	USo75_SRR4072255.4	Soudan Mine gDNA DDH944	Soudan Iron Mine	USA	715	715	44.574	99.926	98.53	0.65	d__Archaea;p__Halobacteriota;c__Methanosarcinia;o__Methanosarcinales;f__Methanosarcinaceae;g__Methanolobus;s__Methanolobus sp016278365	SRR4072255
mOTU_0612	UCr18-69_GCA_002773685.1	CG sampling	Crystal Geyser	USA	400	320-480	41.51	None	56.44	2.97	d__Bacteria;p__Patescibacteria;c__Doudnabacteria;o__UBA920;f__UBA920;g__;s__	-
mOTU_0613	CA8_SRR13727539.15	19GWC19045 groundwater	Alberta	Canada	129	129	60.57	None	97.72	0.56	d__Bacteria;p__Pseudomonadota;c__Gammaproteobacteria;o__Burkholderiales;f__Rhodocyclaceae;g__Sulfuricystis;s__Sulfuricystis sp030681195	SRR13727539
mOTU_0614	FOl1_KR13_N2.mb.68	KR13_N2	Olkiluoto Island	Finland	334.2	330.5–337.9	32.882	98.861	79.91	0.93	d__Archaea;p__Nanoarchaeota;c__Nanoarchaeia;o__SCGC-AAA011-G17;f__GW2011-AR17;g__JAHIMK01;s__JAHIMK01 sp018896675	SRR11548471
mOTU_0615	SweH20_MM_PC_MetaG.mb.153	MM_PC_MetaG Modern marine planktonic	Äspö HRL	Sweden	171.26	171.26	39.526	None	79.93	0.66	d__Bacteria;p__Patescibacteria;c__ABY1;o__UBA1558;f__UBA10009;g__JAHISB01;s__JAHISB01 sp018818425	MM_PC_MetaG
mOTU_0616	SweH24-26_MEGAHIT-group-0.710	KR0015B-DNA Meteoric planktonic	Äspö HRL	Sweden	70	70	39.443	None	65.81	0.93	d__Archaea;p__Nanoarchaeota;c__Nanoarchaeia;o__Pacearchaeales;f__DTIR01;g__JAGVXL01;s__	P23110_101_S1_L004-P23110_102_S2_L004-P23110_103_S3_L004
mOTU_0617	UCr9-16_GCA_001872685.1	Filtrate	Crystal Geyser	USA	800	800	47.825	98.56	94.51	0	d__Bacteria;p__Marinisomatota;c__UBA8477;o__UBA8477;f__UBA8477;g__UBA8477;s__UBA8477 sp001872685	SRR2638363-SRR2638370
mOTU_0618	UCr18-69_GCA_002786855.1	CG sampling	Crystal Geyser	USA	400	320-480	40.313	99.941	96.72	0.89	d__Bacteria;p__Bacteroidota;c__Bacteroidia;o__Cytophagales;f__Cyclobacteriaceae;g__Roseivirga;s__Roseivirga sp002786855	-
mOTU_0619	SoF5_SRR13164373.27	FI88FW031012	Kimberly, Finsch	South Africa	1056	1056	52.847	None	66.07	0	d__Bacteria;p__Desulfobacterota;c__Desulfobacteria;o__Desulfobacterales;f__Desulfolunaceae;g__DYJE01;s__DYJE01 sp020723285	SRR13164373
mOTU_0620	SoW11_SRR5011275.1	Be326_2012_DNA_MF	Witwatersrand Basin	South Africa	1339	1339	47.697	99.977	61.93	0.46	d__Bacteria;p__Patescibacteria;c__Microgenomatia;o__UBA1400;f__UBA12108;g__;s__	SRR5011275
mOTU_0621	SweH_Old_saline.mb.25	Äspö sampling	Äspö HRL	Sweden	70	70	69.117	99.978	99.24	2.27	d__Bacteria;p__Pseudomonadota;c__Alphaproteobacteria;o__Caulobacterales;f__Caulobacteraceae;g__Phenylobacterium;s__Phenylobacterium sp018821435	-
mOTU_0622	SweH24-26_MEGAHIT-group-0.273	KR0015B-DNA Meteoric planktonic	Äspö HRL	Sweden	70	70	56.812	None	89.14	2.75	d__Bacteria;p__Pseudomonadota;c__Alphaproteobacteria;o__Micavibrionales;f__UBA2020;g__PALSA-926;s__	P23110_101_S1_L004-P23110_102_S2_L004-P23110_103_S3_L004
mOTU_0623	SwiM14_SRR1917273.45	Autotrophic communities BRH/23	Mont Terri	Switzerland	562.73	562.73	62.242	None	78.2	2.27	d__Bacteria;p__Planctomycetota;c__Phycisphaerae;o__Sedimentisphaerales;f__SG8-4;g__PLanc-01;s__	SRR1917273
mOTU_0624	SoD4_SRR13164374.15	DR5IPCFW280711	Carltonville, Driefontein	South Africa	1046	1046	36.323	None	58.65	0	d__Bacteria;p__Patescibacteria;c__ABY1;o__UBA2591;f__UBA2591;g__;s__	SRR13164374
mOTU_0625	SoB1_SRR13164376.13	BE326FW250111 BH2	Welkom, Beatrix	South Africa	1339	1339	43.917	98.938	84.64	2.94	d__Archaea;p__Halobacteriota;c__Syntropharchaeia;o__Alkanophagales;f__Methanospirareceae;g__ANME-1-THS;s__ANME-1-THS sp020725315	SRR13164376
mOTU_0626	SweH24-26_MEGAHIT-group-0.427	KR0015B-DNA Meteoric planktonic	Äspö HRL	Sweden	70	70	54.744	None	88.11	3.3	d__Bacteria;p__Electryoneota;c__RPQS01;o__RPQS01;f__DYHQ01;g__DYHQ01;s__	P23110_101_S1_L004-P23110_102_S2_L004-P23110_103_S3_L004
mOTU_0627	SweH_Undefined_mixed_planktonic.mb.80	Äspö sampling	Äspö HRL	Sweden	70	70	46.104	99.976	98.96	0.03	d__Bacteria;p__Pseudomonadota;c__Gammaproteobacteria;o__Enterobacterales;f__Shewanellaceae;g__Shewanella;s__Shewanella hafniensis	-
mOTU_0628	UCr18-69_GCA_002772815.1	CG sampling	Crystal Geyser	USA	400	320-480	42.343	None	76.15	0.92	d__Bacteria;p__Patescibacteria;c__Gracilibacteria;o__Peribacterales;f__Peribacteraceae;g__UBA2170;s__UBA2170 sp002772815	-
mOTU_0629	SweH27-29_MEGAHIT-group-1.972	SA1420A-DNA Modern marine planktonic	Äspö HRL	Sweden	200.56	200.56	37.501	None	89.89	1.75	d__Bacteria;p__Elusimicrobiota;c__;o__;f__;g__;s__	P23110_104_S4_L004-P23110_105_S5_L004-P23110_106_S6_L004
mOTU_0630	UCr18-69_GCA_002772205.1	CG sampling	Crystal Geyser	USA	400	320-480	54.482	99.515	56.55	0	d__Bacteria;p__Patescibacteria;c__Paceibacteria;o__UBA6257;f__GWB1-50-10;g__20-14-all-54-14;s__20-14-all-54-14 sp002772205	-
mOTU_0631	SweH30-32_MEGAHIT-group-2.41	SA2074A-DNA Modern marine planktonic	Äspö HRL	Sweden	281.65	281.65	41.759	None	78.8	2.42	d__Bacteria;p__Bacteroidota;c__Bacteroidia;o__Bacteroidales;f__BM523;g__;s__	SA2074A-DNA-1_S86_L002-SA2074A-DNA-2_S87_L002-SA2074A-DNA-3_S88_L002
mOTU_0632	SwiM6_SRR1916590.13	Opalinus Clay rock porewater BRC-3 BRH_34	Mont Terri	Switzerland	230	230	51.236	99.672	100	2.22	d__Bacteria;p__Planctomycetota;c__Planctomycetia;o__Planctomycetales;f__Planctomycetaceae;g__Gimesia;s__	SRR1916590
mOTU_0633	UCr18-69_GCA_002772455.1	CG sampling	Crystal Geyser	USA	400	320-480	46.583	99.03	63.28	0.11	d__Bacteria;p__Patescibacteria;c__Microgenomatia;o__UBA1400;f__CG1-02-47-37;g__CG1-02-47-37;s__CG1-02-47-37 sp002772455	-
mOTU_0634	UCr18-69_GCA_002792735.1	CG sampling	Crystal Geyser	USA	400	320-480	33.112	99.734	79.21	0	d__Bacteria;p__Patescibacteria;c__CPR2_A;o__CG2-30-33-46;f__CG2-30-33-46;g__CG2-30-33-46;s__CG2-30-33-46 sp002792735	-
mOTU_0635	UCr9-16_GCA_001871895.1	Filtrate	Crystal Geyser	USA	800	800	57.578	None	56.36	2.91	d__Bacteria;p__Chloroflexota;c__Anaerolineae;o__Anaerolineales;f__Villigracilaceae;g__Denitrolinea;s__	SRR2638363-SRR2638370
mOTU_0636	SweH22_OS_PC_MetaG.mb.194	OS_PC_MetaG Old saline planktonic	Äspö HRL	Sweden	448.35	448.35	35.502	None	71.34	0.93	d__Archaea;p__Nanoarchaeota;c__Nanoarchaeia;o__Pacearchaeales;f__GW2011-AR1;g__JAGVXH01;s__JAGVXH01 sp018830525	OS_PC_MetaG
mOTU_0637	CA5_SRR13727531.35	19GWE00506 groundwater	Alberta	Canada	77	77	50.915	None	68.42	0	d__Bacteria;p__Desulfobacterota;c__Desulfobulbia;o__Desulfobulbales;f__Desulfocapsaceae;g__UBA2270;s__UBA2270 sp030653035	SRR13727531
mOTU_0638	UCr18-69_GCA_002774275.1	CG sampling	Crystal Geyser	USA	400	320-480	40.791	None	58.18	1.71	d__Bacteria;p__Patescibacteria;c__WWE3;o__UBA101185;f__UBA10185;g__UBA10185;s__	-
mOTU_0639	SweH36_LR-mb.556	KR0015B-LR Meteoric planktonic	Äspö HRL	Sweden	70	70	44.254	99.698	67.13	0	d__Bacteria;p__Patescibacteria;c__Paceibacteria;o__Portnoybacterales;f__GWB1-42-6;g__;s__	KR0015B-LR
mOTU_0640	SwiM4_SRR1916588.19	Opalinus Clay rock porewater BRC-3 BRH_36	Mont Terri	Switzerland	232	232	40.351	97.986	87.85	4.11	d__Bacteria;p__Bacillota_B;c__Moorellia;o__JADQBR01;f__JADQBR01;g__JADQBR01;s__	SRR1916588
mOTU_0641	UcrSAG_Berkel_01_42_1.contigs	CG_SAG_2014	Crystal Geyser	USA	400	320-480	41.501	98.298	53.03	0	d__Bacteria;p__Patescibacteria;c__UBA1384;o__XYA2-FULL-43-10;f__CAINNR01;g__;s__	-
mOTU_0642	CA5_SRR13727531.36	19GWE00506 groundwater	Alberta	Canada	77	77	47.998	None	98.67	1.52	d__Bacteria;p__Pseudomonadota;c__Gammaproteobacteria;o__Methylococcales;f__Methylomonadaceae;g__Methylobacter_A;s__Methylobacter_A sp030653175	SRR13727531
mOTU_0643	FOl1_KR13_N2.mb.76	KR13_N2	Olkiluoto Island	Finland	334.2	330.5–337.9	42.449	98.936	96.61	1.29	d__Bacteria;p__Desulfobacterota;c__Desulfobacteria;o__Desulfobacterales;f__ETH-SRB1;g__Desulfaltia;s__Desulfaltia sp013202725	SRR11548471
mOTU_0644	UCr9-16_GCA_001872625.1	Filtrate	Crystal Geyser	USA	800	800	32.943	None	96.77	2.15	d__Bacteria;p__Bacteroidota;c__Bacteroidia;o__Bacteroidales;f__UBA1556;g__CG2-30-33-31;s__CG2-30-33-31 sp001872625	SRR2638363-SRR2638370
mOTU_0645	CA7_SRR13727535.34	19GWC19053 groundwater	Alberta	Canada	85	85	59.332	None	56.03	0	d__Bacteria;p__Pseudomonadota;c__Gammaproteobacteria;o__Burkholderiales;f__Sulfuricellaceae;g__Sulfurimicrobium;s__Sulfurimicrobium sp030690835	SRR13727535
mOTU_0646	SweH27-29_MEGAHIT-group-1.185	SA1420A-DNA Modern marine planktonic	Äspö HRL	Sweden	200.56	200.56	37.836	None	68.38	1	d__Bacteria;p__Patescibacteria;c__ABY1;o__Magasanikbacterales;f__GWA2-37-8;g__SCQK01;s__	P23110_104_S4_L004-P23110_105_S5_L004-P23110_106_S6_L004
mOTU_0647	SweH27-29_MEGAHIT-group-1.335	SA1420A-DNA Modern marine planktonic	Äspö HRL	Sweden	200.56	200.56	40.366	None	88.11	3.23	d__Bacteria;p__Omnitrophota;c__Koll11;o__Velamenicoccales;f__Velamenicoccaceae;g__;s__	P23110_104_S4_L004-P23110_105_S5_L004-P23110_106_S6_L004
mOTU_0648	RC1_SRR6186653.7	oil-prospecting borehole 5P	Near the village of Chazhemto-Tomsk	Russia	2800	2800	44.783	95.79	64.76	0	d__Bacteria;p__Patescibacteria;c__Microgenomatia;o__UBA1400;f__Chazhemtobacteraceae;g__Chazhemtobacterium;s__Chazhemtobacterium aquaticus	SRR6186653
mOTU_0649	SweH24-26_MEGAHIT-group-0.340	KR0015B-DNA Meteoric planktonic	Äspö HRL	Sweden	70	70	41.238	100	82.17	1.87	d__Archaea;p__Micrarchaeota;c__Micrarchaeia;o__Norongarragalinales;f__JAHFHC01;g__;s__	P23110_101_S1_L004-P23110_102_S2_L004-P23110_103_S3_L004
mOTU_0650	FsSAG_3300021822	Äspö sampling	Äspö HRL	Sweden	70	70	59.71	None	50.29	0	d__Bacteria;p__Pseudomonadota;c__Alphaproteobacteria;o__Caulobacterales;f__Hyphomonadaceae;g__Hyphomonas;s__	-
mOTU_0651	SweH24-26_MEGAHIT-group-0.33	KR0015B-DNA Meteoric planktonic	Äspö HRL	Sweden	70	70	56.137	None	60.89	3.96	d__Bacteria;p__Patescibacteria;c__ABY1;o__JACPHY01;f__JACPHY01;g__JACPHY01;s__	P23110_101_S1_L004-P23110_102_S2_L004-P23110_103_S3_L004
mOTU_0652	CA4_SRR13727525.46	19GWE00537 groundwater	Alberta	Canada	95	95	40.309	None	89.52	2.56	d__Bacteria;p__Bacteroidota;c__Bacteroidia;o__Bacteroidales;f__UBA932;g__Bact-08;s__Bact-08 sp030695025	SRR13727525
mOTU_0653	FOl1_KR13_N2.mb.36	KR13_N2	Olkiluoto Island	Finland	334.2	330.5–337.9	41.854	98.46	65.84	0	d__Bacteria;p__Patescibacteria;c__ABY1;o__SG8-24;f__UBA9934;g__UBA9934;s__UBA9934 sp018896835	SRR11548471
mOTU_0654	SoB2_SRR13164375.40	BE326FW270712_BH2	Welkom, Beatrix	South Africa	1339	1339	45.621	99.971	88.28	0	d__Bacteria;p__Chloroflexota;c__Dehalococcoidia;o__GIF9;f__DYGU01;g__DYGU01;s__DYGU01 sp020724525	SRR13164375
mOTU_0655	SoF5_SRR13164373.21	FI88FW031012	Kimberly, Finsch	South Africa	1056	1056	61.46	96.17	80.79	0.5	d__Bacteria;p__Chloroflexota;c__DTOL01;o__DTOL01;f__JACQYG01;g__JACQYG01;s__JACQYG01 sp020723545	SRR13164373
mOTU_0656	SweH27-29_MEGAHIT-group-1.984	SA1420A-DNA Modern marine planktonic	Äspö HRL	Sweden	200.56	200.56	45.088	None	51.28	0.54	d__Bacteria;p__Omnitrophota;c__Koll11;o__Gygaellales;f__Profunditerraquicolaceae;g__UBA1562;s__	P23110_104_S4_L004-P23110_105_S5_L004-P23110_106_S6_L004
mOTU_0657	SweH30-32_MEGAHIT-group-2.19	SA2074A-DNA Modern marine planktonic	Äspö HRL	Sweden	281.65	281.65	52.371	None	58.62	0	d__Bacteria;p__Acidobacteriota;c__Aminicenantia;o__UBA2199;f__UBA2199;g__UBA2199;s__	SA2074A-DNA-1_S86_L002-SA2074A-DNA-2_S87_L002-SA2074A-DNA-3_S88_L002
mOTU_0658	SweH24-26_MEGAHIT-group-0.384	KR0015B-DNA Meteoric planktonic	Äspö HRL	Sweden	70	70	48.012	None	78.97	3.74	d__Archaea;p__Nanoarchaeota;c__Nanoarchaeia;o__Woesearchaeales;f__JAHJEM01;g__;s__	P23110_101_S1_L004-P23110_102_S2_L004-P23110_103_S3_L004
mOTU_0659	SweH_Modern_marine.mb.245	Äspö sampling	Äspö HRL	Sweden	70	70	38.385	97.678	75.74	3.08	d__Bacteria;p__Patescibacteria;c__ABY1;o__UM-FILTER-42-10;f__UM-FILTER-42-10;g__JAHJEX01;s__JAHJEX01 sp018825385	-
mOTU_0660	UCr18-69_GCA_002773095.1	CG sampling	Crystal Geyser	USA	400	320-480	35.176	99.884	71.91	1.28	d__Bacteria;p__Patescibacteria;c__Paceibacteria;o__Moranbacterales;f__UBA2206;g__GCA-002790575;s__GCA-002790575 sp002773095	-
mOTU_0661	SweH27-29_MEGAHIT-group-1.281	SA1420A-DNA Modern marine planktonic	Äspö HRL	Sweden	200.56	200.56	39.266	None	59.7	1.98	d__Bacteria;p__Patescibacteria;c__Paceibacteria;o__Paceibacterales;f__RBG-13-42-11;g__JAQTPY01;s__	P23110_104_S4_L004-P23110_105_S5_L004-P23110_106_S6_L004
mOTU_0662	SweH_Modern_marine_planktonic.mb.9	Äspö sampling	Äspö HRL	Sweden	70	70	47.9	99.872	71.84	0.16	d__Bacteria;p__Patescibacteria;c__Paceibacteria;o__UBA9973;f__UBA2103;g__C7867-001;s__C7867-001 sp018823385	-
mOTU_0663	SweH27-29_MEGAHIT-group-1.320	SA1420A-DNA Modern marine planktonic	Äspö HRL	Sweden	200.56	200.56	42.115	None	54.98	2.2	d__Bacteria;p__Omnitrophota;c__Koll11;o__Gygaellales;f__JAHJCI01;g__JAHJCI01;s__	P23110_104_S4_L004-P23110_105_S5_L004-P23110_106_S6_L004
mOTU_0664	SweH21_MM_PW_MetaG.mb.4	MM_PW_MetaG Modern marine planktonic	Äspö HRL	Sweden	171.26	171.26	40.518	98.943	59.04	0.93	d__Archaea;p__Nanoarchaeota;c__Nanoarchaeia;o__Pacearchaeales;f__GW2011-AR1;g__UBA73;s__UBA73 sp018816205	MM_PW_MetaG
mOTU_0665	SweH30-32_MEGAHIT-group-2.7	SA2074A-DNA Modern marine planktonic	Äspö HRL	Sweden	281.65	281.65	48.965	98.594	90.23	1.72	d__Bacteria;p__Margulisbacteria;c__WOR-1;o__XYC2-FULL-46-14;f__JAHJBW01;g__JAHJBW01;s__JAHJBW01 sp018813405	SA2074A-DNA-1_S86_L002-SA2074A-DNA-2_S87_L002-SA2074A-DNA-3_S88_L002
mOTU_0666	SweH30-32_MEGAHIT-group-2.70	SA2074A-DNA Modern marine planktonic	Äspö HRL	Sweden	281.65	281.65	56.595	None	86.33	1.71	d__Bacteria;p__Zixibacteria;c__MSB-5A5;o__CAIYYT01;f__CAIYYT01;g__;s__	SA2074A-DNA-1_S86_L002-SA2074A-DNA-2_S87_L002-SA2074A-DNA-3_S88_L002
mOTU_0667	CA3_SRR13727524.37	19GWE00545 groundwater	Alberta	Canada	135	135	63.618	None	98.19	1.09	d__Bacteria;p__Pseudomonadota;c__Gammaproteobacteria;o__Nevskiales;f__Nevskiaceae;g__Stagnimonas;s__Stagnimonas sp030652575	SRR13727524
mOTU_0668	SweH27-29_MEGAHIT-group-1.157	SA1420A-DNA Modern marine planktonic	Äspö HRL	Sweden	200.56	200.56	50.614	None	85.67	2.8	d__Archaea;p__Altiarchaeota;c__Altiarchaeia;o__IMC4;f__SCGC-AAA252-I15;g__SCGC-AAA252-I15;s__	P23110_104_S4_L004-P23110_105_S5_L004-P23110_106_S6_L004
mOTU_0669	SweH_Undefined_mixed_planktonic.mb.16	Äspö sampling	Äspö HRL	Sweden	70	70	72.131	99.38	91.8	1.42	d__Bacteria;p__Actinomycetota;c__Actinomycetes;o__Propionibacteriales;f__Nocardioidaceae;g__Nocardioides;s__Nocardioides marinus	-
mOTU_0670	UCr18-69_GCA_002778885.1	CG sampling	Crystal Geyser	USA	400	320-480	33.739	99.536	72.77	1.98	d__Bacteria;p__Patescibacteria;c__Paceibacteria;o__Moranbacterales;f__UBA2206;g__GCA-002782345;s__GCA-002782345 sp002782345	-
mOTU_0671	SweH20_MM_PC_MetaG.mb.30	MM_PC_MetaG Modern marine planktonic	Äspö HRL	Sweden	171.26	171.26	46.717	99.791	82.87	1.85	d__Bacteria;p__Patescibacteria;c__Gracilibacteria;o__UM-FILTER-43-11;f__UM-FILTER-43-11;g__JAFGTE01;s__JAFGTE01 sp018825145	MM_PC_MetaG
mOTU_0672	SwiM17_SRR1917239.32	Autotrophic communities BRH/9	Mont Terri	Switzerland	562.73	562.73	65.79	99.431	95.92	1.41	d__Bacteria;p__Pseudomonadota;c__Alphaproteobacteria;o__Rhodobacterales;f__Rhodobacteraceae;g__Roseovarius;s__Roseovarius sp002428225	SRR1917239
mOTU_0673	RT3_SRR7102746.33	Beliy Yar 2014	Tomsk-Siberia	Russia	2600	2600	67.189	None	80.91	4.55	d__Bacteria;p__Chloroflexota;c__Anaerolineae;o__SpSt-313;f__SpSt-313;g__SpSt-313;s__SpSt-313 sp020725765	SRR7102746
mOTU_0674	UCr9-16_GCA_001872925.1	Filtrate	Crystal Geyser	USA	800	800	45.84	98.42	79.87	0	d__Bacteria;p__Chloroflexota;c__Dehalococcoidia;o__GIF9;f__AB-539-J10;g__CG2-30-46-19;s__CG2-30-46-19 sp001872925	SRR2638363-SRR2638370
mOTU_0675	SweH27-29_MEGAHIT-group-1.316	SA1420A-DNA Modern marine planktonic	Äspö HRL	Sweden	200.56	200.56	66.776	None	93.07	3.18	d__Bacteria;p__Elusimicrobiota;c__Elusimicrobia;o__UBA1565;f__UBA1565;g__;s__	P23110_104_S4_L004-P23110_105_S5_L004-P23110_106_S6_L004
mOTU_0676	SweH27-29_MEGAHIT-group-1.352	SA1420A-DNA Modern marine planktonic	Äspö HRL	Sweden	200.56	200.56	46.563	96.806	74.35	3.7	d__Bacteria;p__Patescibacteria;c__Gracilibacteria;o__Peribacterales;f__Peribacteraceae;g__UBA2144;s__	P23110_104_S4_L004-P23110_105_S5_L004-P23110_106_S6_L004
mOTU_0677	FsSAG_2756170436	Äspö sampling	Äspö HRL	Sweden	70	70	38.256	None	92.66	0.64	d__Bacteria;p__Bacteroidota;c__Bacteroidia;o__Flavobacteriales;f__Flavobacteriaceae;g__Aequorivita;s__	-
mOTU_0678	FOl10_KR46_S_MetaG.mb.4	KR46_S_MetaG	Olkiluoto Island	Finland	530.1	528.7–531.5	62.131	99.996	99.86	0.78	d__Bacteria;p__Pseudomonadota;c__Alphaproteobacteria;o__Rhizobiales;f__Rhizobiaceae;g__Hoeflea;s__Hoeflea sp019084245	SRR6516143
mOTU_0679	SoW11_SRR5011275.22	Be326_2012_DNA_MF	Witwatersrand Basin	South Africa	1339	1339	39.666	99.076	71.78	0.2	d__Bacteria;p__Patescibacteria;c__ABY1;o__DYGC01;f__DYGC01;g__DYGC01;s__DYGC01 sp020724925	SRR5011275
mOTU_0680	SweH27-29_MEGAHIT-group-1.923	SA1420A-DNA Modern marine planktonic	Äspö HRL	Sweden	200.56	200.56	43.271	None	83.66	2.15	d__Bacteria;p__Patescibacteria;c__Gracilibacteria;o__UBA1369;f__LOWO2-01-FULL-3;g__WJKQ01;s__	P23110_104_S4_L004-P23110_105_S5_L004-P23110_106_S6_L004
mOTU_0681	SweH24-26_MEGAHIT-group-0.728	KR0015B-DNA Meteoric planktonic	Äspö HRL	Sweden	70	70	42.927	None	85.98	0.93	d__Archaea;p__Aenigmatarchaeota;c__Aenigmatarchaeia;o__GW2011-AR5;f__GW2011-AR5;g__;s__	P23110_101_S1_L004-P23110_102_S2_L004-P23110_103_S3_L004
mOTU_0682	SweH27-29_MEGAHIT-group-1.101	SA1420A-DNA Modern marine planktonic	Äspö HRL	Sweden	200.56	200.56	51.454	None	62.71	3.3	d__Bacteria;p__Electryoneota;c__B3-LCP;o__B3-LCP;f__B3-LCP;g__;s__	P23110_104_S4_L004-P23110_105_S5_L004-P23110_106_S6_L004
mOTU_0683	SweH_Modern_marine.mb.161	Äspö sampling	Äspö HRL	Sweden	70	70	60.816	None	62.17	4.24	d__Bacteria;p__Planctomycetota;c__Phycisphaerae;o__UBA1845;f__UBA1845;g__JADFIX01;s__	-
mOTU_0684	SwiM17_SRR1917239.22	Autotrophic communities BRH/9	Mont Terri	Switzerland	562.73	562.73	61.047	99.824	96.36	0.65	d__Bacteria;p__Pseudomonadota;c__Alphaproteobacteria;o__Sphingomonadales;f__Sphingomonadaceae;g__Erythrobacter;s__Erythrobacter sp001515985	SRR1917239
mOTU_0685	RT3_SRR7102746.16	Beliy Yar 2014	Tomsk-Siberia	Russia	2600	2600	42.89	None	84.3	0	d__Bacteria;p__Myxococcota;c__SpSt-1050;o__SpSt-1050;f__SpSt-1050;g__SpSt-1050;s__SpSt-1050 sp020725805	SRR7102746
mOTU_0686	UCr18-69_GCA_002773395.1	CG sampling	Crystal Geyser	USA	400	320-480	47.094	None	60.8	0.85	d__Bacteria;p__Patescibacteria;c__Paceibacteria;o__UBA9973;f__UBA918;g__1-14-0-10-47-16;s__1-14-0-10-47-16 sp002773395	-
mOTU_0687	SweH3_Modern_marine_glass_biofilm.mb.17	MMBG Modern marine glass biofilm	Äspö HRL	Sweden	294.1	294.1	45.212	99.704	94.09	1.08	d__Bacteria;p__Omnitrophota;c__Koll11;o__Gorgyraeales;f__Gorgyraeaceae;g__JAHIEN01;s__JAHIEN01 sp018814825	SRR2544004
mOTU_0688	FOl3_KR13_S3.mb.79	KR13_S3	Olkiluoto Island	Finland	334.2	330.5–337.9	39.124	99.777	70.96	2.48	d__Bacteria;p__Patescibacteria;c__ABY1;o__UBA2591;f__JABMQE01;g__JAHIMF01;s__JAHIMF01 sp018896645	SRR11548473
mOTU_0689	SoD4_SRR13164374.22	DR5IPCFW280711	Carltonville, Driefontein	South Africa	1046	1046	59.084	None	79.98	1.61	d__Archaea;p__Thermoplasmatota;c__Thermoplasmata;o__Methanomassiliicoccales;f__JACIVX01;g__DYTM01;s__DYTM01 sp020725985	SRR13164374
mOTU_0690	FOl3_KR13_S3.mb.25	KR13_S3	Olkiluoto Island	Finland	334.2	330.5–337.9	48.616	97.014	98.06	3.23	d__Bacteria;p__Desulfobacterota;c__Desulfobacteria;o__Desulfobacterales;f__UBA5616;g__VMSV01;s__VMSV01 sp013791935	SRR11548473
mOTU_0691	SweH27-29_MEGAHIT-group-1.445	SA1420A-DNA Modern marine planktonic	Äspö HRL	Sweden	200.56	200.56	35.002	None	73.56	4.31	d__Bacteria;p__Patescibacteria;c__Paceibacteria;o__Paceibacterales;f__RBG-13-42-11;g__JAQTPY01;s__	P23110_104_S4_L004-P23110_105_S5_L004-P23110_106_S6_L004
mOTU_0692	SweH27-29_MEGAHIT-group-1.81	SA1420A-DNA Modern marine planktonic	Äspö HRL	Sweden	200.56	200.56	33.394	99.63	80.84	0.93	d__Archaea;p__Nanoarchaeota;c__Nanoarchaeia;o__Woesearchaeales;f__GW2011-AR9;g__JABHQR01;s__	P23110_104_S4_L004-P23110_105_S5_L004-P23110_106_S6_L004
mOTU_0693	UCr9-16_GCA_001873565.1	Filtrate	Crystal Geyser	USA	800	800	43.805	99.632	78.55	1.65	d__Bacteria;p__Patescibacteria;c__Gracilibacteria;o__UBA1369;f__UBA12470;g__CG2-30-44-17;s__CG2-30-44-17 sp001873565	SRR2638363-SRR2638370
mOTU_0694	RT3_SRR7102746.42	Beliy Yar 2014	Tomsk-Siberia	Russia	2600	2600	55.338	None	91.31	1.2	d__Bacteria;p__Bacillota_D;c__Dethiobacteria;o__Dethiobacterales;f__Dethiobacteraceae;g__DYEY01;s__DYEY01 sp020725465	SRR7102746
mOTU_0695	SweH27-29_MEGAHIT-group-1.126	SA1420A-DNA Modern marine planktonic	Äspö HRL	Sweden	200.56	200.56	42.514	None	76.88	1.08	d__Bacteria;p__Omnitrophota;c__Koll11;o__Gorgyraeales;f__Gorgyraeaceae;g__;s__	P23110_104_S4_L004-P23110_105_S5_L004-P23110_106_S6_L004
mOTU_0696	SweH27-29_MEGAHIT-group-1.764	SA1420A-DNA Modern marine planktonic	Äspö HRL	Sweden	200.56	200.56	37.173	None	90.5	3.35	d__Bacteria;p__Omnitrophota;c__Koll11;o__Gygaellales;f__Profunditerraquicolaceae;g__;s__	P23110_104_S4_L004-P23110_105_S5_L004-P23110_106_S6_L004
mOTU_0697	SweH24-26_MEGAHIT-group-0.826	KR0015B-DNA Meteoric planktonic	Äspö HRL	Sweden	70	70	46.681	99.366	72.34	3.76	d__Bacteria;p__Omnitrophota;c__Koll11;o__Gygaellales;f__Profunditerraquicolaceae;g__BS750m-G77;s__	P23110_101_S1_L004-P23110_102_S2_L004-P23110_103_S3_L004
mOTU_0698	SweH20_MM_PC_MetaG.mb.118	MM_PC_MetaG Modern marine planktonic	Äspö HRL	Sweden	171.26	171.26	43.912	None	53.85	0	d__Bacteria;p__Desulfobacterota;c__Desulfobacteria;o__Desulfobacterales;f__UBA11574;g__UBA11574;s__	MM_PC_MetaG
mOTU_0699	SweH24-26_MEGAHIT-group-0.332	KR0015B-DNA Meteoric planktonic	Äspö HRL	Sweden	70	70	68.992	None	87.61	4.96	d__Bacteria;p__Actinomycetota;c__Acidimicrobiia;o__UBA5794;f__UBA11373;g__RBG-16-68-21;s__	P23110_101_S1_L004-P23110_102_S2_L004-P23110_103_S3_L004
mOTU_0700	SweH24-26_MEGAHIT-group-0.594	KR0015B-DNA Meteoric planktonic	Äspö HRL	Sweden	70	70	51.481	None	64.87	0.99	d__Bacteria;p__Patescibacteria;c__Kazan-3B-28;o__Kazan-3B-28;f__Kazan-3B-28;g__;s__	P23110_101_S1_L004-P23110_102_S2_L004-P23110_103_S3_L004
mOTU_0701	FOl15_KR11_Ju.mb.3	KR11_Ju	Olkiluoto Island	Finland	375.1	366.7–383.5	65.602	None	94.96	1.03	d__Bacteria;p__Pseudomonadota;c__Alphaproteobacteria;o__Sphingomonadales;f__Sphingomonadaceae;g__Novosphingobium;s__Novosphingobium sp013791705	SRR9644740
mOTU_0702	UCr9-16_GCA_001871415.1	Filtrate	Crystal Geyser	USA	800	800	57.089	98.159	79.91	0	d__Archaea;p__Nanoarchaeota;c__Nanoarchaeia;o__Woesearchaeales;f__CG1-02-57-44;g__CG1-02-57-44;s__CG1-02-57-44 sp001871415	SRR2638363-SRR2638370
mOTU_0703	CA5_SRR13727531.76	19GWE00506 groundwater	Alberta	Canada	77	77	53.92	None	56.79	0.73	d__Bacteria;p__Pseudomonadota;c__Gammaproteobacteria;o__Burkholderiales;f__Gallionellaceae;g__Gallionella;s__Gallionella sp030652475	SRR13727531
mOTU_0704	SweH30-32_MEGAHIT-group-2.90	SA2074A-DNA Modern marine planktonic	Äspö HRL	Sweden	281.65	281.65	42.699	None	93.89	2.63	d__Bacteria;p__Zixibacteria;c__MSB-5A5;o__GN15;f__PGXB01;g__;s__	SA2074A-DNA-1_S86_L002-SA2074A-DNA-2_S87_L002-SA2074A-DNA-3_S88_L002
mOTU_0705	SweH27-29_MEGAHIT-group-1.256	SA1420A-DNA Modern marine planktonic	Äspö HRL	Sweden	200.56	200.56	48.755	99.19	87.54	0.93	d__Archaea;p__Iainarchaeota;c__Iainarchaeia;o__Iainarchaeales;f__JAFCCJ01;g__;s__	P23110_104_S4_L004-P23110_105_S5_L004-P23110_106_S6_L004
mOTU_0706	SweH36_LR-mb.5	KR0015B-LR Meteoric planktonic	Äspö HRL	Sweden	70	70	44.289	99.309	69.1	1.72	d__Bacteria;p__Patescibacteria;c__Paceibacteria;o__UBA9973;f__UBA2103;g__C7867-001;s__	KR0015B-LR
mOTU_0707	UCr18-69_GCA_002789135.1	CG sampling	Crystal Geyser	USA	400	320-480	57.43	99.387	96.12	1.43	d__Bacteria;p__Pseudomonadota;c__Gammaproteobacteria;o__Burkholderiales;f__Burkholderiaceae;g__Rhodoferax;s__Rhodoferax sp001871515	-
mOTU_0708	SoB2_SRR13164375.56	BE326FW270712_BH2	Welkom, Beatrix	South Africa	1339	1339	65.458	100	91.82	2.91	d__Bacteria;p__Chloroflexota;c__Anaerolineae;o__Aggregatilineales;f__Aggregatilineaceae;g__UBA2029;s__UBA2029 sp020724485	SRR13164375
mOTU_0709	SweH27-29_MEGAHIT-group-1.246	SA1420A-DNA Modern marine planktonic	Äspö HRL	Sweden	200.56	200.56	44.402	None	94.39	2.8	d__Archaea;p__Hydrothermarchaeota;c__Hydrothermarchaeia;o__Hydrothermarchaeales;f__WAQR01;g__JACRDW01;s__	P23110_104_S4_L004-P23110_105_S5_L004-P23110_106_S6_L004
mOTU_0710	SweH27-29_MEGAHIT-group-1.315	SA1420A-DNA Modern marine planktonic	Äspö HRL	Sweden	200.56	200.56	65.354	None	88.07	3.41	d__Bacteria;p__Planctomycetota;c__PUPC01;o__PUPC01;f__PUPC01;g__JAUWIN01;s__	P23110_104_S4_L004-P23110_105_S5_L004-P23110_106_S6_L004
mOTU_0711	SweH3_Modern_marine_glass_biofilm.mb.74	MMBG Modern marine glass biofilm	Äspö HRL	Sweden	294.1	294.1	56.733	98.814	96.21	1.18	d__Bacteria;p__Pseudomonadota;c__Gammaproteobacteria;o__Burkholderiales;f__Sulfuricellaceae;g__Sulfurimicrobium;s__Sulfurimicrobium sp018824405	SRR2544004
mOTU_0712	CA4_SRR13727525.59	19GWE00537 groundwater	Alberta	Canada	95	95	43.279	None	100	4.62	d__Bacteria;p__Bacillota_A;c__Clostridia;o__Eubacteriales;f__Eubacteriaceae;g__Acetobacterium;s__Acetobacterium sp030652775	SRR13727525
mOTU_0713	SweH22_OS_PC_MetaG.mb.166	OS_PC_MetaG Old saline planktonic	Äspö HRL	Sweden	448.35	448.35	30.644	98.535	79.55	3.64	d__Bacteria;p__Actinomycetota;c__Humimicrobiia;o__JAHJRV01;f__JAHJRV01;g__JAHJRV01;s__JAHJRV01 sp018830725	OS_PC_MetaG
mOTU_0714	UCa4_SRR4343426.23	domestic groundwater	San Joaquin Valley	USA	100	100	46.393	99.006	87.02	1.12	d__Bacteria;p__Bacillota_I;c__Bacilli_A;o__RFN20;f__CAG-826;g__UBA1424;s__UBA1424 sp002329705	SRR4343426
mOTU_0715	SoF5_SRR13164373.7	FI88FW031012	Kimberly, Finsch	South Africa	1056	1056	44.028	None	99.35	2.58	d__Bacteria;p__Desulfobacterota;c__Desulfobacteria;o__Desulfobacterales;f__SURF-7;g__QZKS01;s__QZKS01 sp020723305	SRR13164373
mOTU_0716	SweH22_OS_PC_MetaG.mb.175	OS_PC_MetaG Old saline planktonic	Äspö HRL	Sweden	448.35	448.35	41.215	None	70.22	1.17	d__Bacteria;p__Patescibacteria;c__UBA1384;o__JAHJRZ01;f__JAHJRZ01;g__JAHJRZ01;s__JAHJRZ01 sp018830605	OS_PC_MetaG
mOTU_0717	SweH24-26_MEGAHIT-group-0.22	KR0015B-DNA Meteoric planktonic	Äspö HRL	Sweden	70	70	60.33	None	65.29	3.17	d__Bacteria;p__Chloroflexota;c__Dehalococcoidia;o__Dehalococcoidales;f__RBG-16-60-22;g__;s__	P23110_101_S1_L004-P23110_102_S2_L004-P23110_103_S3_L004
mOTU_0718	SweH24-26_MEGAHIT-group-0.479	KR0015B-DNA Meteoric planktonic	Äspö HRL	Sweden	70	70	51.085	None	93.5	4.34	d__Bacteria;p__Desulfobacterota;c__Desulfobacteria;o__Desulfobacterales;f__Desulfatirhabdiaceae;g__RAAP-1;s__	P23110_101_S1_L004-P23110_102_S2_L004-P23110_103_S3_L004
mOTU_0719	SweH24-26_MEGAHIT-group-0.518	KR0015B-DNA Meteoric planktonic	Äspö HRL	Sweden	70	70	46.097	None	80.53	2.95	d__Bacteria;p__Desulfobacterota;c__Desulfomonilia;o__Desulfomonilales;f__Desulfomonilaceae;g__CAJBEZ01;s__	P23110_101_S1_L004-P23110_102_S2_L004-P23110_103_S3_L004
mOTU_0720	RC1_SRR6186653.60	oil-prospecting borehole 5P	Near the village of Chazhemto-Tomsk	Russia	2800	2800	50.098	None	73.27	1.11	d__Bacteria;p__Bacillota_B;c__Moorellia;o__Moorellales;f__Moorellaceae;g__JAAYGJ01;s__	SRR6186653
mOTU_0721	SoW10_SRR5011273.38	Be326_2013_DNA_MF	Welkom, Witwatersrand Basin	South Africa	1339	1339	47.398	None	58.04	0.43	d__Bacteria;p__Patescibacteria;c__Microgenomatia;o__UBA1400;f__UBA12108;g__CAJAUT01;s__	SRR5011273
mOTU_0722	SweH22_OS_PC_MetaG.mb.152	OS_PC_MetaG Old saline planktonic	Äspö HRL	Sweden	448.35	448.35	36.314	None	62.47	0.93	d__Archaea;p__Nanoarchaeota;c__Nanoarchaeia;o__Pacearchaeales;f__GW2011-AR1;g__ASMP01;s__ASMP01 sp018830905	OS_PC_MetaG
mOTU_0723	UCr18-69_GCA_002793745.1	CG sampling	Crystal Geyser	USA	400	320-480	44.728	None	55.22	0	d__Bacteria;p__Patescibacteria;c__Microgenomatia;o__UBA1406;f__UBA1406;g__PFEE01;s__PFEE01 sp002793745	-
mOTU_0724	UCr18-69_GCA_002796365.1	CG sampling	Crystal Geyser	USA	400	320-480	43.768	99.855	57.41	0.85	d__Bacteria;p__Patescibacteria;c__Paceibacteria;o__UBA9973;f__GCA-002724975;g__GCA-002724975;s__GCA-002724975 sp002771565	-
mOTU_0725	SweH16_OSS_B.mb.34	OSS_A Old saline planktonic	Äspö HRL	Sweden	448.37	448.37	42.515	99.518	96.15	0.8	d__Bacteria;p__Pseudomonadota;c__Gammaproteobacteria;o__Pseudomonadales;f__Marinomonadaceae;g__Marinomonas;s__Marinomonas polaris	SRR10598218
mOTU_0726	UCr18-69_GCA_002796345.1	CG sampling	Crystal Geyser	USA	400	320-480	42.212	99.809	93.28	0	d__Bacteria;p__UBA10199;c__UBA10199;o__2-02-FULL-44-16;f__2-02-FULL-44-16;g__1-14-0-20-42-23;s__1-14-0-20-42-23 sp002796345	-
mOTU_0727	SweH20_MM_PC_MetaG.mb.41	MM_PC_MetaG Modern marine planktonic	Äspö HRL	Sweden	171.26	171.26	46.456	99.797	97.31	0.72	d__Bacteria;p__Bacteroidota;c__Bacteroidia;o__Bacteroidales;f__F082;g__UBA6192;s__UBA6192 sp018816765	MM_PC_MetaG
mOTU_0728	SweH27-29_MEGAHIT-group-1.649	SA1420A-DNA Modern marine planktonic	Äspö HRL	Sweden	200.56	200.56	39.781	None	76.17	1.4	d__Archaea;p__Aenigmatarchaeota;c__Aenigmatarchaeia;o__Aenigmatarchaeales;f__Aenigmatarchaeaceae;g__JAFGAZ01;s__	P23110_104_S4_L004-P23110_105_S5_L004-P23110_106_S6_L004
mOTU_0729	SweH30-32_MEGAHIT-group-2.27	SA2074A-DNA Modern marine planktonic	Äspö HRL	Sweden	281.65	281.65	45.851	99.127	94.38	0	d__Bacteria;p__Elusimicrobiota;c__Endomicrobiia;o__CG1-02-37-114;f__JAHJSO01;g__JAHJSO01;s__JAHJSO01 sp018830385	SA2074A-DNA-1_S86_L002-SA2074A-DNA-2_S87_L002-SA2074A-DNA-3_S88_L002
mOTU_0730	SwiM14_SRR1917273.72	Autotrophic communities BRH/23	Mont Terri	Switzerland	562.73	562.73	61.514	99.891	99.41	0.49	d__Bacteria;p__Pseudomonadota;c__Alphaproteobacteria;o__Caulobacterales;f__Hyphomonadaceae;g__Hyphomonas;s__Hyphomonas sp000961695	SRR1917273
mOTU_0731	SweH10_OS_PC_MetaG.mb.127	OSL_A Old saline planktonic	Äspö HRL	Sweden	448.37	448.37	29.724	None	73.99	0.93	d__Archaea;p__Nanoarchaeota;c__Nanoarchaeia;o__SCGC-AAA011-G17;f__ARS1403;g__JAHJRB01;s__JAHJRB01 sp018831025	SRR10598174
mOTU_0732	UCr18-69_GCA_002793775.1	CG sampling	Crystal Geyser	USA	400	320-480	38.594	None	51.68	0.95	d__Bacteria;p__Patescibacteria;c__Microgenomatia;o__UBA1406;f__UBA1406;g__JANLHL01;s__	-
mOTU_0733	SweH24-26_MEGAHIT-group-0.83	KR0015B-DNA Meteoric planktonic	Äspö HRL	Sweden	70	70	45.913	None	69.97	0.99	d__Bacteria;p__Patescibacteria;c__ABY1;o__UBA11705;f__JABHMO01;g__;s__	P23110_101_S1_L004-P23110_102_S2_L004-P23110_103_S3_L004
mOTU_0734	CA5_SRR13727531.69	19GWE00506 groundwater	Alberta	Canada	77	77	32.364	None	99.52	0.63	d__Bacteria;p__Bacteroidota;c__Bacteroidia;o__B-17B0;f__B-17BO;g__UBA2475;s__UBA2475 sp030692515	SRR13727531
mOTU_0735	UCr18-69_GCA_002784145.1	CG sampling	Crystal Geyser	USA	400	320-480	33.201	99.738	95.16	0.62	d__Bacteria;p__Bacteroidota;c__Bacteroidia;o__Flavobacteriales;f__Flavobacteriaceae;g__Yeosuana;s__Yeosuana sp002784145	-
mOTU_0736	UCr18-69_GCA_002784415.1	CG sampling	Crystal Geyser	USA	400	320-480	43.351	99.894	95.95	0	d__Bacteria;p__Verrucomicrobiota;c__Verrucomicrobiae;o__Opitutales;f__CG1-02-43-26;g__CG1-02-43-26;s__CG1-02-43-26 sp001872735	-
mOTU_0737	RC1_SRR6186653.109	oil-prospecting borehole 5P	Near the village of Chazhemto-Tomsk	Russia	2800	2800	50.018	None	86.52	0.19	d__Bacteria;p__Spirochaetota;c__Brevinematia;o__Brevinematales;f__GWF1-51-8;g__GWF1-51-8;s__GWF1-51-8 sp013177895	SRR6186653
mOTU_0738	UCr18-69_GCA_002784465.1	CG sampling	Crystal Geyser	USA	400	320-480	39.147	99.777	56.93	0	d__Bacteria;p__Patescibacteria;c__Microgenomatia;o__UM-FILTER-39-15;f__UM-FILTER-39-15;g__UM-FILTER-39-15;s__UM-FILTER-39-15 sp002784465	-
mOTU_0739	SweH30-32_MEGAHIT-group-2.131	SA2074A-DNA Modern marine planktonic	Äspö HRL	Sweden	281.65	281.65	32.862	None	73.76	0	d__Bacteria;p__Bacteroidota;c__Bacteroidia;o__Bacteroidales;f__GWF2-38-335;g__;s__	SA2074A-DNA-1_S86_L002-SA2074A-DNA-2_S87_L002-SA2074A-DNA-3_S88_L002
mOTU_0740	UCr18-69_GCA_002786815.1	CG sampling	Crystal Geyser	USA	400	320-480	52.821	95.88	65.73	0.94	d__Bacteria;p__Pseudomonadota;c__Gammaproteobacteria;o__Pseudomonadales;f__DSM-6294;g__Venatoribacter;s__Venatoribacter alkanivorans	-
mOTU_0741	SweH24-26_MEGAHIT-group-0.567	KR0015B-DNA Meteoric planktonic	Äspö HRL	Sweden	70	70	65.318	None	81.2	1.52	d__Bacteria;p__Planctomycetota;c__B15-G4;o__B15-G4;f__JADJEK01;g__;s__	P23110_101_S1_L004-P23110_102_S2_L004-P23110_103_S3_L004
mOTU_0742	FOl10_KR46_S_MetaG.mb.3	KR46_S_MetaG	Olkiluoto Island	Finland	530.1	528.7–531.5	44.115	None	77.76	2.29	d__Bacteria;p__Bacillota_A;c__Clostridia;o__Eubacteriales;f__Eubacteriaceae;g__Acetobacterium;s__Acetobacterium sp018903255	SRR6516143
mOTU_0743	UCa6_SRR6211592.2	Subsurface biosphere CR11Aug_CSWold	McLaughlin Reserve	USA	76.2	76.2	65.864	None	77.19	1.67	d__Bacteria;p__Actinomycetota;c__Coriobacteriia;o__Anaerosomatales;f__SLCP01;g__SKKZ01;s__	SRR6211592
mOTU_0744	SweH_Modern_marine_rock_biofilm.mb.101	Äspö sampling	Äspö HRL	Sweden	70	70	63.813	99.169	89.45	3.85	d__Bacteria;p__Chloroflexota;c__JAHJIN01;o__JAHJIN01;f__JAHJIN01;g__JAHJIN01;s__JAHJIN01 sp018823415	-
mOTU_0745	SweH20_MM_PC_MetaG.mb.98	MM_PC_MetaG Modern marine planktonic	Äspö HRL	Sweden	171.26	171.26	50.845	None	88.32	0.93	d__Archaea;p__Aenigmatarchaeota;c__Aenigmatarchaeia;o__QMZP01;f__QMZP01;g__JAHIVW01;s__JAHIVW01 sp018816245	MM_PC_MetaG
mOTU_0746	SweH24-26_MEGAHIT-group-0.441	KR0015B-DNA Meteoric planktonic	Äspö HRL	Sweden	70	70	59.377	None	92.69	3.09	d__Bacteria;p__Bdellovibrionota_G;c__JALEGL01;o__;f__;g__;s__	P23110_101_S1_L004-P23110_102_S2_L004-P23110_103_S3_L004
mOTU_0747	SweH24-26_MEGAHIT-group-0.217	KR0015B-DNA Meteoric planktonic	Äspö HRL	Sweden	70	70	36.532	None	58.05	1.98	d__Bacteria;p__Patescibacteria;c__ABY1;o__CAIXNZ01;f__;g__;s__	P23110_101_S1_L004-P23110_102_S2_L004-P23110_103_S3_L004
mOTU_0748	UCr18-69_GCA_002770955.1	CG sampling	Crystal Geyser	USA	400	320-480	32.084	99.23	89.96	0.54	d__Bacteria;p__Bacteroidota;c__Bacteroidia;o__Flavobacteriales;f__Vicingaceae;g__BRH-c54;s__BRH-c54 sp002770955	-
mOTU_0749	SweH27-29_MEGAHIT-group-1.971	SA1420A-DNA Modern marine planktonic	Äspö HRL	Sweden	200.56	200.56	48.264	None	52.22	4.67	d__Archaea;p__Aenigmatarchaeota;c__Aenigmatarchaeia;o__QMZP01;f__QMZP01;g__;s__	P23110_104_S4_L004-P23110_105_S5_L004-P23110_106_S6_L004
mOTU_0750	SweH36_LR-C5392	KR0015B-LR Meteoric planktonic	Äspö HRL	Sweden	70	70	44.556	None	81.54	1.08	d__Bacteria;p__Omnitrophota;c__Koll11;o__Gygaellales;f__Profunditerraquicolaceae;g__BS750m-G77;s__	KR0015B-LR
mOTU_0751	SweH27-29_MEGAHIT-group-1.15	SA1420A-DNA Modern marine planktonic	Äspö HRL	Sweden	200.56	200.56	41.877	98.98	70.3	4.95	d__Bacteria;p__Patescibacteria;c__ABY1;o__SG8-24;f__UBA9934;g__JAHISC01;s__JAHISC01 sp018818445	P23110_104_S4_L004-P23110_105_S5_L004-P23110_106_S6_L004
mOTU_0752	SweH24-26_MEGAHIT-group-0.9	KR0015B-DNA Meteoric planktonic	Äspö HRL	Sweden	70	70	41.93	99.638	93.01	1.61	d__Bacteria;p__Omnitrophota;c__Koll11;o__JABMRG01;f__;g__;s__	P23110_101_S1_L004-P23110_102_S2_L004-P23110_103_S3_L004
mOTU_0753	SweH27-29_MEGAHIT-group-1.404	SA1420A-DNA Modern marine planktonic	Äspö HRL	Sweden	200.56	200.56	44.117	None	81.31	1.87	d__Archaea;p__Nanoarchaeota;c__Nanoarchaeia;o__Woesearchaeales;f__JAHJEM01;g__;s__	P23110_104_S4_L004-P23110_105_S5_L004-P23110_106_S6_L004
mOTU_0754	SweH_Undefined_mixed_planktonic.mb.115	Äspö sampling	Äspö HRL	Sweden	70	70	52.913	None	66.01	1.82	d__Bacteria;p__Pseudomonadota;c__Gammaproteobacteria;o__Pseudomonadales;f__Pseudohongiellaceae;g__Pseudohongiella;s__	-
mOTU_0755	UCr18-69_GCA_002793875.1	CG sampling	Crystal Geyser	USA	400	320-480	40.749	None	51.12	0.85	d__Bacteria;p__Patescibacteria;c__Paceibacteria;o__UBA9983;f__UBA9983;g__UBA9983;s__	-
mOTU_0756	UCr18-69_GCA_002773135.1	CG sampling	Crystal Geyser	USA	400	320-480	46.679	None	78.22	2.48	d__Bacteria;p__Patescibacteria;c__ABY1;o__Magasanikbacterales;f__UBA922;g__1-14-0-10-47-10;s__1-14-0-10-47-10 sp002773135	-
mOTU_0757	UCr18-69_GCA_002779505.1	CG sampling	Crystal Geyser	USA	400	320-480	37.483	None	69.47	3.61	d__Bacteria;p__UBA10199;c__UBA10199;o__2-02-FULL-44-16;f__DYJF01;g__;s__	-
mOTU_0758	CA6_SRR13727532.12	19GWE00050 groundwater	Alberta	Canada	134	134	60.934	98.588	99.21	0.47	d__Bacteria;p__Pseudomonadota;c__Gammaproteobacteria;o__Burkholderiales;f__Burkholderiaceae;g__Rhodoferax;s__Rhodoferax sp030653815	SRR13727532
mOTU_0759	UCr18-69_GCA_002791035.1	CG sampling	Crystal Geyser	USA	400	320-480	43.537	99.29	69.71	1.12	d__Bacteria;p__Patescibacteria;c__Paceibacteria;o__Portnoybacterales;f__UBA2143;g__UM-FILTER-43-11-A;s__UM-FILTER-43-11-A sp002791035	-
mOTU_0760	SweH22_OS_PC_MetaG.mb.39	OS_PC_MetaG Old saline planktonic	Äspö HRL	Sweden	448.35	448.35	35.748	None	58.71	2.09	d__Bacteria;p__Patescibacteria;c__ABY1;o__Magasanikbacterales;f__UBA922;g__JABIBU01;s__	OS_PC_MetaG
mOTU_0761	SoW10_SRR5011273.28	Be326_2013_DNA_MF	Welkom, Witwatersrand Basin	South Africa	1339	1339	61.127	None	64.36	1.98	d__Bacteria;p__Patescibacteria;c__ABY1;o__SG8-24;f__2-12-FULL-60-25;g__RHKK01;s__	SRR5011273
mOTU_0762	UCr9-16_GCA_001872285.1	Filtrate	Crystal Geyser	USA	800	800	68.201	99.233	93.41	1.97	d__Bacteria;p__Pseudomonadota;c__Gammaproteobacteria;o__Burkholderiales;f__Rhodocyclaceae;g__CG2-30-68-42;s__CG2-30-68-42 sp001872285	SRR2638363-SRR2638370
mOTU_0763	UCr9-16_GCA_001873585.1	Filtrate	Crystal Geyser	USA	800	800	64.857	None	70.09	0.67	d__Bacteria;p__Pseudomonadota;c__Alphaproteobacteria;o__Rhodobacterales;f__Rhodobacteraceae;g__Sinisalibacter;s__Sinisalibacter sp001873585	SRR2638363-SRR2638370
mOTU_0764	CA8_SRR13727539.16	19GWC19045 groundwater	Alberta	Canada	129	129	63.076	None	90.55	1.63	d__Bacteria;p__Pseudomonadota;c__Gammaproteobacteria;o__Burkholderiales;f__Thiobacillaceae;g__PFJX01;s__PFJX01 sp030684775	SRR13727539
mOTU_0765	SweH24-26_MEGAHIT-group-0.397	KR0015B-DNA Meteoric planktonic	Äspö HRL	Sweden	70	70	51.218	None	59.9	2.53	d__Bacteria;p__Patescibacteria;c__ABY1;o__SG8-24;f__SG8-24;g__JAHJAU01;s__	P23110_101_S1_L004-P23110_102_S2_L004-P23110_103_S3_L004
mOTU_0766	SoB3_SRR7867194.4	BE326FW160815 fracture fluid	Beatrix	South Africa	1340	1340	50.867	None	80.2	1.65	d__Bacteria;p__Patescibacteria;c__ABY1;o__UBA10025;f__JAHIVO01;g__JACROE01;s__	SRR7867194
mOTU_0767	UCr18-69_GCA_002773335.1	CG sampling	Crystal Geyser	USA	400	320-480	44.815	None	83.91	0	d__Bacteria;p__Patescibacteria;c__Paceibacteria;o__UBA9973;f__UBA2103;g__1-14-0-10-45-20;s__1-14-0-10-45-20 sp002773335	-
mOTU_0768	SweH27-29_MEGAHIT-group-1.670	SA1420A-DNA Modern marine planktonic	Äspö HRL	Sweden	200.56	200.56	32.193	None	65.48	2.25	d__Bacteria;p__Patescibacteria;c__Paceibacteria;o__UBA9973;f__GWA1-40-21;g__Bog-1340;s__	P23110_104_S4_L004-P23110_105_S5_L004-P23110_106_S6_L004
mOTU_0769	UCr18-69_GCA_002796305.1	CG sampling	Crystal Geyser	USA	400	320-480	48.767	None	84.17	1.51	d__Bacteria;p__UBA10199;c__UBA10199;o__GCA-002796325;f__1-14-0-20-49-13;g__1-14-0-20-49-13;s__1-14-0-20-49-13 sp002796305	-
mOTU_0770	SweH_Old_saline.mb.35	Äspö sampling	Äspö HRL	Sweden	70	70	68.071	98.385	93.07	2.99	d__Bacteria;p__Actinomycetota;c__Acidimicrobiia;o__UBA5794;f__UBA11373;g__JAHJML01;s__JAHJML01 sp018821365	-
mOTU_0771	FOl12_KR11_0.1_MetaG.mb.113	KR11_0.1_MetaG	Olkiluoto Island	Finland	375.1	366.7–383.5	32.951	None	67.68	0.93	d__Archaea;p__Nanoarchaeota;c__Nanoarchaeia;o__Pacearchaeales;f__GW2011-AR1;g__JAHIEH01;s__JAHIEH01 sp018901675	SRR6976411
mOTU_0772	SweH24-26_MEGAHIT-group-0.717	KR0015B-DNA Meteoric planktonic	Äspö HRL	Sweden	70	70	48.443	None	72.37	3.7	d__Bacteria;p__Patescibacteria;c__Gracilibacteria;o__JAHISY01;f__JAHISY01;g__JAHISY01;s__	P23110_101_S1_L004-P23110_102_S2_L004-P23110_103_S3_L004
mOTU_0773	UCr18-69_GCA_002789495.1	CG sampling	Crystal Geyser	USA	400	320-480	41.715	99.971	99.53	1.8	d__Bacteria;p__Pseudomonadota;c__Gammaproteobacteria;o__Enterobacterales;f__Shewanellaceae;g__Shewanella;s__Shewanella vesiculosa	-
mOTU_0774	SoM6_SRR1633225.8	MM5_1940FW200712	Welkom, Masimong	South Africa	1900	1900	33.693	None	100	0	d__Archaea;p__Methanobacteriota;c__Methanobacteria;o__Methanobacteriales;f__Methanobacteriaceae;g__Methanobacterium_D;s__Methanobacterium_D sp002505765	SRR1633225
mOTU_0775	SweH27-29_MEGAHIT-group-1.697	SA1420A-DNA Modern marine planktonic	Äspö HRL	Sweden	200.56	200.56	39.558	None	57.72	3.41	d__Bacteria;p__Patescibacteria;c__Paceibacteria;o__Paceibacterales;f__RBG-13-42-11;g__JAUSLA01;s__	P23110_104_S4_L004-P23110_105_S5_L004-P23110_106_S6_L004
mOTU_0776	SoW12_SRR5011277.12	Be326_2011_DNA_MF	Welkom, Witwatersrand Basin	South Africa	1339	1339	32.069	99.932	65.83	1.37	d__Bacteria;p__Bacteroidota;c__Ignavibacteria;o__Ch128b;f__Ch128b;g__Ch128b;s__Ch128b sp020723705	SRR5011277
mOTU_0777	UCr18-69_GCA_001889965.1	CG sampling	Crystal Geyser	USA	400	320-480	45.856	99.999	72.11	0.99	d__Bacteria;p__Patescibacteria;c__ABY1;o__UBA2169;f__UBA2169;g__CG10-46-32;s__CG10-46-32 sp001889965	-
mOTU_0778	SweH27-29_MEGAHIT-group-1.726	SA1420A-DNA Modern marine planktonic	Äspö HRL	Sweden	200.56	200.56	46.434	99.04	94.09	1.08	d__Bacteria;p__Omnitrophota;c__Koll11;o__Tantalellales;f__Tantalellaceae;g__Aadella;s__	P23110_104_S4_L004-P23110_105_S5_L004-P23110_106_S6_L004
mOTU_0779	SweH27-29_MEGAHIT-group-1.251	SA1420A-DNA Modern marine planktonic	Äspö HRL	Sweden	200.56	200.56	53.519	None	86.52	3.22	d__Bacteria;p__Hinthialibacterota;c__Hinthialibacteria;o__Hinthialibacterales;f__JAKPRU01;g__;s__	P23110_104_S4_L004-P23110_105_S5_L004-P23110_106_S6_L004
mOTU_0780	SweH27-29_MEGAHIT-group-1.574	SA1420A-DNA Modern marine planktonic	Äspö HRL	Sweden	200.56	200.56	48.034	None	81.72	2.64	d__Bacteria;p__Omnitrophota;c__Koll11;o__Tantalellales;f__Tantalellaceae;g__Makaraimicrobium;s__	P23110_104_S4_L004-P23110_105_S5_L004-P23110_106_S6_L004
mOTU_0781	SweH24-26_MEGAHIT-group-0.50	KR0015B-DNA Meteoric planktonic	Äspö HRL	Sweden	70	70	40.41	None	56.17	0	d__Bacteria;p__Patescibacteria;c__Paceibacteria;o__Paceibacterales;f__GCA-002788555;g__GCA-002788555;s__	P23110_101_S1_L004-P23110_102_S2_L004-P23110_103_S3_L004
mOTU_0782	SweH27-29_MEGAHIT-group-1.550	SA1420A-DNA Modern marine planktonic	Äspö HRL	Sweden	200.56	200.56	37.37	None	65.36	0	d__Bacteria;p__Patescibacteria;c__Dojkabacteria;o__SC72;f__;g__;s__	P23110_104_S4_L004-P23110_105_S5_L004-P23110_106_S6_L004
mOTU_0783	SweH27-29_MEGAHIT-group-1.392	SA1420A-DNA Modern marine planktonic	Äspö HRL	Sweden	200.56	200.56	60.845	None	83.17	3.08	d__Bacteria;p__Chloroflexota;c__Dehalococcoidia;o__Dehalococcoidales;f__RBG-16-60-22;g__RBG-16-60-22;s__	P23110_104_S4_L004-P23110_105_S5_L004-P23110_106_S6_L004
mOTU_0784	SweH27-29_MEGAHIT-group-1.353	SA1420A-DNA Modern marine planktonic	Äspö HRL	Sweden	200.56	200.56	34.611	98.595	86.45	1.87	d__Archaea;p__Iainarchaeota;c__Iainarchaeia;o__Iainarchaeales;f__1-14-0-10-31-34;g__1-14-0-10-31-34;s__	P23110_104_S4_L004-P23110_105_S5_L004-P23110_106_S6_L004
mOTU_0785	SweH36_LR-mb.331	KR0015B-LR Meteoric planktonic	Äspö HRL	Sweden	70	70	40	99.7	88.28	2.81	d__Bacteria;p__Omnitrophota;c__Koll11;o__B26-G9;f__B26-G9;g__JAGLQQ01;s__	KR0015B-LR
mOTU_0786	UCr9-16_GCA_001874005.1	Filtrate	Crystal Geyser	USA	800	800	50.716	99.25	95.81	0	d__Bacteria;p__Desulfobacterota;c__DSM-4660;o__Desulfatiglandales;f__Desulfatiglandaceae;g__CG2-30-51-40;s__CG2-30-51-40 sp001874005	SRR2638363-SRR2638370
mOTU_0787	UCr18-69_GCA_002791055.1	CG sampling	Crystal Geyser	USA	400	320-480	71.24	97.005	67.22	0.03	d__Bacteria;p__Pseudomonadota;c__Alphaproteobacteria;o__Rhodobacterales;f__Rhodobacteraceae;g__Rubrimonas;s__	-
mOTU_0788	RC1_SRR6186653.1	oil-prospecting borehole 5P	Near the village of Chazhemto-Tomsk	Russia	2800	2800	52.408	None	98.39	0	d__Archaea;p__Thermoplasmatota;c__Thermoplasmata;o__Methanomassiliicoccales;f__UBA472;g__MVRC01;s__MVRC01 sp013415865	SRR6186653
mOTU_0789	SweH27-29_MEGAHIT-group-1.182	SA1420A-DNA Modern marine planktonic	Äspö HRL	Sweden	200.56	200.56	30.625	None	70.33	0	d__Bacteria;p__Patescibacteria;c__Microgenomatia;o__UBA1406;f__GWC2-37-13;g__;s__	P23110_104_S4_L004-P23110_105_S5_L004-P23110_106_S6_L004
mOTU_0790	SweH27-29_MEGAHIT-group-1.702	SA1420A-DNA Modern marine planktonic	Äspö HRL	Sweden	200.56	200.56	46.733	None	82.24	0.93	d__Archaea;p__Undinarchaeota;c__Undinarchaeia;o__Undinarchaeales;f__UBA543;g__;s__	P23110_104_S4_L004-P23110_105_S5_L004-P23110_106_S6_L004
mOTU_0791	SweH_Modern_marine_rock_biofilm.mb.18	Äspö sampling	Äspö HRL	Sweden	70	70	44.028	99.121	85.05	3.92	d__Bacteria;p__Desulfobacterota;c__Desulfobacteria;o__Desulfobacterales;f__RPRI01;g__RPRI01;s__RPRI01 sp018823005	-
mOTU_0792	SwiM14_SRR1917273.82	Autotrophic communities BRH/23	Mont Terri	Switzerland	562.73	562.73	66.069	99.972	99.59	0.29	d__Bacteria;p__Pseudomonadota;c__Gammaproteobacteria;o__Burkholderiales;f__Rhodocyclaceae;g__Aromatoleum;s__	SRR1917273
mOTU_0793	SweH27-29_MEGAHIT-group-1.37	SA1420A-DNA Modern marine planktonic	Äspö HRL	Sweden	200.56	200.56	34.138	None	56.24	0	d__Bacteria;p__Patescibacteria;c__Paceibacteria;o__Portnoybacterales;f__UBA2143;g__;s__	P23110_104_S4_L004-P23110_105_S5_L004-P23110_106_S6_L004
mOTU_0794	UCr18-69_GCA_002786575.1	CG sampling	Crystal Geyser	USA	400	320-480	35.186	99.635	65.37	2.25	d__Bacteria;p__Patescibacteria;c__Microgenomatia;o__UBA1406;f__GWC2-37-13;g__GWC2-37-13;s__GWC2-37-13 sp002788805	-
mOTU_0795	SweH33-35_MEGAHIT-group-3.49	SA2600A-DNA Old saline planktonic	Äspö HRL	Sweden	345.02	345.02	45.946	96.374	96.77	3.79	d__Bacteria;p__Desulfobacterota;c__DSM-4660;o__Desulfatiglandales;f__Desulfatiglandaceae;g__4484-190-2;s__4484-190-2 sp022013615	SA2600A-DNA-1_S89_L002-SA2600A-DNA-2_S91_L002-SA2600A-DNA-3_S90_L002
mOTU_0796	UCr18-69_GCA_002787295.1	CG sampling	Crystal Geyser	USA	400	320-480	37.056	99.615	70.1	0	d__Bacteria;p__Patescibacteria;c__Paceibacteria;o__Paceibacterales;f__GCA-002782225;g__GCA-002782225;s__GCA-002782225 sp002787295	-
mOTU_0797	SweH27-29_MEGAHIT-group-1.785	SA1420A-DNA Modern marine planktonic	Äspö HRL	Sweden	200.56	200.56	52.89	99.767	91.04	0.93	d__Archaea;p__Micrarchaeota;c__Micrarchaeia;o__Anstonellales;f__Bilamarchaeaceae;g__;s__	P23110_104_S4_L004-P23110_105_S5_L004-P23110_106_S6_L004
mOTU_0798	UCr18-69_GCA_002781805.1	CG sampling	Crystal Geyser	USA	400	320-480	37.069	None	62.81	0.97	d__Archaea;p__Thermoproteota;c__Nitrososphaeria;o__Nitrososphaerales;f__Nitrosopumilaceae;g__Nitrosarchaeum_A;s__Nitrosarchaeum_A sp002781805	-
mOTU_0799	UCr9-16_GCA_001872795.1	Filtrate	Crystal Geyser	USA	800	800	34.347	None	60.44	0	d__Archaea;p__Nanoarchaeota;c__Nanoarchaeia;o__Pacearchaeales;f__GW2011-AR1;g__UBA92;s__UBA92 sp002497285	SRR2638363-SRR2638370
mOTU_0800	SweH24-26_MEGAHIT-group-0.823	KR0015B-DNA Meteoric planktonic	Äspö HRL	Sweden	70	70	47.906	None	99.19	4.03	d__Bacteria;p__Bacteroidota;c__Bacteroidia;o__Bacteroidales;f__GCA-2748055;g__GCA-2748055;s__	P23110_101_S1_L004-P23110_102_S2_L004-P23110_103_S3_L004
mOTU_0801	FOl4_KR13_Ju.mb.32	KR13_Ju	Olkiluoto Island	Finland	334.2	330.5–337.9	66.211	99.702	95.23	0	d__Bacteria;p__Pseudomonadota;c__Gammaproteobacteria;o__Burkholderiales;f__Burkholderiaceae;g__Hydrogenophaga;s__Hydrogenophaga sp001770705	SRR11548474
mOTU_0802	SweH27-29_MEGAHIT-group-1.298	SA1420A-DNA Modern marine planktonic	Äspö HRL	Sweden	200.56	200.56	37.436	None	81.96	1.12	d__Bacteria;p__RUG730;c__RUG730;o__;f__;g__;s__	P23110_104_S4_L004-P23110_105_S5_L004-P23110_106_S6_L004
mOTU_0803	SweH1_Modern_marine.mb.49	MMBR Modern marine rock biofilm	Äspö HRL	Sweden	294.1	294.1	49.277	98.761	96.09	3.3	d__Bacteria;p__Electryoneota;c__B3-LCP;o__B3-LCP;f__B3-LCP;g__JAHJDJ01;s__JAHJDJ01 sp018812585	SRR2540949
mOTU_0804	SoW10_SRR5011273.34	Be326_2013_DNA_MF	Welkom, Witwatersrand Basin	South Africa	1339	1339	44.277	None	79.38	1.61	d__Bacteria;p__Bacteroidota;c__Bacteroidia;o__Bacteroidales;f__F082;g__UBA6192;s__UBA6192 sp024710405	SRR5011273
mOTU_0805	SoTa7_SRR1633224.8	TT107FW240811	Carltonville, Tau Tona	South Africa	3048	3048	48.634	None	82.22	0.81	d__Bacteria;p__Bacillota_B;c__Thermincolia;o__Thermincolales;f__UBA2595;g__UBA2595;s__UBA2595 sp022735835	SRR1633224
mOTU_0806	UCr18-69_GCA_002778645.1	CG sampling	Crystal Geyser	USA	400	320-480	38.592	None	66.63	1.98	d__Bacteria;p__Patescibacteria;c__ABY1;o__BM507;f__UBA12465;g__CG1-02-41-21;s__CG1-02-41-21 sp002778645	-
mOTU_0807	UCr18-69_GCA_002785065.1	CG sampling	Crystal Geyser	USA	400	320-480	33.396	None	58.84	1.12	d__Bacteria;p__Patescibacteria;c__Microgenomatia;o__UBA1406;f__GWC2-37-13;g__UM-FILTER-33-9;s__UM-FILTER-33-9 sp002785065	-
mOTU_0808	SweH24-26_MEGAHIT-group-0.211	KR0015B-DNA Meteoric planktonic	Äspö HRL	Sweden	70	70	56.877	None	75.47	1.87	d__Archaea;p__Micrarchaeota;c__Micrarchaeia;o__Norongarragalinales;f__SBBD01;g__;s__	P23110_101_S1_L004-P23110_102_S2_L004-P23110_103_S3_L004
mOTU_0809	SweH27-29_MEGAHIT-group-1.865	SA1420A-DNA Modern marine planktonic	Äspö HRL	Sweden	200.56	200.56	41.223	98.413	69.63	0.93	d__Archaea;p__Aenigmatarchaeota;c__Aenigmatarchaeia;o__QMZP01;f__QMZP01;g__;s__	P23110_104_S4_L004-P23110_105_S5_L004-P23110_106_S6_L004
mOTU_0810	UCr18-69_GCA_002773495.1	CG sampling	Crystal Geyser	USA	400	320-480	36.511	99.431	66.38	0	d__Bacteria;p__Patescibacteria;c__Paceibacteria;o__Paceibacterales;f__CG1-02-41-26;g__CG1-02-37-13;s__CG1-02-37-13 sp002773495	-
mOTU_0811	SweH22_OS_PC_MetaG.mb.61	OS_PC_MetaG Old saline planktonic	Äspö HRL	Sweden	448.35	448.35	38.217	98.485	70.89	2.97	d__Bacteria;p__Patescibacteria;c__Gracilibacteria;o__UBA1369;f__JAHJTR01;g__JAHJTR01;s__JAHJTR01 sp018829865	OS_PC_MetaG
mOTU_0812	SweH20_MM_PW_MetaG.mb.18	MM_PC_MetaG Modern marine planktonic	Äspö HRL	Sweden	171.26	171.26	34.139	None	98.95	0.53	d__Bacteria;p__Bacteroidota;c__Bacteroidia;o__Flavobacteriales;f__Flavobacteriaceae;g__Flavobacterium;s__Flavobacterium kayseriense	MM_PC_MetaG
mOTU_0813	SweH27-29_MEGAHIT-group-1.1021	SA1420A-DNA Modern marine planktonic	Äspö HRL	Sweden	200.56	200.56	46.028	None	89.22	0.54	d__Bacteria;p__Omnitrophota;c__Koll11;o__Tantalellales;f__Tantalellaceae;g__WJMH01;s__	P23110_104_S4_L004-P23110_105_S5_L004-P23110_106_S6_L004
mOTU_0814	RT3_SRR7102746.2	Beliy Yar 2014	Tomsk-Siberia	Russia	2600	2600	48.172	None	69.55	3.64	d__Bacteria;p__Chloroflexota;c__Anaerolineae;o__Anaerolineales;f__Anaerolineaceae;g__DYEC01;s__DYEC01 sp020725865	SRR7102746
mOTU_0815	SweH24-26_MEGAHIT-group-0.169	KR0015B-DNA Meteoric planktonic	Äspö HRL	Sweden	70	70	41.342	98.604	86.85	1.08	d__Bacteria;p__Omnitrophota;c__Koll11;o__Gygaellales;f__Profunditerraquicolaceae;g__UBA6249;s__	P23110_101_S1_L004-P23110_102_S2_L004-P23110_103_S3_L004
mOTU_0816	SweH_Undefined_mixed_planktonic.mb.24	Äspö sampling	Äspö HRL	Sweden	70	70	65.435	None	94.03	4.66	d__Bacteria;p__Pseudomonadota;c__Gammaproteobacteria;o__Xanthomonadales;f__Xanthomonadaceae;g__Stenotrophomonas;s__Stenotrophomonas maltophilia_Z	-
mOTU_0817	SweH24-26_MEGAHIT-group-0.53	KR0015B-DNA Meteoric planktonic	Äspö HRL	Sweden	70	70	43.517	None	88.79	0.93	d__Archaea;p__Nanoarchaeota;c__Nanoarchaeia;o__Woesearchaeales;f__;g__;s__	P23110_101_S1_L004-P23110_102_S2_L004-P23110_103_S3_L004
mOTU_0818	SweH20_MM_PC_MetaG.mb.117	MM_PC_MetaG Modern marine planktonic	Äspö HRL	Sweden	171.26	171.26	35.836	None	56.84	2.59	d__Bacteria;p__Patescibacteria;c__Paceibacteria;o__UBA9983;f__UBA9983;g__JAHIER01;s__	MM_PC_MetaG
mOTU_0819	CA3_SRR13727524.31	19GWE00545 groundwater	Alberta	Canada	135	135	62.293	None	88.48	1.13	d__Bacteria;p__Pseudomonadota;c__Gammaproteobacteria;o__Burkholderiales;f__SG8-41;g__Ga0077527;s__Ga0077527 sp030684405	SRR13727524
mOTU_0820	SweH_Undefined_mixed_planktonic.mb.35	Äspö sampling	Äspö HRL	Sweden	70	70	42.899	98.676	67.14	1.49	d__Bacteria;p__Patescibacteria;c__Paceibacteria;o__Portnoybacterales;f__GWB1-42-6;g__UBA8475;s__UBA8475 sp018826025	-
mOTU_0821	SoW10_SRR5011273.21	Be326_2013_DNA_MF	Welkom, Witwatersrand Basin	South Africa	1339	1339	42.982	None	62.09	1.38	d__Bacteria;p__Patescibacteria;c__Gracilibacteria;o__UBA1369;f__LOWO2-01-FULL-3;g__;s__	SRR5011273
mOTU_0822	SweH_Old_saline_planktonic.mb.128	Äspö sampling	Äspö HRL	Sweden	70	70	61.083	99.997	98.03	0	d__Bacteria;p__Pseudomonadota;c__Gammaproteobacteria;o__Burkholderiales;f__Rhodocyclaceae;g__Azonexus;s__Azonexus sp018828385	-
mOTU_0823	SweH24-26_MEGAHIT-group-0.512	KR0015B-DNA Meteoric planktonic	Äspö HRL	Sweden	70	70	49.262	None	85.98	0.47	d__Archaea;p__Micrarchaeota;c__Micrarchaeia;o__Norongarragalinales;f__SBBD01;g__JACRGC01;s__	P23110_101_S1_L004-P23110_102_S2_L004-P23110_103_S3_L004
mOTU_0824	SweH24-26_MEGAHIT-group-0.494	KR0015B-DNA Meteoric planktonic	Äspö HRL	Sweden	70	70	62.462	99.616	96.02	2.84	d__Bacteria;p__Planctomycetota;c__SBBH01;o__;f__;g__;s__	P23110_101_S1_L004-P23110_102_S2_L004-P23110_103_S3_L004
mOTU_0825	SweH_Old_saline_planktonic.mb.73	Äspö sampling	Äspö HRL	Sweden	70	70	63.487	99.805	96.13	1.79	d__Bacteria;p__Desulfobacterota;c__Desulfarculia;o__Desulfarculales;f__Desulfarculaceae;g__SURF-10;s__SURF-10 sp018819925	-
mOTU_0826	SoM6_SRR1633225.12	MM5_1940FW200712	Welkom, Masimong	South Africa	1900	1900	35.676	None	88.95	1.12	d__Bacteria;p__UBA9089;c__UBA9088;o__UBA9088;f__UBA9088;g__UBA9088;s__UBA9088 sp003498085	SRR1633225
mOTU_0827	SweH24-26_MEGAHIT-group-0.176	KR0015B-DNA Meteoric planktonic	Äspö HRL	Sweden	70	70	49.036	None	69.47	0	d__Bacteria;p__Patescibacteria;c__ABY1;o__UBA10025;f__JAHIVO01;g__;s__	P23110_101_S1_L004-P23110_102_S2_L004-P23110_103_S3_L004
mOTU_0828	SweH27-29_MEGAHIT-group-1.547	SA1420A-DNA Modern marine planktonic	Äspö HRL	Sweden	200.56	200.56	71.705	None	79.09	3.78	d__Bacteria;p__Latescibacterota;c__UBA2968;o__UBA8231;f__UBA8231;g__;s__	P23110_104_S4_L004-P23110_105_S5_L004-P23110_106_S6_L004
mOTU_0829	SweH3_Modern_marine_glass_biofilm.mb.140	MMBG Modern marine glass biofilm	Äspö HRL	Sweden	294.1	294.1	38.187	99.183	75.71	0	d__Bacteria;p__Patescibacteria;c__WWE3;o__UBA101185;f__UBA10185;g__JAAZNV01;s__JAAZNV01 sp018825365	SRR2544004
mOTU_0830	CA5_SRR13727531.49	19GWE00506 groundwater	Alberta	Canada	77	77	57.602	99.779	95.23	1.92	d__Bacteria;p__Pseudomonadota;c__Gammaproteobacteria;o__Burkholderiales;f__Sulfuricellaceae;g__Sulfurimicrobium;s__Sulfurimicrobium sp030652035	SRR13727531
mOTU_0831	SweH_Modern_marine.mb.144	Äspö sampling	Äspö HRL	Sweden	70	70	67.238	99.377	98.9	0	d__Bacteria;p__Krumholzibacteriota;c__Krumholzibacteria;o__LZORAL124-64-63;f__LZORAL124-64-63;g__JAHIYU01;s__JAHIYU01 sp018814885	-
mOTU_0832	SweH20_MM_PC_MetaG.mb.24	MM_PC_MetaG Modern marine planktonic	Äspö HRL	Sweden	171.26	171.26	38.531	99.305	71.29	2.97	d__Bacteria;p__Patescibacteria;c__Microgenomatia;o__Daviesbacterales;f__UBA10151;g__UBA10151;s__UBA10151 sp018817205	MM_PC_MetaG
mOTU_0833	UCr18-69_GCA_002780705.1	CG sampling	Crystal Geyser	USA	400	320-480	49.891	98.536	81.09	0.56	d__Bacteria;p__CG03;c__CG03;o__CG03;f__CG03;g__CG03;s__CG03 sp002780705	-
mOTU_0834	UCr18-69_GCA_002790735.1	CG sampling	Crystal Geyser	USA	400	320-480	37.219	97.845	63.22	0.16	d__Bacteria;p__Patescibacteria;c__Paceibacteria;o__Paceibacterales;f__PETJ01;g__PETJ01;s__PETJ01 sp002781125	-
mOTU_0835	SweH24-26_MEGAHIT-group-0.639	KR0015B-DNA Meteoric planktonic	Äspö HRL	Sweden	70	70	46.599	None	81.31	4.67	d__Archaea;p__Nanoarchaeota;c__Nanoarchaeia;o__Woesearchaeales;f__SM23-78;g__SM23-78;s__	P23110_101_S1_L004-P23110_102_S2_L004-P23110_103_S3_L004
mOTU_0836	UCr18-69_GCA_002796165.1	CG sampling	Crystal Geyser	USA	400	320-480	55.68	None	87.61	3.47	d__Bacteria;p__Nitrospinota;c__Nitrospinia;o__Nitrospinales;f__VA-1;g__21-14-0-20-56-8;s__21-14-0-20-56-8 sp002796165	-
mOTU_0837	SwiM13_SRR1917274.54	Autotrophic communities BRH/23	Mont Terri	Switzerland	562.73	562.73	66.238	99.776	91.12	1.73	d__Bacteria;p__Actinomycetota;c__Actinomycetes;o__Actinomycetales;f__Demequinaceae;g__Demequina;s__	SRR1917274
mOTU_0838	SweH19_UMS_B.mb.26	UMS_A Undefined mixed planktonic	Äspö HRL	Sweden	415.19	415.19	58.029	99.82	98.56	0.61	d__Bacteria;p__Pseudomonadota;c__Alphaproteobacteria;o__Rhodobacterales;f__Rhodobacteraceae;g__Celeribacter;s__Celeribacter baekdonensis	SRR10598221
mOTU_0839	SweH20_MM_PC_MetaG.mb.80	MM_PC_MetaG Modern marine planktonic	Äspö HRL	Sweden	171.26	171.26	38.58	99.851	76.57	1.72	d__Bacteria;p__Patescibacteria;c__Dojkabacteria;o__JAHIVN01;f__JAHIVN01;g__JAHIVN01;s__JAHIVN01 sp018816645	MM_PC_MetaG
mOTU_0840	UCr18-69_GCA_002779345.1	CG sampling	Crystal Geyser	USA	400	320-480	49.662	None	55.96	0	d__Bacteria;p__Omnitrophota;c__Koll11;o__2-02-FULL-51-18;f__2-02-FULL-51-18;g__20-14-0-80-50-8;s__20-14-0-80-50-8 sp002779345	-
mOTU_0841	SweH_Modern_marine.mb.174	Äspö sampling	Äspö HRL	Sweden	70	70	37.965	98.019	86.04	3.76	d__Bacteria;p__Omnitrophota;c__Koll11;o__Duberdicusellales;f__4484-171;g__JAHJHM01;s__JAHJHM01 sp018823915	-
mOTU_0842	SweH20_MM_PC_MetaG.mb.229	MM_PC_MetaG Modern marine planktonic	Äspö HRL	Sweden	171.26	171.26	37.297	99.514	66.51	0	d__Archaea;p__Nanoarchaeota;c__Nanoarchaeia;o__Pacearchaeales;f__GW2011-AR1;g__UBA73;s__UBA73 sp018817405	MM_PC_MetaG
mOTU_0843	SweH27-29_MEGAHIT-group-1.908	SA1420A-DNA Modern marine planktonic	Äspö HRL	Sweden	200.56	200.56	35.058	None	67.29	1.56	d__Archaea;p__Nanoarchaeota;c__Nanoarchaeia;o__Pacearchaeales;f__GW2011-AR1;g__;s__	P23110_104_S4_L004-P23110_105_S5_L004-P23110_106_S6_L004
mOTU_0844	SweH24-26_MEGAHIT-group-0.219	KR0015B-DNA Meteoric planktonic	Äspö HRL	Sweden	70	70	42.747	99.579	96.7	3.3	d__Bacteria;p__Marinisomatota;c__UBA2242;o__UBA2242;f__UBA2242;g__B118-G9;s__B118-G9 sp018824205	P23110_101_S1_L004-P23110_102_S2_L004-P23110_103_S3_L004
mOTU_0845	SweH27-29_MEGAHIT-group-1.479	SA1420A-DNA Modern marine planktonic	Äspö HRL	Sweden	200.56	200.56	60.697	98.753	93.87	1.97	d__Bacteria;p__Desulfobacterota;c__Desulfobaccia;o__Desulfobaccales;f__0-14-0-80-60-11;g__;s__	P23110_104_S4_L004-P23110_105_S5_L004-P23110_106_S6_L004
mOTU_0846	SoW10_SRR5011273.61	Be326_2013_DNA_MF	Welkom, Witwatersrand Basin	South Africa	1339	1339	41.404	99.976	80.83	1.12	d__Bacteria;p__Patescibacteria;c__ABY1;o__Magasanikbacterales;f__UBA922;g__DYFM01;s__DYFM01 sp020725175	SRR5011273
mOTU_0847	UCr9-16_GCA_001873935.1	Filtrate	Crystal Geyser	USA	800	800	65.51	99.566	94.96	0.84	d__Bacteria;p__Desulfobacterota_E;c__Deferrimicrobia;o__Deferrimicrobiales;f__Deferrimicrobiaceae;g__Deferrimicrobium;s__Deferrimicrobium sp001873935	SRR2638363-SRR2638370
mOTU_0848	SweH36_LR-C14009	KR0015B-LR Meteoric planktonic	Äspö HRL	Sweden	70	70	42.638	None	97.34	1.23	d__Bacteria;p__Campylobacterota;c__Campylobacteria;o__Campylobacterales;f__Sulfurimonadaceae;g__Sulfuricurvum;s__	KR0015B-LR
mOTU_0849	SweH27-29_MEGAHIT-group-1.74	SA1420A-DNA Modern marine planktonic	Äspö HRL	Sweden	200.56	200.56	44.414	None	69.63	0	d__Archaea;p__Aenigmatarchaeota;c__Aenigmatarchaeia;o__GW2011-AR5;f__GCA-2688965;g__;s__	P23110_104_S4_L004-P23110_105_S5_L004-P23110_106_S6_L004
mOTU_0850	UCr18-69_GCA_002771555.1	CG sampling	Crystal Geyser	USA	400	320-480	38.865	99.149	66.01	0.99	d__Bacteria;p__Patescibacteria;c__ABY1;o__UBA2196;f__GWA2-42-15;g__2-02-FULL-39-13;s__2-02-FULL-39-13 sp002782365	-
mOTU_0851	SweH27-29_MEGAHIT-group-1.534	SA1420A-DNA Modern marine planktonic	Äspö HRL	Sweden	200.56	200.56	37.63	None	91.01	2.25	d__Bacteria;p__UBA9089;c__CG2-30-40-21;o__CG2-30-40-21;f__SBAY01;g__;s__	P23110_104_S4_L004-P23110_105_S5_L004-P23110_106_S6_L004
mOTU_0852	CA7_SRR13727535.18	19GWC19053 groundwater	Alberta	Canada	85	85	40.83	None	88.44	4.53	d__Bacteria;p__Bacteroidota;c__Bacteroidia;o__Bacteroidales;f__Prolixibacteraceae;g__UBA6024;s__UBA6024 sp030691295	SRR13727535
mOTU_0853	SweH20_MM_PC_MetaG.mb.185	MM_PC_MetaG Modern marine planktonic	Äspö HRL	Sweden	171.26	171.26	37.861	99.502	66.67	0.93	d__Archaea;p__Nanoarchaeota;c__Nanoarchaeia;o__Pacearchaeales;f__GW2011-AR1;g__UBA73;s__UBA73 sp018817905	MM_PC_MetaG
mOTU_0854	SweH36_LR-mb.603	KR0015B-LR Meteoric planktonic	Äspö HRL	Sweden	70	70	41.381	None	52.69	0.66	d__Bacteria;p__Patescibacteria;c__Paceibacteria;o__Moranbacterales;f__JAPLXC01;g__;s__	KR0015B-LR
mOTU_0855	SweH30-32_MEGAHIT-group-2.107	SA2074A-DNA Modern marine planktonic	Äspö HRL	Sweden	281.65	281.65	40.9	None	60.12	0	d__Bacteria;p__Patescibacteria;c__Microgenomatia;o__UBA1400;f__PJMF01;g__UBA10119;s__	SA2074A-DNA-1_S86_L002-SA2074A-DNA-2_S87_L002-SA2074A-DNA-3_S88_L002
mOTU_0856	SwiM14_SRR1917273.52	Autotrophic communities BRH/23	Mont Terri	Switzerland	562.73	562.73	64.809	None	57.72	0.85	d__Bacteria;p__Deinococcota;c__Deinococci;o__Deinococcales;f__Trueperaceae;g__;s__	SRR1917273
mOTU_0857	UCr18-69_GCA_002794175.1	CG sampling	Crystal Geyser	USA	400	320-480	33.902	None	66.12	4.21	d__Archaea;p__Nanoarchaeota;c__Nanoarchaeia;o__Pacearchaeales;f__GW2011-AR1;g__;s__	-
mOTU_0858	SweH27-29_MEGAHIT-group-1.1010	SA1420A-DNA Modern marine planktonic	Äspö HRL	Sweden	200.56	200.56	39.835	None	53.27	3.96	d__Bacteria;p__Patescibacteria;c__Paceibacteria;o__Paceibacterales;f__JAQTPW01;g__JAQTPW01;s__	P23110_104_S4_L004-P23110_105_S5_L004-P23110_106_S6_L004
mOTU_0859	FOl3_KR13_S3.mb.63	KR13_S3	Olkiluoto Island	Finland	334.2	330.5–337.9	44.892	99.636	95.16	2.15	d__Bacteria;p__Omnitrophota;c__Koll11;o__JAHIPI01;f__JAHIPI01;g__JAHIPI01;s__JAHIPI01 sp018894435	SRR11548473
mOTU_0860	SweH22_OS_PC_MetaG.mb.153	OS_PC_MetaG Old saline planktonic	Äspö HRL	Sweden	448.35	448.35	58.78	99.561	72.77	4.06	d__Bacteria;p__Patescibacteria;c__ABY1;o__SG8-24;f__2-12-FULL-60-25;g__JAHJRN01;s__JAHJRN01 sp018830865	OS_PC_MetaG
mOTU_0861	SweH30-32_MEGAHIT-group-2.103	SA2074A-DNA Modern marine planktonic	Äspö HRL	Sweden	281.65	281.65	50.582	None	78.57	3.57	d__Bacteria;p__Desulfobacterota;c__Desulfobacteria;o__Desulfobacterales;f__UBA11574;g__;s__	SA2074A-DNA-1_S86_L002-SA2074A-DNA-2_S87_L002-SA2074A-DNA-3_S88_L002
mOTU_0862	SweH33-35_MEGAHIT-group-3.144	SA2600A-DNA Old saline planktonic	Äspö HRL	Sweden	345.02	345.02	35.381	None	60.48	4.47	d__Bacteria;p__Patescibacteria;c__Paceibacteria;o__UBA9983;f__UBA9983;g__JAHIER01;s__	SA2600A-DNA-1_S89_L002-SA2600A-DNA-2_S91_L002-SA2600A-DNA-3_S90_L002
mOTU_0863	SweH_Modern_marine.mb.211	Äspö sampling	Äspö HRL	Sweden	70	70	40.684	None	62.74	1.85	d__Bacteria;p__Patescibacteria;c__JAHJAL01;o__JAHJAL01;f__JAHJAL01;g__JAHJAL01;s__JAHJAL01 sp018814055	-
mOTU_0864	SoTa7_SRR1633224.18	TT107FW240811	Carltonville, Tau Tona	South Africa	3048	3048	56.061	None	68.29	1.02	d__Bacteria;p__Bacillota_B;c__Moorellia;o__PH28-bin88;f__PH28-bin88;g__UBA2598;s__UBA2598 sp002339345	SRR1633224
mOTU_0865	CA3_SRR13727524.34	19GWE00545 groundwater	Alberta	Canada	135	135	54.936	None	96.99	0.73	d__Bacteria;p__Pseudomonadota;c__Gammaproteobacteria;o__Burkholderiales;f__Rhodocyclaceae;g__Rugosibacter;s__Rugosibacter sp030652715	SRR13727524
mOTU_0866	SweH19_UMS_B.mb.54	UMS_A Undefined mixed planktonic	Äspö HRL	Sweden	415.19	415.19	60.179	99.875	99.46	1.14	d__Bacteria;p__Pseudomonadota;c__Alphaproteobacteria;o__Caulobacterales;f__Hyphomonadaceae;g__Hyphomonas;s__Hyphomonas sp018827375	SRR10598221
mOTU_0867	SweH24-26_MEGAHIT-group-0.612	KR0015B-DNA Meteoric planktonic	Äspö HRL	Sweden	70	70	44.616	None	52.43	3.45	d__Bacteria;p__Margulisbacteria;c__;o__;f__;g__;s__	P23110_101_S1_L004-P23110_102_S2_L004-P23110_103_S3_L004
mOTU_0868	SwiM14_SRR1917273.86	Autotrophic communities BRH/23	Mont Terri	Switzerland	562.73	562.73	63.697	99.914	98.89	0.63	d__Bacteria;p__Pseudomonadota;c__Alphaproteobacteria;o__Rhizobiales;f__Beijerinckiaceae;g__Methylocystis;s__	SRR1917273
mOTU_0869	UCr18-69_GCA_002774875.1	CG sampling	Crystal Geyser	USA	400	320-480	49.505	None	67.52	0	d__Bacteria;p__Patescibacteria;c__ABY1;o__SG8-24;f__UBA11717;g__UBA11717;s__UBA11717 sp002774875	-
mOTU_0870	UCr18-69_GCA_002778985.1	CG sampling	Crystal Geyser	USA	400	320-480	39.009	None	55.17	2.59	d__Bacteria;p__Patescibacteria;c__Paceibacteria;o__Paceibacterales;f__CG1-02-41-26;g__;s__	-
mOTU_0871	SoB3_SRR7867194.1	BE326FW160815 fracture fluid	Beatrix	South Africa	1340	1340	46.413	None	74.3	0	d__Bacteria;p__Patescibacteria;c__Paceibacteria;o__UBA9973;f__UBA9973;g__UBA9973;s__UBA9973 sp021813175	SRR7867194
mOTU_0872	UCr18-69_GCA_002793055.1	CG sampling	Crystal Geyser	USA	400	320-480	36.171	99.635	65.35	0.99	d__Bacteria;p__Patescibacteria;c__Microgenomatia;o__Levybacterales;f__GWA1-39-11;g__CG2-30-37-29;s__CG2-30-37-29 sp001873215	-
mOTU_0873	UCr9-16_GCA_001873165.1	Filtrate	Crystal Geyser	USA	800	800	37.294	None	71.91	0	d__Bacteria;p__Patescibacteria;c__JAEDAM01;o__BD1-5;f__UBA2023;g__UBA1545;s__UBA1545 sp001873165	SRR2638363-SRR2638370
mOTU_0874	FOl1_KR13_N2.mb.107	KR13_N2	Olkiluoto Island	Finland	334.2	330.5–337.9	39.971	97.156	85.62	4.25	d__Bacteria;p__Desulfobacterota;c__Desulfobacteria;o__Desulfobacterales;f__ETH-SRB1;g__B13-G4;s__B13-G4 sp018897415	SRR11548471
mOTU_0875	UCr18-69_GCA_002779925.1	CG sampling	Crystal Geyser	USA	400	320-480	35.135	98.348	67.89	0	d__Bacteria;p__Patescibacteria;c__Microgenomatia;o__UBA12405;f__UBA12405;g__UBA12158;s__UBA12158 sp001873665	-
mOTU_0876	SweH20_MM_PC_MetaG.mb.147	MM_PC_MetaG Modern marine planktonic	Äspö HRL	Sweden	171.26	171.26	41.238	None	70.19	0.99	d__Bacteria;p__Patescibacteria;c__ABY1;o__UBA11705;f__JABHMO01;g__JAHIRY01;s__JAHIRY01 sp018818405	MM_PC_MetaG
mOTU_0877	UCr18-69_GCA_002763035.1	CG sampling	Crystal Geyser	USA	400	320-480	34.724	None	63.01	0	d__Archaea;p__Nanoarchaeota;c__Nanoarchaeia;o__Pacearchaeales;f__GW2011-AR1;g__PFDC01;s__PFDC01 sp002763035	-
mOTU_0878	FOl12_KR11_0.1_MetaG.mb.59	KR11_0.1_MetaG	Olkiluoto Island	Finland	375.1	366.7–383.5	33.929	None	51.96	1.95	d__Bacteria;p__Patescibacteria;c__Paceibacteria;o__Paceibacterales;f__GWA2-38-27;g__JAHJSY01;s__	SRR6976411
mOTU_0879	UCr9-16_GCA_001871605.1	Filtrate	Crystal Geyser	USA	800	800	54.605	99.596	82.71	1.87	d__Archaea;p__Micrarchaeota;c__Micrarchaeia;o__Norongarragalinales;f__Norongarragalinaceae;g__UBA95;s__UBA95 sp002499405	SRR2638363-SRR2638370
mOTU_0880	UCr18-69_GCA_002778835.1	CG sampling	Crystal Geyser	USA	400	320-480	71.104	99.939	98.83	0.78	d__Bacteria;p__Pseudomonadota;c__Alphaproteobacteria;o__Rhizobiales;f__Beijerinckiaceae;g__Methylobacterium;s__Methylobacterium jeotgali	-
mOTU_0881	SweH24-26_MEGAHIT-group-0.703	KR0015B-DNA Meteoric planktonic	Äspö HRL	Sweden	70	70	49.214	97.12	56.39	3.23	d__Bacteria;p__Desulfobacterota;c__DSM-4660;o__Desulfatiglandales;f__HGW-15;g__;s__	P23110_101_S1_L004-P23110_102_S2_L004-P23110_103_S3_L004
mOTU_0882	SoB2_SRR13164375.20	BE326FW270712_BH2	Welkom, Beatrix	South Africa	1339	1339	41.466	100	89.6	1.98	d__Bacteria;p__Bacillota_E;c__DVGY01;o__DVGY01;f__DVGY01;g__DVGY01;s__DVGY01 sp020724425	SRR13164375
mOTU_0883	SoD4_SRR13164374.12	DR5IPCFW280711	Carltonville, Driefontein	South Africa	1046	1046	32.825	None	89.02	0	d__Archaea;p__Micrarchaeota;c__Micrarchaeia;o__Anstonellales;f__Bilamarchaeaceae;g__JAHJBR01;s__JAHJBR01 sp020726005	SRR13164374
mOTU_0884	UCa4_SRR4343426.32	domestic groundwater	San Joaquin Valley	USA	100	100	45.764	98.488	79.19	2.27	d__Bacteria;p__Nitrospirota;c__9FT-COMBO-42-15;o__;f__;g__;s__	SRR4343426
mOTU_0885	RC1_SRR6186653.40	oil-prospecting borehole 5P	Near the village of Chazhemto-Tomsk	Russia	2800	2800	49.208	None	94.92	0	d__Bacteria;p__Atribacterota;c__Atribacteria;o__Atribacterales;f__Caldatribacteriaceae;g__JABUEZ01;s__JABUEZ01 sp013314795	SRR6186653
mOTU_0886	SoB2_SRR13164375.15	BE326FW270712_BH2	Welkom, Beatrix	South Africa	1339	1339	66.834	97.741	83.06	2.47	d__Bacteria;p__Pseudomonadota;c__Gammaproteobacteria;o__Burkholderiales;f__Thiobacillaceae;g__Thiobacillus;s__Thiobacillus denitrificans_G	SRR13164375
mOTU_0887	SweH24-26_MEGAHIT-group-0.348	KR0015B-DNA Meteoric planktonic	Äspö HRL	Sweden	70	70	48.091	99.519	85.48	2.15	d__Bacteria;p__Omnitrophota;c__Koll11;o__JAFGHF01;f__JAFGHF01;g__;s__	P23110_101_S1_L004-P23110_102_S2_L004-P23110_103_S3_L004
mOTU_0888	UCr18-69_GCA_002763085.1	CG sampling	Crystal Geyser	USA	400	320-480	32.273	None	64.41	0	d__Archaea;p__Nanoarchaeota;c__Nanoarchaeia;o__Pacearchaeales;f__GW2011-AR1;g__PFCY01;s__PFCY01 sp002763085	-
mOTU_0889	UCr18-69_GCA_002778535.1	CG sampling	Crystal Geyser	USA	400	320-480	36.186	None	62.54	0	d__Bacteria;p__Patescibacteria;c__ABY1;o__UBA2196;f__UBA2196;g__1-14-0-10-36-11;s__1-14-0-10-36-11 sp002778535	-
mOTU_0890	SwiM13_SRR1917274.31	Autotrophic communities BRH/23	Mont Terri	Switzerland	562.73	562.73	70.763	None	76.2	4.45	d__Bacteria;p__Actinomycetota;c__Actinomycetes;o__Actinomycetales;f__Dermatophilaceae;g__Intrasporangium;s__Intrasporangium calvum	SRR1917274
mOTU_0891	SweH24-26_MEGAHIT-group-0.303	KR0015B-DNA Meteoric planktonic	Äspö HRL	Sweden	70	70	38.177	None	61.39	2.97	d__Bacteria;p__Patescibacteria;c__ABY1;o__Veblenbacterales;f__UBA10138;g__;s__	P23110_101_S1_L004-P23110_102_S2_L004-P23110_103_S3_L004
mOTU_0892	UCr9-16_GCA_001872425.1	Filtrate	Crystal Geyser	USA	800	800	41.384	98.846	69.83	3.45	d__Bacteria;p__Patescibacteria;c__Paceibacteria;o__Paceibacterales;f__CG1-02-41-26;g__CG1-02-41-26;s__CG1-02-41-26 sp002773545	SRR2638363-SRR2638370
mOTU_0893	FOl12_KR11_0.1_MetaG.mb.20	KR11_0.1_MetaG	Olkiluoto Island	Finland	375.1	366.7–383.5	43.147	99.152	89.78	1.89	d__Bacteria;p__Omnitrophota;c__Koll11;o__Gorgyraeales;f__Gorgyraeaceae;g__JAHIEN01;s__JAHIEN01 sp018901615	SRR6976411
mOTU_0894	SweH_Modern_marine_planktonic.mb.39	Äspö sampling	Äspö HRL	Sweden	70	70	48.041	97.681	94.09	1.08	d__Bacteria;p__Omnitrophota;c__Koll11;o__2-01-FULL-45-10;f__2-01-FULL-45-10;g__CAIMPC01;s__CAIMPC01 sp018823705	-
mOTU_0895	SoW10_SRR5011273.20	Be326_2013_DNA_MF	Welkom, Witwatersrand Basin	South Africa	1339	1339	53.632	99.073	87.73	2.1	d__Bacteria;p__Chloroflexota;c__Anaerolineae;o__Anaerolineales;f__Villigracilaceae;g__Villigracilis;s__Villigracilis sp002343775	SRR5011273
mOTU_0896	FOl1_KR13_N2.mb.106	KR13_N2	Olkiluoto Island	Finland	334.2	330.5–337.9	34.945	97.296	85	0	d__Bacteria;p__Actinomycetota;c__Humimicrobiia;o__Humimicrobiales;f__Humimicrobiaceae;g__JAHILC01;s__JAHILC01 sp018897225	SRR11548471
mOTU_0897	UCr18-69_GCA_002773215.1	CG sampling	Crystal Geyser	USA	400	320-480	35.419	None	51.98	0.5	d__Bacteria;p__Patescibacteria;c__Microgenomatia;o__Levybacterales;f__UBA12049;g__JACQHJ01;s__	-
mOTU_0898	RC1_SRR6186653.114	oil-prospecting borehole 5P	Near the village of Chazhemto-Tomsk	Russia	2800	2800	37.528	None	57.59	0.99	d__Bacteria;p__Patescibacteria;c__Microgenomatia;o__GWA2-44-7;f__UBA8517;g__UBA1430;s__UBA1430 sp013374835	SRR6186653
mOTU_0899	SweH_Modern_marine_rock_biofilm.mb.68	Äspö sampling	Äspö HRL	Sweden	70	70	64.712	99.995	96.8	0	d__Bacteria;p__Pseudomonadota;c__Gammaproteobacteria;o__Burkholderiales;f__Rhodocyclaceae;g__Sulfurisoma;s__Sulfurisoma sp018825305	-
mOTU_0900	SweH24-26_MEGAHIT-group-0.681	KR0015B-DNA Meteoric planktonic	Äspö HRL	Sweden	70	70	36.598	None	76.1	3.37	d__Bacteria;p__Patescibacteria;c__ABY1;o__Magasanikbacterales;f__UBA922;g__;s__	P23110_101_S1_L004-P23110_102_S2_L004-P23110_103_S3_L004
mOTU_0901	SweH24-26_MEGAHIT-group-0.184	KR0015B-DNA Meteoric planktonic	Äspö HRL	Sweden	70	70	34.991	None	89.25	0	d__Archaea;p__Iainarchaeota;c__Iainarchaeia;o__Iainarchaeales;f__JAFCCW01;g__;s__	P23110_101_S1_L004-P23110_102_S2_L004-P23110_103_S3_L004
mOTU_0902	UCr18-69_GCA_002790135.1	CG sampling	Crystal Geyser	USA	400	320-480	37.657	None	58.09	0	d__Bacteria;p__Patescibacteria;c__ABY1;o__BM507;f__GWC2-42-12;g__;s__	-
mOTU_0903	SweH27-29_MEGAHIT-group-1.742	SA1420A-DNA Modern marine planktonic	Äspö HRL	Sweden	200.56	200.56	51.374	None	77.23	0	d__Bacteria;p__Patescibacteria;c__ABY1;o__UBA9570;f__XYC2-FULL-38-9;g__;s__	P23110_104_S4_L004-P23110_105_S5_L004-P23110_106_S6_L004
mOTU_0904	SweH22_OS_PC_MetaG.mb.142	OS_PC_MetaG Old saline planktonic	Äspö HRL	Sweden	448.35	448.35	49.817	None	91.96	1.73	d__Bacteria;p__SAR324;c__SAR324;o__XYD2-FULL-50-16;f__JAHJRI01;g__JAHJRI01;s__JAHJRI01 sp018830885	OS_PC_MetaG
mOTU_0905	SweH27-29_MEGAHIT-group-1.626	SA1420A-DNA Modern marine planktonic	Äspö HRL	Sweden	200.56	200.56	35.759	None	68.69	0	d__Archaea;p__Nanoarchaeota;c__Nanoarchaeia;o__Pacearchaeales;f__GW2011-AR1;g__;s__	P23110_104_S4_L004-P23110_105_S5_L004-P23110_106_S6_L004
mOTU_0906	UCr18-69_GCA_002771215.1	CG sampling	Crystal Geyser	USA	400	320-480	39.89	99.645	78.45	0	d__Bacteria;p__Patescibacteria;c__UBA1384;o__UBA12157_A;f__GCA-002773005;g__GCA-002773005;s__GCA-002773005 sp002771215	-
mOTU_0907	SweH27-29_MEGAHIT-group-1.24	SA1420A-DNA Modern marine planktonic	Äspö HRL	Sweden	200.56	200.56	60.167	None	97.73	1.14	d__Bacteria;p__Planctomycetota;c__Phycisphaerae;o__UBA1845;f__Fen-1342;g__JAAYXS01;s__	P23110_104_S4_L004-P23110_105_S5_L004-P23110_106_S6_L004
mOTU_0908	UCr9-16_GCA_001873345.1	Filtrate	Crystal Geyser	USA	800	800	33.445	99.424	92.03	0.15	d__Bacteria;p__Atribacterota;c__JS1;o__SB-45;f__34-128;g__CG2-30-33-13;s__CG2-30-33-13 sp002782675	SRR2638363-SRR2638370
mOTU_0909	UCr18-69_GCA_002778445.1	CG sampling	Crystal Geyser	USA	400	320-480	43.502	None	55.64	2.97	d__Bacteria;p__Patescibacteria;c__ABY1;o__Magasanikbacterales;f__UBA922;g__JAGOTR01;s__	-
mOTU_0910	SweH24-26_MEGAHIT-group-0.164	KR0015B-DNA Meteoric planktonic	Äspö HRL	Sweden	70	70	34.154	None	55.45	0	d__Bacteria;p__Patescibacteria;c__ABY1;o__;f__;g__;s__	P23110_101_S1_L004-P23110_102_S2_L004-P23110_103_S3_L004
mOTU_0911	SweH24-26_MEGAHIT-group-0.510	KR0015B-DNA Meteoric planktonic	Äspö HRL	Sweden	70	70	39.083	99.958	96.56	4.49	d__Bacteria;p__Spirochaetota;c__UBA4802;o__UBA4802;f__JAFGDQ01;g__JAFGSG01;s__	P23110_101_S1_L004-P23110_102_S2_L004-P23110_103_S3_L004
mOTU_0912	SweH24-26_MEGAHIT-group-0.206	KR0015B-DNA Meteoric planktonic	Äspö HRL	Sweden	70	70	45.28	None	54.54	2.26	d__Archaea;p__Aenigmatarchaeota;c__Aenigmatarchaeia;o__Aenigmatarchaeales;f__Aenigmatarchaeaceae;g__;s__	P23110_101_S1_L004-P23110_102_S2_L004-P23110_103_S3_L004
mOTU_0913	SweH30-32_MEGAHIT-group-2.138	SA2074A-DNA Modern marine planktonic	Äspö HRL	Sweden	281.65	281.65	43.198	None	61.87	1.85	d__Bacteria;p__Patescibacteria;c__JABMPQ01;o__JABMPQ01;f__JABMPQ01;g__JABMPQ01;s__	SA2074A-DNA-1_S86_L002-SA2074A-DNA-2_S87_L002-SA2074A-DNA-3_S88_L002
mOTU_0914	SweH1_Modern_marine.mb.305	MMBR Modern marine rock biofilm	Äspö HRL	Sweden	294.1	294.1	52.562	None	93.35	2.52	d__Bacteria;p__Pseudomonadota;c__Gammaproteobacteria;o__Burkholderiales;f__Burkholderiaceae;g__Limnobacter;s__Limnobacter sp018812945	SRR2540949
mOTU_0915	SwiM14_SRR1917273.73	Autotrophic communities BRH/23	Mont Terri	Switzerland	562.73	562.73	41.925	None	64.32	2.15	d__Bacteria;p__Bacteroidota;c__Bacteroidia;o__Bacteroidales;f__Prolixibacteraceae;g__Mariniphaga;s__	SRR1917273
mOTU_0916	SweH24-26_MEGAHIT-group-0.731	KR0015B-DNA Meteoric planktonic	Äspö HRL	Sweden	70	70	41.238	None	56.09	3.45	d__Bacteria;p__Patescibacteria;c__Paceibacteria;o__GCA-002779875;f__GCA-002779875;g__;s__	P23110_101_S1_L004-P23110_102_S2_L004-P23110_103_S3_L004
mOTU_0917	UCr18-69_GCA_002796105.1	CG sampling	Crystal Geyser	USA	400	320-480	63.48	None	76.65	0.54	d__Bacteria;p__Omnitrophota;c__Koll11;o__Aquiviventales;f__Aquiviventaceae;g__21-14-0-20-63-9;s__21-14-0-20-63-9 sp002796105	-
mOTU_0918	SweH36_LR-mb.602	KR0015B-LR Meteoric planktonic	Äspö HRL	Sweden	70	70	52.384	None	70.69	0.06	d__Bacteria;p__Omnitrophota;c__Koll11;o__Pluralincolimonadales;f__Pluralincolimonadaceae;g__Pluralincolimonas;s__	KR0015B-LR
mOTU_0919	FsSAG_SAG.0273B11.S18	Äspö sampling	Äspö HRL	Sweden	70	70	48.207	None	80.36	1.98	d__Bacteria;p__Chloroflexota;c__Dehalococcoidia;o__GIF9;f__UBA5620;g__9FT-COMBO-48-23;s__	-
mOTU_0920	SweH27-29_MEGAHIT-group-1.733	SA1420A-DNA Modern marine planktonic	Äspö HRL	Sweden	200.56	200.56	33.596	None	69.13	3.76	d__Bacteria;p__Patescibacteria;c__ABY1;o__BM507;f__JAQTRU01;g__;s__	P23110_104_S4_L004-P23110_105_S5_L004-P23110_106_S6_L004
mOTU_0921	SweH9_OS_PC_MetaG.mb.12	OSL_B Old saline planktonic	Äspö HRL	Sweden	448.37	448.37	59.865	99.849	98.19	0.79	d__Bacteria;p__Pseudomonadota;c__Gammaproteobacteria;o__Xanthomonadales;f__Wenzhouxiangellaceae;g__JAHJQV01;s__JAHJQV01 sp018819105	SRR10598173
mOTU_0922	SwiM14_SRR1917273.14	Autotrophic communities BRH/23	Mont Terri	Switzerland	562.73	562.73	55.065	99.423	100	1.9	d__Bacteria;p__Bacillota_B;c__Desulfotomaculia;o__Desulfotomaculales;f__;g__;s__	SRR1917273
mOTU_0923	SweH24-26_MEGAHIT-group-0.34	KR0015B-DNA Meteoric planktonic	Äspö HRL	Sweden	70	70	61.903	None	78.48	2.73	d__Bacteria;p__Chloroflexota;c__Anaerolineae;o__Anaerolineales;f__Villigracilaceae;g__Fen-1038;s__	P23110_101_S1_L004-P23110_102_S2_L004-P23110_103_S3_L004
mOTU_0924	SweH27-29_MEGAHIT-group-1.942	SA1420A-DNA Modern marine planktonic	Äspö HRL	Sweden	200.56	200.56	34.172	99.79	68.85	0	d__Archaea;p__Nanoarchaeota;c__Nanoarchaeia;o__Pacearchaeales;f__GW2011-AR1;g__JAGVXH01;s__	P23110_104_S4_L004-P23110_105_S5_L004-P23110_106_S6_L004
mOTU_0925	UCr18-69_GCA_002791295.1	CG sampling	Crystal Geyser	USA	400	320-480	49.815	None	68.81	1.16	d__Bacteria;p__Patescibacteria;c__ABY1;o__SG8-24;f__GWF2-40-263;g__UM-FILTER-50-9;s__UM-FILTER-50-9 sp002791295	-
mOTU_0926	CA5_SRR13727531.38	19GWE00506 groundwater	Alberta	Canada	77	77	49.365	99.895	83.2	0.07	d__Bacteria;p__Pseudomonadota;c__Gammaproteobacteria;o__Burkholderiales;f__Gallionellaceae;g__Nitrotoga;s__Nitrotoga sp003402375	SRR13727531
mOTU_0927	SweH22_OS_PC_MetaG.mb.80	OS_PC_MetaG Old saline planktonic	Äspö HRL	Sweden	448.35	448.35	63.05	97.673	80.5	3.82	d__Bacteria;p__Pseudomonadota;c__Alphaproteobacteria;o__Rhizobiales;f__Rhizobiaceae;g__Hoeflea;s__Hoeflea sp018829385	OS_PC_MetaG
mOTU_0928	UCa1_SRR4343439.31	domestic groundwater	San Joaquin Valley	USA	100	100	58.234	None	70.4	0.96	d__Bacteria;p__Nitrospirota;c__Nitrospiria;o__Nitrospirales;f__Nitrospiraceae;g__Nitrospira_D;s__	SRR4343439
mOTU_0929	UcrSAG_Gammaproteobacteria2_29_1.contigs	CG_SAG_2014	Crystal Geyser	USA	400	320-480	28.683	None	51.98	0	d__Bacteria;p__Pseudomonadota;c__Gammaproteobacteria;o__JAGOUU01;f__JAGOUU01;g__;s__	-
mOTU_0930	UCr18-69_GCA_002787375.1	CG sampling	Crystal Geyser	USA	400	320-480	37.15	99.619	67	1.1	d__Bacteria;p__Patescibacteria;c__ABY1;o__UBA2196;f__GWA2-42-15;g__GCA-002787375;s__GCA-002787375 sp002778965	-
mOTU_0931	SweH27-29_MEGAHIT-group-1.518	SA1420A-DNA Modern marine planktonic	Äspö HRL	Sweden	200.56	200.56	35.769	None	69.8	0.99	d__Bacteria;p__Patescibacteria;c__ABY1;o__;f__;g__;s__	P23110_104_S4_L004-P23110_105_S5_L004-P23110_106_S6_L004
mOTU_0932	UCr18-69_GCA_002787455.1	CG sampling	Crystal Geyser	USA	400	320-480	59.676	99.123	63.88	0.21	d__Bacteria;p__Pseudomonadota;c__Gammaproteobacteria;o__Burkholderiales;f__Gallionellaceae;g__Sideroxyarcus;s__Sideroxyarcus sp002787455	-
mOTU_0933	SoW11_SRR5011275.7	Be326_2012_DNA_MF	Witwatersrand Basin	South Africa	1339	1339	70.245	100	98.01	1.18	d__Bacteria;p__Pseudomonadota;c__Alphaproteobacteria;o__Rhodospirillales;f__Magnetospirillaceae;g__;s__	SRR5011275
mOTU_0934	SweH24-26_MEGAHIT-group-0.234	KR0015B-DNA Meteoric planktonic	Äspö HRL	Sweden	70	70	35.016	None	65.38	0	d__Bacteria;p__Patescibacteria;c__Paceibacteria;o__RBG-13-40-8-A;f__RBG-13-40-8-A;g__JAKJED01;s__	P23110_101_S1_L004-P23110_102_S2_L004-P23110_103_S3_L004
mOTU_0935	SweH30-32_MEGAHIT-group-2.34	SA2074A-DNA Modern marine planktonic	Äspö HRL	Sweden	281.65	281.65	40.285	None	87.3	2.75	d__Bacteria;p__Zixibacteria;c__MSB-5A5;o__GN15;f__FEB-12;g__DAOWMZ01;s__	SA2074A-DNA-1_S86_L002-SA2074A-DNA-2_S87_L002-SA2074A-DNA-3_S88_L002
mOTU_0936	SweH24-26_MEGAHIT-group-0.555	KR0015B-DNA Meteoric planktonic	Äspö HRL	Sweden	70	70	44.65	98.956	67.33	4.95	d__Bacteria;p__Patescibacteria;c__ABY1;o__JAHIZJ01;f__;g__;s__	P23110_101_S1_L004-P23110_102_S2_L004-P23110_103_S3_L004
mOTU_0937	SweH24-26_MEGAHIT-group-0.419	KR0015B-DNA Meteoric planktonic	Äspö HRL	Sweden	70	70	57.677	None	88.43	3.21	d__Bacteria;p__Desulfobacterota;c__Desulfobulbia;o__Desulfobulbales;f__Desulfurivibrionaceae;g__Thiovibrio;s__	P23110_101_S1_L004-P23110_102_S2_L004-P23110_103_S3_L004
mOTU_0938	CA5_SRR13727531.11	19GWE00506 groundwater	Alberta	Canada	77	77	67.426	None	95.61	3.05	d__Bacteria;p__Pseudomonadota;c__Gammaproteobacteria;o__Burkholderiales;f__Burkholderiaceae;g__Rubrivivax;s__Rubrivivax sp030653385	SRR13727531
mOTU_0939	FOl3_KR13_S3.mb.73	KR13_S3	Olkiluoto Island	Finland	334.2	330.5–337.9	34.158	98.078	53	0.15	d__Bacteria;p__Atribacterota;c__JS1;o__SB-45;f__34-128;g__34-128;s__34-128 sp018894595	SRR11548473
mOTU_0940	UCr18-69_GCA_002779725.1	CG sampling	Crystal Geyser	USA	400	320-480	43.568	99.758	81.74	0	d__Bacteria;p__Patescibacteria;c__Paceibacteria;o__Moranbacterales;f__UBA11712;g__GCA-002782285;s__GCA-002782285 sp002790655	-
mOTU_0941	UCr18-69_GCA_002762835.1	CG sampling	Crystal Geyser	USA	400	320-480	33.846	None	52.34	0.93	d__Archaea;p__Nanoarchaeota;c__Nanoarchaeia;o__Pacearchaeales;f__GW2011-AR1;g__;s__	-
mOTU_0942	CA1_SRR13727520.26	19GWC19028 groundwater	Alberta	Canada	74	74	40.433	None	56.68	0.95	d__Bacteria;p__Bacteroidota;c__Bacteroidia;o__Flavobacteriales;f__Flavobacteriaceae;g__UM-FILTER-40-17;s__	SRR13727520
mOTU_0943	SweH24-26_MEGAHIT-group-0.747	KR0015B-DNA Meteoric planktonic	Äspö HRL	Sweden	70	70	34.675	None	71.78	0	d__Bacteria;p__Patescibacteria;c__ABY1;o__UBA9570;f__JAHJKD01;g__;s__	P23110_101_S1_L004-P23110_102_S2_L004-P23110_103_S3_L004
mOTU_0944	FOl2_KR13_N1.mb.60	KR13_N1	Olkiluoto Island	Finland	334.2	330.5–337.9	29.245	99.85	87.64	1.12	d__Bacteria;p__Dependentiae;c__Babeliae;o__Babeliales;f__UASB340;g__UASB340;s__UASB340 sp018897535	SRR11548472
mOTU_0945	SweH24-26_MEGAHIT-group-0.115	KR0015B-DNA Meteoric planktonic	Äspö HRL	Sweden	70	70	44.427	None	89.72	1.87	d__Archaea;p__Iainarchaeota;c__Iainarchaeia;o__Iainarchaeales;f__JAFCCJ01;g__;s__	P23110_101_S1_L004-P23110_102_S2_L004-P23110_103_S3_L004
mOTU_0946	SweH27-29_MEGAHIT-group-1.884	SA1420A-DNA Modern marine planktonic	Äspö HRL	Sweden	200.56	200.56	42.251	97.835	68.81	1.98	d__Bacteria;p__Patescibacteria;c__ABY1;o__SG8-24;f__UBA9568;g__;s__	P23110_104_S4_L004-P23110_105_S5_L004-P23110_106_S6_L004
mOTU_0947	UCr18-69_GCA_002792115.1	CG sampling	Crystal Geyser	USA	400	320-480	33.219	None	80.37	0	d__Archaea;p__Nanoarchaeota;c__Nanoarchaeia;o__Woesearchaeales;f__GW2011-AR9;g__GCA-002792115;s__GCA-002792115 sp002792115	-
mOTU_0948	SweH27-29_MEGAHIT-group-1.614	SA1420A-DNA Modern marine planktonic	Äspö HRL	Sweden	200.56	200.56	44.346	None	79.44	2.8	d__Archaea;p__Nanoarchaeota;c__Nanoarchaeia;o__Woesearchaeales;f__;g__;s__	P23110_104_S4_L004-P23110_105_S5_L004-P23110_106_S6_L004
mOTU_0949	SweH24-26_MEGAHIT-group-0.7	KR0015B-DNA Meteoric planktonic	Äspö HRL	Sweden	70	70	50.184	None	96.42	0.93	d__Archaea;p__Altiarchaeota;c__Altiarchaeia;o__IMC4;f__SCGC-AAA252-I15;g__;s__	P23110_101_S1_L004-P23110_102_S2_L004-P23110_103_S3_L004
mOTU_0950	SwiM14_SRR1917273.64	Autotrophic communities BRH/23	Mont Terri	Switzerland	562.73	562.73	66.05	99.747	96.98	2.59	d__Bacteria;p__Actinomycetota;c__Thermoleophilia;o__RBG-16-64-13;f__RBG-16-64-13;g__JAHJSA01;s__	SRR1917273
mOTU_0951	UCr18-69_GCA_002792535.1	CG sampling	Crystal Geyser	USA	400	320-480	37.603	99.788	81.65	0	d__Bacteria;p__Patescibacteria;c__Gracilibacteria;o__UBA1369;f__LOWO2-01-FULL-3;g__UM-FILTER-38-24;s__UM-FILTER-38-24 sp002792535	-
mOTU_0952	SweH30-32_MEGAHIT-group-2.13	SA2074A-DNA Modern marine planktonic	Äspö HRL	Sweden	281.65	281.65	62.64	99.98	96.65	1.2	d__Bacteria;p__Pseudomonadota;c__Gammaproteobacteria;o__Burkholderiales;f__Thiobacillaceae;g__Thiobacillus;s__	SA2074A-DNA-1_S86_L002-SA2074A-DNA-2_S87_L002-SA2074A-DNA-3_S88_L002
mOTU_0953	SweH_Old_saline_planktonic.mb.28	Äspö sampling	Äspö HRL	Sweden	70	70	67.145	99.854	89.99	4.79	d__Bacteria;p__Pseudomonadota;c__Alphaproteobacteria;o__Caulobacterales;f__Caulobacteraceae;g__Brevundimonas;s__Brevundimonas sp018820205	-
mOTU_0954	UCr18-69_GCA_002771745.1	CG sampling	Crystal Geyser	USA	400	320-480	41.271	98.532	93.66	1.08	d__Bacteria;p__Bacteroidota;c__Bacteroidia;o__Bacteroidales;f__F082;g__UBA6244;s__UBA6244 sp002771745	-
mOTU_0955	UCr18-69_GCA_002790635.1	CG sampling	Crystal Geyser	USA	400	320-480	42.3	None	65.1	1.12	d__Bacteria;p__Patescibacteria;c__Paceibacteria;o__Moranbacterales;f__UBA2206;g__UM-FILTER-42-9;s__UM-FILTER-42-9 sp002790635	-
mOTU_0956	SoTa8_SRR13164372.18	TT109FW060312_BH2	Carltonville, Tau Tona	South Africa	3136	3136	57.425	None	85.76	2	d__Bacteria;p__Chloroflexota;c__Anaerolineae;o__Anaerolineales;f__Villigracilaceae;g__Defluviilinea;s__Defluviilinea sp020723805	SRR13164372
mOTU_0957	UCa4_SRR4343426.6	domestic groundwater	San Joaquin Valley	USA	100	100	33.481	None	60.99	0.86	d__Bacteria;p__Bacteroidota;c__Bacteroidia;o__Flavobacteriales;f__Weeksellaceae;g__Cloacibacterium;s__Cloacibacterium caeni_A	SRR4343426
mOTU_0958	SweH36_LR-mb.52	KR0015B-LR Meteoric planktonic	Äspö HRL	Sweden	70	70	51.307	None	95.78	0.65	d__Bacteria;p__Desulfobacterota;c__Desulfobacteria;o__Desulfobacterales;f__JAFDDL01;g__;s__	KR0015B-LR
mOTU_0959	UCr18-69_GCA_002790095.1	CG sampling	Crystal Geyser	USA	400	320-480	62.579	99.759	94.38	1.19	d__Bacteria;p__Elusimicrobiota;c__Elusimicrobia;o__UBA1565;f__UBA1565;g__UBA1565;s__UBA1565 sp002790095	-
mOTU_0960	SweH30-32_MEGAHIT-group-2.37	SA2074A-DNA Modern marine planktonic	Äspö HRL	Sweden	281.65	281.65	67.182	97.574	98.9	2.26	d__Bacteria;p__Krumholzibacteriota;c__Krumholzibacteria;o__LZORAL124-64-63;f__LZORAL124-64-63;g__JAHJTW01;s__JAHJTW01 sp018829565	SA2074A-DNA-1_S86_L002-SA2074A-DNA-2_S87_L002-SA2074A-DNA-3_S88_L002
mOTU_0961	CA5_SRR13727531.21	19GWE00506 groundwater	Alberta	Canada	77	77	45.017	None	61.39	0	d__Archaea;p__Halobacteriota;c__Methanosarcinia;o__Methanosarcinales;f__Methanoperedenaceae;g__Methanoperedens;s__	SRR13727531
mOTU_0962	SweH27-29_MEGAHIT-group-1.834	SA1420A-DNA Modern marine planktonic	Äspö HRL	Sweden	200.56	200.56	41.644	None	82.02	1.14	d__Bacteria;p__Omnitrophota;c__Koll11;o__Gygaellales;f__Profunditerraquicolaceae;g__JAHIZC01;s__	P23110_104_S4_L004-P23110_105_S5_L004-P23110_106_S6_L004
mOTU_0963	SweH19_UMS_B.mb.11	UMS_A Undefined mixed planktonic	Äspö HRL	Sweden	415.19	415.19	48.181	99.007	58.22	0.85	d__Bacteria;p__Patescibacteria;c__Paceibacteria;o__UBA9973;f__UBA2103;g__C7867-001;s__C7867-001 sp018826405	SRR10598221
mOTU_0964	UCr9-16_GCA_001871765.1	Filtrate	Crystal Geyser	USA	800	800	43	None	60.23	0	d__Bacteria;p__Patescibacteria;c__Paceibacteria;o__UBA9973;f__UBA1550;g__UBA1550;s__UBA1550 sp001871765	SRR2638363-SRR2638370
mOTU_0965	SweH24-26_MEGAHIT-group-0.667	KR0015B-DNA Meteoric planktonic	Äspö HRL	Sweden	70	70	58.214	None	94.82	2.56	d__Bacteria;p__Methylomirabilota;c__Methylomirabilia;o__;f__;g__;s__	P23110_101_S1_L004-P23110_102_S2_L004-P23110_103_S3_L004
mOTU_0966	SweH16_OSS_B.mb.30	OSS_A Old saline planktonic	Äspö HRL	Sweden	448.37	448.37	61.411	None	59.48	3.45	d__Bacteria;p__Pseudomonadota;c__Alphaproteobacteria;o__Rhizobiales;f__Rhizobiaceae;g__Allorhizobium;s__Allorhizobium sp022953395	SRR10598218
mOTU_0967	SweH36_LR-C29390	KR0015B-LR Meteoric planktonic	Äspö HRL	Sweden	70	70	38.877	None	72.68	0	d__Bacteria;p__Patescibacteria;c__Paceibacteria;o__UBA6257;f__UBA9933;g__DAHWFZ01;s__	KR0015B-LR
mOTU_0968	UCr9-16_GCA_001873755.1	Filtrate	Crystal Geyser	USA	800	800	54.077	None	74.23	0	d__Bacteria;p__Patescibacteria;c__CG2-30-54-11;o__CG2-30-54-11;f__CG2-30-54-11;g__CG2-30-54-11;s__CG2-30-54-11 sp001873755	SRR2638363-SRR2638370
mOTU_0969	SweH22_OS_PC_MetaG.mb.27	OS_PC_MetaG Old saline planktonic	Äspö HRL	Sweden	448.35	448.35	28.346	98.093	66.96	2.25	d__Bacteria;p__Patescibacteria;c__Paceibacteria;o__RBG-13-40-8-A;f__RBG-13-40-8-A;g__JAHJST01;s__JAHJST01 sp018829905	OS_PC_MetaG
mOTU_0970	SweH27-29_MEGAHIT-group-1.594	SA1420A-DNA Modern marine planktonic	Äspö HRL	Sweden	200.56	200.56	65.89	None	94.89	1.53	d__Bacteria;p__Pseudomonadota;c__Alphaproteobacteria;o__Rhizobiales;f__Xanthobacteraceae;g__NCEH01;s__NCEH01 sp002257205	P23110_104_S4_L004-P23110_105_S5_L004-P23110_106_S6_L004
mOTU_0971	SweH27-29_MEGAHIT-group-1.799	SA1420A-DNA Modern marine planktonic	Äspö HRL	Sweden	200.56	200.56	39.934	None	67.33	1.49	d__Bacteria;p__Patescibacteria;c__ABY1;o__SG8-24;f__GWF2-40-263;g__;s__	P23110_104_S4_L004-P23110_105_S5_L004-P23110_106_S6_L004
mOTU_0972	UCr18-69_GCA_002780005.1	CG sampling	Crystal Geyser	USA	400	320-480	42.077	None	91.94	2.15	d__Bacteria;p__Omnitrophota;c__Koll11;o__UBA1560;f__Aquitaenariimonadaceae;g__Aquitaenariimonas;s__Aquitaenariimonas noxiae	-
mOTU_0973	UCr18-69_GCA_002771815.1	CG sampling	Crystal Geyser	USA	400	320-480	48.469	99.261	89.18	4.03	d__Bacteria;p__Desulfobacterota;c__Syntrophia;o__Syntrophales;f__CG2-30-49-12;g__CG2-30-49-12;s__CG2-30-49-12 sp001873675	-
mOTU_0974	USo73_SRR17438090.2	Soudan Mine gDNA DDH951b	Soudan Iron Mine	USA	715	715	57.674	None	93.29	0.6	d__Bacteria;p__Desulfobacterota;c__Desulfobulbia;o__Desulfobulbales;f__Desulfocapsaceae;g__Desulfofustis;s__	SRR17438090
mOTU_0975	SweH_Old_saline_planktonic.mb.75	Äspö sampling	Äspö HRL	Sweden	70	70	40.686	96.509	74.46	4	d__Bacteria;p__UBA9089;c__UBA9088;o__UBA9088;f__JAGUXG01;g__;s__	-
mOTU_0976	UCr18-69_GCA_002791215.1	CG sampling	Crystal Geyser	USA	400	320-480	38.214	None	60.89	0	d__Bacteria;p__Patescibacteria;c__JAEDAM01;o__Absconditabacterales;f__Absconditicoccaceae;g__UM-FILTER-40-9;s__UM-FILTER-40-9 sp002791215	-
mOTU_0977	SweH24-26_MEGAHIT-group-0.496	KR0015B-DNA Meteoric planktonic	Äspö HRL	Sweden	70	70	46.608	None	72.9	0.93	d__Archaea;p__Iainarchaeota;c__Iainarchaeia;o__Iainarchaeales;f__JAGVWC01;g__JAHJAQ01;s__	P23110_101_S1_L004-P23110_102_S2_L004-P23110_103_S3_L004
mOTU_0978	SweH24-26_MEGAHIT-group-0.270	KR0015B-DNA Meteoric planktonic	Äspö HRL	Sweden	70	70	49.235	None	54.29	1.87	d__Archaea;p__Thermoproteota;c__Bathyarchaeia;o__TCS64;f__TCS64;g__RBG-16-57-9;s__	P23110_101_S1_L004-P23110_102_S2_L004-P23110_103_S3_L004
mOTU_0979	SweH27-29_MEGAHIT-group-1.941	SA1420A-DNA Modern marine planktonic	Äspö HRL	Sweden	200.56	200.56	30.678	None	60.28	3.74	d__Archaea;p__Nanoarchaeota;c__Nanoarchaeia;o__Woesearchaeales;f__GW2011-AR9;g__JACOZM01;s__	P23110_104_S4_L004-P23110_105_S5_L004-P23110_106_S6_L004
mOTU_0980	SweH24-26_MEGAHIT-group-0.478	KR0015B-DNA Meteoric planktonic	Äspö HRL	Sweden	70	70	40.72	None	60.07	2.48	d__Bacteria;p__Patescibacteria;c__ABY1;o__BM507;f__UBA917;g__;s__	P23110_101_S1_L004-P23110_102_S2_L004-P23110_103_S3_L004
mOTU_0981	UCr18-69_GCA_002792315.1	CG sampling	Crystal Geyser	USA	400	320-480	38.794	None	73.04	2.25	d__Bacteria;p__Patescibacteria;c__Microgenomatia;o__UBA1406;f__GWC2-37-13;g__UBA1450;s__UBA1450 sp002792315	-
mOTU_0982	SweH27-29_MEGAHIT-group-1.408	SA1420A-DNA Modern marine planktonic	Äspö HRL	Sweden	200.56	200.56	57.083	None	79.44	0.93	d__Archaea;p__Aenigmatarchaeota;c__Aenigmatarchaeia;o__CG10238-14;f__SCSR01;g__JAPLUY01;s__	P23110_104_S4_L004-P23110_105_S5_L004-P23110_106_S6_L004
mOTU_0983	SweH27-29_MEGAHIT-group-1.53	SA1420A-DNA Modern marine planktonic	Äspö HRL	Sweden	200.56	200.56	42.37	99.746	71.02	2.25	d__Bacteria;p__Patescibacteria;c__Paceibacteria;o__CAIUEV01;f__JAHKAQ01;g__JAHKAQ01;s__JAHKAQ01 sp018825765	P23110_104_S4_L004-P23110_105_S5_L004-P23110_106_S6_L004
mOTU_0984	FOl3_KR13_S3.mb.30	KR13_S3	Olkiluoto Island	Finland	334.2	330.5–337.9	40.52	99.481	79.28	0.86	d__Bacteria;p__Patescibacteria;c__Paceibacteria;o__UBA9983;f__UBA9983;g__JAHIOX01;s__JAHIOX01 sp018895015	SRR11548473
mOTU_0985	SweH30-32_MEGAHIT-group-2.94	SA2074A-DNA Modern marine planktonic	Äspö HRL	Sweden	281.65	281.65	54.776	None	65.09	2.27	d__Bacteria;p__Planctomycetota;c__B15-G4;o__B15-G4;f__;g__;s__	SA2074A-DNA-1_S86_L002-SA2074A-DNA-2_S87_L002-SA2074A-DNA-3_S88_L002
mOTU_0986	SweH27-29_MEGAHIT-group-1.344	SA1420A-DNA Modern marine planktonic	Äspö HRL	Sweden	200.56	200.56	39.199	None	60.69	2.38	d__Bacteria;p__Patescibacteria;c__Paceibacteria;o__Paceibacterales;f__JAGLPU01;g__;s__	P23110_104_S4_L004-P23110_105_S5_L004-P23110_106_S6_L004
mOTU_0987	FOl14_KR11_S3.mb.39	KR11_S3	Olkiluoto Island	Finland	375.1	366.7–383.5	69.085	98.559	94.72	4.57	d__Bacteria;p__Pseudomonadota;c__Alphaproteobacteria;o__Caulobacterales;f__Caulobacteraceae;g__Brevundimonas;s__Brevundimonas sp004296955	SRR9644739
mOTU_0988	UCr9-16_GCA_001871125.1	Filtrate	Crystal Geyser	USA	800	800	37.035	99.628	95.51	1.12	d__Bacteria;p__Elusimicrobiota;c__Endomicrobiia;o__CG1-02-37-114;f__CG1-02-37-114;g__CG1-02-37-114;s__CG1-02-37-114 sp001871125	SRR2638363-SRR2638370
mOTU_0989	CA2_SRR13727521.3	19GWC19026 groundwater	Alberta	Canada	73	73	23.914	99.981	77.6	2.25	d__Bacteria;p__Patescibacteria;c__JAEDAM01;o__BD1-5;f__UBA6164;g__UBA6164;s__UBA6164 sp030683605	SRR13727521
mOTU_0990	SweH24-26_MEGAHIT-group-0.495	KR0015B-DNA Meteoric planktonic	Äspö HRL	Sweden	70	70	42.67	None	82.71	0.93	d__Archaea;p__Iainarchaeota;c__Iainarchaeia;o__Iainarchaeales;f__VGJJ01;g__VGJJ01;s__	P23110_101_S1_L004-P23110_102_S2_L004-P23110_103_S3_L004
mOTU_0991	SweH27-29_MEGAHIT-group-1.415	SA1420A-DNA Modern marine planktonic	Äspö HRL	Sweden	200.56	200.56	37.449	None	66.67	2.15	d__Bacteria;p__Omnitrophota;c__Koll11;o__JABMRG01;f__;g__;s__	P23110_104_S4_L004-P23110_105_S5_L004-P23110_106_S6_L004
mOTU_0992	SweH_Undefined_mixed_planktonic.mb.140	Äspö sampling	Äspö HRL	Sweden	70	70	34.422	None	60.31	4.31	d__Bacteria;p__Bacteroidota;c__Bacteroidia;o__Flavobacteriales;f__Flavobacteriaceae;g__Flavobacterium;s__Flavobacterium frigidarium	-
mOTU_0993	SweH27-29_MEGAHIT-group-1.169	SA1420A-DNA Modern marine planktonic	Äspö HRL	Sweden	200.56	200.56	65.21	99.936	98.56	2.62	d__Bacteria;p__Pseudomonadota;c__Alphaproteobacteria;o__Rhizobiales;f__Rhizobiaceae;g__Mesorhizobium_A;s__	P23110_104_S4_L004-P23110_105_S5_L004-P23110_106_S6_L004
mOTU_0994	UCr18-69_GCA_002771015.1	CG sampling	Crystal Geyser	USA	400	320-480	42.879	99.718	73.68	1.12	d__Bacteria;p__Patescibacteria;c__Paceibacteria;o__UBA9973;f__UBA1550;g__UBA1550;s__UBA1550 sp002771015	-
mOTU_0995	UCr18-69_GCA_002774085.1	CG sampling	Crystal Geyser	USA	400	320-480	38.459	None	64.11	0	d__Bacteria;p__Patescibacteria;c__Microgenomatia;o__0-14-0-10-38-17;f__0-14-0-10-38-17;g__0-14-0-10-38-17;s__0-14-0-10-38-17 sp002774085	-
mOTU_0996	SweH33-35_MEGAHIT-group-3.22	SA2600A-DNA Old saline planktonic	Äspö HRL	Sweden	345.02	345.02	31.121	98.206	58.73	1.85	d__Bacteria;p__Patescibacteria;c__Paceibacteria;o__Portnoybacterales;f__UBA2143;g__JAHJUH01;s__JAHJUH01 sp018829245	SA2600A-DNA-1_S89_L002-SA2600A-DNA-2_S91_L002-SA2600A-DNA-3_S90_L002
mOTU_0997	SoF5_SRR13164373.28	FI88FW031012	Kimberly, Finsch	South Africa	1056	1056	42.275	None	56.47	4.25	d__Bacteria;p__Desulfobacterota;c__UBA8473;o__UBA8473;f__UBA8473;g__UBA8473;s__UBA8473 sp009773075	SRR13164373
mOTU_0998	SoB2_SRR13164375.6	BE326FW270712_BH2	Welkom, Beatrix	South Africa	1339	1339	38.451	100	72.87	0	d__Bacteria;p__Patescibacteria;c__Paceibacteria;o__UBA6257;f__JAGOQP01;g__DYGB01;s__DYGB01 sp020724905	SRR13164375
mOTU_0999	SweH24-26_MEGAHIT-group-0.405	KR0015B-DNA Meteoric planktonic	Äspö HRL	Sweden	70	70	40.83	None	71.15	3.2	d__Bacteria;p__Firestonebacteria;c__D2-FULL-39-29;o__D2-FULL-39-29;f__D2-FULL-39-29;g__D2-FULL-39-29;s__	P23110_101_S1_L004-P23110_102_S2_L004-P23110_103_S3_L004
mOTU_1000	UCr18-69_GCA_002783465.1	CG sampling	Crystal Geyser	USA	400	320-480	49.748	None	50.93	0	d__Bacteria;p__Omnitrophota;c__Koll11;o__Zapsychrales;f__Zapsychraceae;g__;s__	-
mOTU_1001	CA2_SRR13727521.2	19GWC19026 groundwater	Alberta	Canada	73	73	49.517	99.917	96.22	1.5	d__Bacteria;p__Pseudomonadota;c__Gammaproteobacteria;o__Methylococcales;f__Methylomonadaceae;g__Methylobacter_A;s__Methylobacter_A sp030684815	SRR13727521
mOTU_1002	SweH36_LR-mb.502	KR0015B-LR Meteoric planktonic	Äspö HRL	Sweden	70	70	26.523	99.143	71.03	0	d__Archaea;p__Nanoarchaeota;c__Nanoarchaeia;o__SCGC-AAA011-G17;f__JAPLZO01;g__JAPLZO01;s__	KR0015B-LR
mOTU_1003	UCr18-69_GCA_002774685.1	CG sampling	Crystal Geyser	USA	400	320-480	51.33	None	80.71	0	d__Bacteria;p__Elusimicrobiota;c__Elusimicrobia;o__Elusimicrobiales;f__UBA9959;g__0-14-0-20-51-18;s__0-14-0-20-51-18 sp002774685	-
mOTU_1004	SweH27-29_MEGAHIT-group-1.573	SA1420A-DNA Modern marine planktonic	Äspö HRL	Sweden	200.56	200.56	34.165	None	88.7	2.25	d__Bacteria;p__Elusimicrobiota;c__UBA8919;o__UBA8919;f__UBA8919;g__;s__	P23110_104_S4_L004-P23110_105_S5_L004-P23110_106_S6_L004
mOTU_1005	SweH24-26_MEGAHIT-group-0.568	KR0015B-DNA Meteoric planktonic	Äspö HRL	Sweden	70	70	61.007	None	53.89	2.89	d__Bacteria;p__Pseudomonadota;c__Gammaproteobacteria;o__Burkholderiales;f__Gallionellaceae;g__Sideroxyarcus;s__	P23110_101_S1_L004-P23110_102_S2_L004-P23110_103_S3_L004
mOTU_1006	UCr18-69_GCA_002796045.1	CG sampling	Crystal Geyser	USA	400	320-480	36.093	None	60.34	0	d__Bacteria;p__Patescibacteria;c__Microgenomatia;o__UBA1406;f__GWC2-37-13;g__UBA1450;s__UBA1450 sp002796045	-
mOTU_1007	UCr18-69_GCA_002772035.1	CG sampling	Crystal Geyser	USA	400	320-480	37.899	99.775	61.6	2.97	d__Bacteria;p__Patescibacteria;c__Paceibacteria;o__Paceibacterales;f__RBG-13-36-15;g__;s__	-
mOTU_1008	SweH30-32_MEGAHIT-group-2.14	SA2074A-DNA Modern marine planktonic	Äspö HRL	Sweden	281.65	281.65	39.714	None	92.95	2.81	d__Bacteria;p__Omnitrophota;c__Koll11;o__B26-G9;f__B26-G9;g__;s__	SA2074A-DNA-1_S86_L002-SA2074A-DNA-2_S87_L002-SA2074A-DNA-3_S88_L002
mOTU_1009	SweH1_Modern_marine.mb.58	MMBR Modern marine rock biofilm	Äspö HRL	Sweden	294.1	294.1	38.718	99.676	87.65	4.4	d__Archaea;p__Thermoplasmatota;c__E2;o__DHVEG-1;f__DHVEG-1;g__JAHJFH01;s__JAHJFH01 sp018824925	SRR2540949
mOTU_1010	UCr9-16_GCA_001873185.1	Filtrate	Crystal Geyser	USA	800	800	36.484	99.41	94.41	0.3	d__Bacteria;p__Bacteroidota;c__Ignavibacteria;o__Ignavibacteriales;f__Ignavibacteriaceae;g__CG2-30-36-16;s__CG2-30-36-16 sp001873185	SRR2638363-SRR2638370
mOTU_1011	SweH_Modern_marine.mb.238	Äspö sampling	Äspö HRL	Sweden	70	70	55.914	None	87.31	4.8	d__Archaea;p__Thermoplasmatota;c__Thermoplasmata;o__UBA10834;f__UBA10834;g__COMBO-56-21;s__	-
mOTU_1012	SweH22_OS_PC_MetaG.mb.190	OS_PC_MetaG Old saline planktonic	Äspö HRL	Sweden	448.35	448.35	46.092	99.02	84	0.85	d__Bacteria;p__Nitrospinota;c__UBA9942;o__UBA9942;f__JAHJSF01;g__JAHJSF01;s__JAHJSF01 sp018830405	OS_PC_MetaG
mOTU_1013	SweH24-26_MEGAHIT-group-0.727	KR0015B-DNA Meteoric planktonic	Äspö HRL	Sweden	70	70	46.303	None	54.82	1.87	d__Archaea;p__Nanoarchaeota;c__Nanoarchaeia;o__SCGC-AAA011-G17;f__GW2011-AR17;g__J104;s__	P23110_101_S1_L004-P23110_102_S2_L004-P23110_103_S3_L004
mOTU_1014	RC1_SRR6186653.113	oil-prospecting borehole 5P	Near the village of Chazhemto-Tomsk	Russia	2800	2800	50.509	None	98.21	0	d__Bacteria;p__Coprothermobacterota;c__Coprothermobacteria;o__Coprothermobacterales;f__Coprothermobacteraceae;g__JABLWY01;s__JABLWY01 sp013178255	SRR6186653
mOTU_1015	FOl12_KR11_0.1_MetaG.mb.79	KR11_0.1_MetaG	Olkiluoto Island	Finland	375.1	366.7–383.5	44.563	98.469	86.7	0.77	d__Bacteria;p__CG03;c__CG03;o__CG03;f__CG03;g__CG03;s__CG03 sp013791675	SRR6976411
mOTU_1016	SweH24-26_MEGAHIT-group-0.401	KR0015B-DNA Meteoric planktonic	Äspö HRL	Sweden	70	70	51.021	None	89.88	0.93	d__Archaea;p__Altiarchaeota;c__Altiarchaeia;o__IMC4;f__SCGC-AAA252-I15;g__JAHIYG01;s__	P23110_101_S1_L004-P23110_102_S2_L004-P23110_103_S3_L004
mOTU_1017	SweH30-32_MEGAHIT-group-2.35	SA2074A-DNA Modern marine planktonic	Äspö HRL	Sweden	281.65	281.65	51.001	None	64.76	1.73	d__Bacteria;p__SAR324;c__SAR324;o__XYD2-FULL-50-16;f__JAHJRI01;g__JAHJRI01;s__	SA2074A-DNA-1_S86_L002-SA2074A-DNA-2_S87_L002-SA2074A-DNA-3_S88_L002
mOTU_1018	UCr18-69_GCA_003023725.1	CG sampling	Crystal Geyser	USA	400	320-480	52.188	None	98.5	0	d__Bacteria;p__Bacillota_E;c__Sulfobacillia;o__Sulfobacillales;f__Sulfobacillaceae;g__Sulfobacillus;s__Sulfobacillus benefaciens	-
mOTU_1019	UCr9-16_GCA_001871475.1	Filtrate	Crystal Geyser	USA	800	800	46.988	99.14	92.21	0	d__Archaea;p__Micrarchaeota;c__Micrarchaeia;o__Anstonellales;f__CG1-02-47-40;g__CG1-02-47-40;s__CG1-02-47-40 sp001871475	SRR2638363-SRR2638370
mOTU_1020	RC1_SRR6186653.96	oil-prospecting borehole 5P	Near the village of Chazhemto-Tomsk	Russia	2800	2800	60.388	None	79.36	0.92	d__Bacteria;p__Chloroflexota;c__Anaerolineae;o__;f__;g__;s__	SRR6186653
mOTU_1021	FOl11_KR46_M_MetaG.mb.1	KR46_M_MetaG	Olkiluoto Island	Finland	530.1	528.7–531.5	63.652	99.853	97.42	0.65	d__Bacteria;p__Desulfobacterota;c__Desulfarculia;o__Desulfarculales;f__Desulfarculaceae;g__SURF-10;s__SURF-10 sp018902755	SRR6516144
mOTU_1022	FOl6_KR11_S2_MetaG.mb.5	KR11_S2_MetaG	Olkiluoto Island	Finland	375.1	366.7–383.5	37.97	96.943	66.4	4.4	d__Bacteria;p__Patescibacteria;c__Microgenomatia;o__Levybacterales;f__UBA12049;g__JAHIGH01;s__JAHIGH01 sp018900295	SRR6516019
mOTU_1023	SweH36_LR-mb.612	KR0015B-LR Meteoric planktonic	Äspö HRL	Sweden	70	70	42.236	None	81.84	1.61	d__Bacteria;p__Omnitrophota;c__Koll11;o__Gygaellales;f__Profunditerraquicolaceae;g__;s__	KR0015B-LR
mOTU_1024	SweH27-29_MEGAHIT-group-1.682	SA1420A-DNA Modern marine planktonic	Äspö HRL	Sweden	200.56	200.56	32.474	None	78.04	0.93	d__Archaea;p__Nanoarchaeota;c__Nanoarchaeia;o__SCGC-AAA011-G17;f__GW2011-AR17;g__;s__	P23110_104_S4_L004-P23110_105_S5_L004-P23110_106_S6_L004
mOTU_1025	CA7_SRR13727535.8	19GWC19053 groundwater	Alberta	Canada	85	85	50.595	None	56.91	1.08	d__Bacteria;p__Omnitrophota;c__Koll11;o__Pluralincolimonadales;f__Pluralincolimonadaceae;g__;s__	SRR13727535
mOTU_1026	UCr18-69_GCA_002787175.1	CG sampling	Crystal Geyser	USA	400	320-480	39.471	None	68.1	1.72	d__Bacteria;p__Patescibacteria;c__Paceibacteria;o__UBA9973;f__GCA-002787175;g__GCA-002787175;s__GCA-002787175 sp002787175	-
mOTU_1027	SoF5_SRR13164373.13	FI88FW031012	Kimberly, Finsch	South Africa	1056	1056	59.96	None	85.24	0.32	d__Bacteria;p__Pseudomonadota;c__Gammaproteobacteria;o__Burkholderiales;f__Gallionellaceae;g__Sideroxyarcus;s__Sideroxyarcus lithotrophicus_A	SRR13164373
mOTU_1028	SweH24-26_MEGAHIT-group-0.791	KR0015B-DNA Meteoric planktonic	Äspö HRL	Sweden	70	70	56.509	None	77.98	4.13	d__Bacteria;p__Patescibacteria;c__Gracilibacteria;o__Peribacterales;f__Peribacteraceae;g__UBA9631;s__	P23110_101_S1_L004-P23110_102_S2_L004-P23110_103_S3_L004
mOTU_1029	SweH27-29_MEGAHIT-group-1.1003	SA1420A-DNA Modern marine planktonic	Äspö HRL	Sweden	200.56	200.56	41.941	None	82.91	1.61	d__Bacteria;p__Omnitrophota;c__Koll11;o__JABMRG01;f__JABMRG01;g__;s__	P23110_104_S4_L004-P23110_105_S5_L004-P23110_106_S6_L004
mOTU_1030	SweH1_Modern_marine.mb.298	MMBR Modern marine rock biofilm	Äspö HRL	Sweden	294.1	294.1	65.185	99.615	82.07	3.87	d__Bacteria;p__Myxococcota;c__Bradymonadia;o__UBA7976;f__UBA1532;g__JAHJCH01;s__JAHJCH01 sp018813065	SRR2540949
mOTU_1031	SweH10_OS_PC_MetaG.mb.128	OSL_A Old saline planktonic	Äspö HRL	Sweden	448.37	448.37	34.42	None	58.44	3.96	d__Bacteria;p__Patescibacteria;c__Microgenomatia;o__Levybacterales;f__UBA12049;g__JAMCTK01;s__	SRR10598174
mOTU_1032	SweH27-29_MEGAHIT-group-1.780	SA1420A-DNA Modern marine planktonic	Äspö HRL	Sweden	200.56	200.56	40.958	None	88.29	4.3	d__Bacteria;p__Omnitrophota;c__Koll11;o__Gygaellales;f__Profunditerraquicolaceae;g__JAHKAP01;s__	P23110_104_S4_L004-P23110_105_S5_L004-P23110_106_S6_L004
mOTU_1033	SoF5_SRR13164373.10	FI88FW031012	Kimberly, Finsch	South Africa	1056	1056	35.832	None	98.88	2.23	d__Bacteria;p__Bacteroidota;c__Ignavibacteria;o__Ignavibacteriales;f__Melioribacteraceae;g__DYJK01;s__DYJK01 sp020723165	SRR13164373
mOTU_1034	SweH22_OS_PC_MetaG.mb.59	OS_PC_MetaG Old saline planktonic	Äspö HRL	Sweden	448.35	448.35	36.04	99.529	81.78	1.4	d__Archaea;p__Aenigmatarchaeota;c__Aenigmatarchaeia;o__QMZP01;f__QMZP01;g__JAHIRU01;s__JAHIRU01 sp018818465	OS_PC_MetaG
mOTU_1035	SweH20_MM_PC_MetaG.mb.84	MM_PC_MetaG Modern marine planktonic	Äspö HRL	Sweden	171.26	171.26	39.241	99.539	81.68	2.64	d__Bacteria;p__Patescibacteria;c__ABY1;o__UBA10025;f__JAHIVO01;g__JAHIVO01;s__JAHIVO01 sp018816445	MM_PC_MetaG
mOTU_1036	SweH5_MM_PC_MetaG.mb.104	MML_B Modern marine planktonic	Äspö HRL	Sweden	170.84	170.84	38.705	99.599	93.69	0.93	d__Archaea;p__Micrarchaeota;c__Micrarchaeia;o__Anstonellales;f__Bilamarchaeaceae;g__Bilamarchaeum;s__Bilamarchaeum sp018813505	SRR10598177
mOTU_1037	UCr18-69_GCA_002793725.1	CG sampling	Crystal Geyser	USA	400	320-480	40.523	99.859	64.04	0	d__Bacteria;p__Patescibacteria;c__Saccharimonadia;o__Saccharimonadales;f__UBA1547;g__UBA1547;s__UBA1547 sp001873625	-
mOTU_1038	SweH20_MM_PC_MetaG.mb.146	MM_PC_MetaG Modern marine planktonic	Äspö HRL	Sweden	171.26	171.26	35.545	97.468	63.87	0.16	d__Bacteria;p__Patescibacteria;c__WWE3;o__UBA101185;f__UBA10185;g__JAHIRX01;s__JAHIRX01 sp018818485	MM_PC_MetaG
mOTU_1039	SweH24-26_MEGAHIT-group-0.636	KR0015B-DNA Meteoric planktonic	Äspö HRL	Sweden	70	70	43.67	None	61	1.94	d__Archaea;p__Nanoarchaeota;c__Nanoarchaeia;o__UBA10117;f__UBA10117;g__;s__	P23110_101_S1_L004-P23110_102_S2_L004-P23110_103_S3_L004
mOTU_1040	SweH24-26_MEGAHIT-group-0.390	KR0015B-DNA Meteoric planktonic	Äspö HRL	Sweden	70	70	51.711	None	92.23	1.35	d__Bacteria;p__Verrucomicrobiota;c__Verrucomicrobiae;o__Methylacidiphilales;f__UBA3015;g__;s__	P23110_101_S1_L004-P23110_102_S2_L004-P23110_103_S3_L004
mOTU_1041	SweH27-29_MEGAHIT-group-1.725	SA1420A-DNA Modern marine planktonic	Äspö HRL	Sweden	200.56	200.56	35.052	None	66.83	1.98	d__Bacteria;p__Patescibacteria;c__ABY1;o__BM507;f__UBA917;g__;s__	P23110_104_S4_L004-P23110_105_S5_L004-P23110_106_S6_L004
mOTU_1042	SweH_Modern_marine.mb.166	Äspö sampling	Äspö HRL	Sweden	70	70	55.165	99.835	89.19	1.24	d__Bacteria;p__Verrucomicrobiota;c__Kiritimatiellia;o__JAAZAB01;f__JAAZAB01;g__VSJD01;s__VSJD01 sp008636095	-
mOTU_1043	UCr18-69_GCA_002779065.1	CG sampling	Crystal Geyser	USA	400	320-480	34.304	None	81	0.93	d__Archaea;p__Iainarchaeota;c__Iainarchaeia;o__Iainarchaeales;f__0-14-0-20-34-12;g__0-14-0-20-34-12;s__0-14-0-20-34-12 sp002779065	-
mOTU_1044	UCr18-69_GCA_002772895.1	CG sampling	Crystal Geyser	USA	400	320-480	35.798	None	68.81	0.99	d__Bacteria;p__Patescibacteria;c__ABY1;o__GCA-002772895;f__GCA-002772895;g__GCA-002772895;s__GCA-002772895 sp002772895	-
mOTU_1045	SweH24-26_MEGAHIT-group-0.607	KR0015B-DNA Meteoric planktonic	Äspö HRL	Sweden	70	70	52.297	None	93.66	3.58	d__Bacteria;p__Planctomycetota;c__SZUA-567;o__H5-PLA8;f__H5-PLA8;g__JAPLOD01;s__	P23110_101_S1_L004-P23110_102_S2_L004-P23110_103_S3_L004
mOTU_1046	SweH20_MM_PC_MetaG.mb.158	MM_PC_MetaG Modern marine planktonic	Äspö HRL	Sweden	171.26	171.26	41.231	99.456	77.23	1.85	d__Bacteria;p__Patescibacteria;c__Gracilibacteria;o__Peribacterales;f__Peribacteraceae;g__UBA2144;s__UBA2144 sp018818235	MM_PC_MetaG
mOTU_1047	SweH30-32_MEGAHIT-group-2.86	SA2074A-DNA Modern marine planktonic	Äspö HRL	Sweden	281.65	281.65	39.121	None	99.35	1.31	d__Bacteria;p__Desulfobacterota;c__Desulfobacteria;o__Desulfobacterales;f__RPRI01;g__RPRI01;s__	SA2074A-DNA-1_S86_L002-SA2074A-DNA-2_S87_L002-SA2074A-DNA-3_S88_L002
mOTU_1048	UCr18-69_GCA_001890035.1	CG sampling	Crystal Geyser	USA	400	320-480	49.224	99.999	58.95	2.56	d__Bacteria;p__Patescibacteria;c__Paceibacteria;o__UBA9973;f__XYD1-FULL-46-19;g__CAIPHT01;s__	-
mOTU_1049	FOl1_KR13_N2.mb.10	KR13_N2	Olkiluoto Island	Finland	334.2	330.5–337.9	36.047	99.971	60.15	0	d__Bacteria;p__Patescibacteria;c__Paceibacteria;o__RBG-13-40-8-A;f__RBG-13-40-8-A;g__JAHILA01;s__JAHILA01 sp018897295	SRR11548471
mOTU_1050	UCr18-69_GCA_002771995.1	CG sampling	Crystal Geyser	USA	400	320-480	41.019	99.479	89.27	3.23	d__Bacteria;p__Omnitrophota;c__Koll11;o__Gygaellales;f__Profunditerraquicolaceae;g__Sherwoodlollariibacterium;s__Sherwoodlollariibacterium unditelluris	-
mOTU_1051	UCr18-69_GCA_002771475.1	CG sampling	Crystal Geyser	USA	400	320-480	42.821	None	89.25	1.08	d__Bacteria;p__Omnitrophota;c__Koll11;o__Gorgyraeales;f__Gorgyraeaceae;g__UBA10183;s__UBA10183 sp002771475	-
mOTU_1052	SweH_Old_saline_rock_biofilm.mb.15	Äspö sampling	Äspö HRL	Sweden	70	70	63.146	99.999	96.78	0.83	d__Bacteria;p__Pseudomonadota;c__Gammaproteobacteria;o__Burkholderiales;f__Rhodocyclaceae;g__Fen-999;s__Fen-999 sp018819515	-
mOTU_1053	UCr9-16_GCA_001873115.1	Filtrate	Crystal Geyser	USA	800	800	60.245	98.845	91.07	0.6	d__Bacteria;p__Desulfobacterota;c__Desulfobulbia;o__Desulfobulbales;f__Desulfurivibrionaceae;g__CG2-30-60-27;s__CG2-30-60-27 sp001873115	SRR2638363-SRR2638370
mOTU_1054	SweH24-26_MEGAHIT-group-0.790	KR0015B-DNA Meteoric planktonic	Äspö HRL	Sweden	70	70	48.805	98.162	87.63	3.23	d__Bacteria;p__Omnitrophota;c__Koll11;o__2-01-FULL-45-10;f__2-01-FULL-45-10;g__JAPLMI01;s__	P23110_101_S1_L004-P23110_102_S2_L004-P23110_103_S3_L004
mOTU_1055	SweH27-29_MEGAHIT-group-1.334	SA1420A-DNA Modern marine planktonic	Äspö HRL	Sweden	200.56	200.56	27.909	None	57.69	0.93	d__Bacteria;p__Patescibacteria;c__Paceibacteria;o__Paceibacterales;f__GWA2-38-27;g__;s__	P23110_104_S4_L004-P23110_105_S5_L004-P23110_106_S6_L004
mOTU_1056	SweH27-29_MEGAHIT-group-1.787	SA1420A-DNA Modern marine planktonic	Äspö HRL	Sweden	200.56	200.56	56.04	None	70.11	3.27	d__Archaea;p__Nanoarchaeota;c__Nanoarchaeia;o__Woesearchaeales;f__JAHJEM01;g__;s__	P23110_104_S4_L004-P23110_105_S5_L004-P23110_106_S6_L004
mOTU_1057	UCr18-69_GCA_002779555.1	CG sampling	Crystal Geyser	USA	400	320-480	47.442	None	90.31	3.88	d__Archaea;p__Thermoproteota;c__Bathyarchaeia;o__Bathyarchaeales;f__UBA233;g__20-14-0-80-47-9;s__20-14-0-80-47-9 sp002779555	-
mOTU_1058	SweH_Old_saline_planktonic.mb.1	Äspö sampling	Äspö HRL	Sweden	70	70	57.994	99.837	95.54	1.85	d__Bacteria;p__Desulfobacterota;c__Desulfobulbia;o__Desulfobulbales;f__Desulfurivibrionaceae;g__Thiovibrio;s__Thiovibrio sp018830485	-
mOTU_1059	SoW10_SRR5011273.54	Be326_2013_DNA_MF	Welkom, Witwatersrand Basin	South Africa	1339	1339	50.411	None	61.88	0	d__Bacteria;p__Patescibacteria;c__Microgenomatia;o__UBA1400;f__PJMF01;g__UBA1364;s__	SRR5011273
mOTU_1060	SweH33-35_MEGAHIT-group-3.127	SA2600A-DNA Old saline planktonic	Äspö HRL	Sweden	345.02	345.02	46.005	None	82.71	0	d__Archaea;p__Nanoarchaeota;c__Nanoarchaeia;o__Woesearchaeales;f__JAHJEM01;g__JAHJEM01;s__	SA2600A-DNA-1_S89_L002-SA2600A-DNA-2_S91_L002-SA2600A-DNA-3_S90_L002
mOTU_1061	FOl1_KR13_N2.mb.48	KR13_N2	Olkiluoto Island	Finland	334.2	330.5–337.9	71.276	None	64.67	3.56	d__Bacteria;p__Actinomycetota;c__Actinomycetes;o__Actinomycetales;f__Cellulomonadaceae;g__Cellulomonas;s__Cellulomonas sp022013895	SRR11548471
mOTU_1062	SweH24-26_MEGAHIT-group-0.291	KR0015B-DNA Meteoric planktonic	Äspö HRL	Sweden	70	70	34.568	98.806	58.64	1.87	d__Archaea;p__Nanoarchaeota;c__Nanoarchaeia;o__Pacearchaeales;f__GW2011-AR1;g__JAHKAF01;s__JAHKAF01 sp018825865	P23110_101_S1_L004-P23110_102_S2_L004-P23110_103_S3_L004
mOTU_1063	SweH27-29_MEGAHIT-group-1.784	SA1420A-DNA Modern marine planktonic	Äspö HRL	Sweden	200.56	200.56	35.14	None	90.65	0.93	d__Archaea;p__Iainarchaeota;c__Iainarchaeia;o__Iainarchaeales;f__Iainarchaeaceae;g__UBA493;s__	P23110_104_S4_L004-P23110_105_S5_L004-P23110_106_S6_L004
mOTU_1064	SweH22_OS_PC_MetaG.mb.131	OS_PC_MetaG Old saline planktonic	Äspö HRL	Sweden	448.35	448.35	33.671	None	58.38	4.79	d__Bacteria;p__Patescibacteria;c__Paceibacteria;o__Paceibacterales;f__GWA2-38-27;g__JAUWYA01;s__	OS_PC_MetaG
mOTU_1065	SweH27-29_MEGAHIT-group-1.55	SA1420A-DNA Modern marine planktonic	Äspö HRL	Sweden	200.56	200.56	43.045	None	62.77	0	d__Bacteria;p__Patescibacteria;c__Microgenomatia;o__UBA12405;f__JAHJSD01;g__;s__	P23110_104_S4_L004-P23110_105_S5_L004-P23110_106_S6_L004
mOTU_1066	UCr18-69_GCA_002789465.1	CG sampling	Crystal Geyser	USA	400	320-480	33.62	99.092	65.2	0.86	d__Bacteria;p__Patescibacteria;c__Microgenomatia;o__UBA1406;f__GWC2-37-13;g__UM-FILTER-34-12;s__UM-FILTER-34-12 sp002789465	-
mOTU_1067	JH1_SRR3546457.1	V-250m-2014 groundwater	Horonobe	Japan	250	250	64.951	97.9	98.69	0.3	d__Bacteria;p__Pseudomonadota;c__Alphaproteobacteria;o__Rhodobacterales;f__Rhodobacteraceae;g__UBA6213;s__UBA6213 sp002842855	SRR3546457
mOTU_1068	SweH22_OS_PC_MetaG.mb.25	OS_PC_MetaG Old saline planktonic	Äspö HRL	Sweden	448.35	448.35	39.882	None	71.58	1.98	d__Bacteria;p__Patescibacteria;c__ABY1;o__SG8-24;f__2-12-FULL-60-25;g__MWCR01;s__MWCR01 sp018830085	OS_PC_MetaG
mOTU_1069	SweH9_OS_PC_MetaG.mb.118	OSL_B Old saline planktonic	Äspö HRL	Sweden	448.37	448.37	29.748	98.862	65.64	2.97	d__Bacteria;p__Patescibacteria;c__Paceibacteria;o__Portnoybacterales;f__UBA2143;g__JAHJQT01;s__JAHJQT01 sp018819085	SRR10598173
mOTU_1070	SoW10_SRR5011273.19	Be326_2013_DNA_MF	Welkom, Witwatersrand Basin	South Africa	1339	1339	36.994	None	61.88	1.98	d__Bacteria;p__Patescibacteria;c__Microgenomatia;o__UBA1400;f__PJMF01;g__UBA1364;s__	SRR5011273
mOTU_1071	SweH27-29_MEGAHIT-group-1.183	SA1420A-DNA Modern marine planktonic	Äspö HRL	Sweden	200.56	200.56	51.93	None	78.93	4.44	d__Archaea;p__Hadarchaeota;c__Hadarchaeia;o__Hadarchaeales;f__Hadarchaeaceae;g__Hadarchaeum;s__	P23110_104_S4_L004-P23110_105_S5_L004-P23110_106_S6_L004
mOTU_1072	SoTa7_SRR1633224.14	TT107FW240811	Carltonville, Tau Tona	South Africa	3048	3048	45.515	None	92.73	0	d__Bacteria;p__Actinomycetota;c__Aquicultoria;o__Subteraquimicrobiales;f__Subteraquimicrobiaceae;g__Subteraquimicrobium;s__Subteraquimicrobium carltonvillense	SRR1633224
mOTU_1073	UCr18-69_GCA_002773245.1	CG sampling	Crystal Geyser	USA	400	320-480	35.811	99.98	68.98	0.99	d__Bacteria;p__Patescibacteria;c__ABY1;o__UBA1558;f__GWA2-36-10;g__UM-FILTER-36-13;s__UM-FILTER-36-13 sp002787405	-
mOTU_1074	UCr18-69_GCA_002788865.1	CG sampling	Crystal Geyser	USA	400	320-480	38.721	99.415	67.06	0	d__Bacteria;p__Patescibacteria;c__Microgenomatia;o__UBA1406;f__GWC2-37-13;g__UBA1450;s__UBA1450 sp002788865	-
mOTU_1075	SweH24-26_MEGAHIT-group-0.500	KR0015B-DNA Meteoric planktonic	Äspö HRL	Sweden	70	70	52.092	None	94.83	3.76	d__Bacteria;p__Omnitrophota;c__Omnitrophia;o__Omnitrophales;f__Aquincolibacteriaceae;g__Aquincolibacterium;s__	P23110_101_S1_L004-P23110_102_S2_L004-P23110_103_S3_L004
mOTU_1076	FOl12_KR11_0.1_MetaG.mb.98	KR11_0.1_MetaG	Olkiluoto Island	Finland	375.1	366.7–383.5	44.57	None	57.33	2.18	d__Archaea;p__Aenigmatarchaeota;c__Aenigmatarchaeia;o__Aenigmatarchaeales;f__DAIDAN01;g__DAIDAN01;s__	SRR6976411
mOTU_1077	SweH_Old_saline_rock_biofilm.mb.6	Äspö sampling	Äspö HRL	Sweden	70	70	57.801	99.821	84.58	0.54	d__Bacteria;p__Pseudomonadota;c__Gammaproteobacteria;o__Burkholderiales;f__Gallionellaceae;g__Sideroxyarcus;s__Sideroxyarcus sp018819205	-
mOTU_1078	UCr18-69_GCA_002771195.1	CG sampling	Crystal Geyser	USA	400	320-480	39.989	None	77.34	2.69	d__Bacteria;p__Omnitrophota;c__Koll11;o__Gygaellales;f__Profunditerraquicolaceae;g__UBA1562;s__UBA1562 sp002322525	-
mOTU_1079	UCr18-69_GCA_002780165.1	CG sampling	Crystal Geyser	USA	400	320-480	70.499	99.786	96.5	0.86	d__Bacteria;p__CG2-30-70-394;c__CG2-30-70-394;o__CG2-30-70-394;f__CG2-30-70-394;g__CG2-30-70-394;s__CG2-30-70-394 sp001873295	-
mOTU_1080	UCr18-69_GCA_002788855.1	CG sampling	Crystal Geyser	USA	400	320-480	37.964	99.942	69.31	0.66	d__Bacteria;p__Patescibacteria;c__Microgenomatia;o__GCA-00278855;f__GCA-00278855;g__GCA-00278855;s__GCA-00278855 sp002788855	-
mOTU_1081	CA5_SRR13727531.45	19GWE00506 groundwater	Alberta	Canada	77	77	49.869	None	85.38	2.78	d__Archaea;p__Halobacteriota;c__Methanomicrobia;o__Methanomicrobiales;f__Methanospirillaceae;g__Methanoregula;s__Methanoregula sp030653335	SRR13727531
mOTU_1082	SweH27-29_MEGAHIT-group-1.887	SA1420A-DNA Modern marine planktonic	Äspö HRL	Sweden	200.56	200.56	37.822	99.49	73.83	1.87	d__Archaea;p__Nanoarchaeota;c__Nanoarchaeia;o__SCGC-AAA011-G17;f__GW2011-AR17;g__;s__	P23110_104_S4_L004-P23110_105_S5_L004-P23110_106_S6_L004
mOTU_1083	SwiM7_SRR1916587.26	Opalinus Clay rock porewater BRC-3 BRH_33	Mont Terri	Switzerland	229	229	59.323	99.45	90.13	3.23	d__Bacteria;p__Pseudomonadota;c__Alphaproteobacteria;o__Sphingomonadales;f__Sphingomonadaceae;g__Parasphingorhabdus;s__	SRR1916587
mOTU_1084	RT3_SRR7102746.48	Beliy Yar 2014	Tomsk-Siberia	Russia	2600	2600	34.772	None	97.27	2.73	d__Bacteria;p__Nitrospirota;c__Thermodesulfovibrionia;o__Thermodesulfovibrionales;f__SM23-35;g__DYFC01;s__DYFC01 sp020725385	SRR7102746
mOTU_1085	SweH22_OS_PC_MetaG.mb.46	OS_PC_MetaG Old saline planktonic	Äspö HRL	Sweden	448.35	448.35	53.557	None	87.92	4.37	d__Bacteria;p__Desulfobacterota;c__Desulfobulbia;o__Desulfobulbales;f__Desulfurivibrionaceae;g__Thiovibrio;s__Thiovibrio sp018829945	OS_PC_MetaG
mOTU_1086	JH2_SRR3546456.12	V-140m-2014 groundwater	Horonobe	Japan	140	140	55.913	None	95.81	1.94	d__Bacteria;p__Desulfobacterota;c__Desulfuromonadia;o__Desulfuromonadales;f__UBA2197;g__UBA2197;s__UBA2197 sp002841765	SRR3546456
mOTU_1087	UCr18-69_GCA_002772105.1	CG sampling	Crystal Geyser	USA	400	320-480	38.848	None	56.13	2.7	d__Bacteria;p__Patescibacteria;c__Paceibacteria;o__Moranbacterales;f__UBA2206;g__;s__	-
mOTU_1088	UCr18-69_GCA_002793075.1	CG sampling	Crystal Geyser	USA	400	320-480	37.004	None	73.07	0.11	d__Bacteria;p__Patescibacteria;c__ABY1;o__UBA1558;f__UBA1558;g__UM-FILTER-37-10;s__UM-FILTER-37-10 sp002793075	-
mOTU_1089	SweH24-26_MEGAHIT-group-0.199	KR0015B-DNA Meteoric planktonic	Äspö HRL	Sweden	70	70	50.889	None	89.88	0.93	d__Archaea;p__Aenigmatarchaeota;c__Aenigmatarchaeia;o__QMZP01;f__QMZT01;g__CS3-C152;s__	P23110_101_S1_L004-P23110_102_S2_L004-P23110_103_S3_L004
mOTU_1090	RC1_SRR6186653.99	oil-prospecting borehole 5P	Near the village of Chazhemto-Tomsk	Russia	2800	2800	38.851	None	89.47	0	d__Bacteria;p__Thermotogota;c__Thermotogae;o__Thermotogales;f__Fervidobacteriaceae;g__Fervidobacterium;s__Fervidobacterium pennivorans_A	SRR6186653
mOTU_1091	SweH22_OS_PC_MetaG.mb.53	OS_PC_MetaG Old saline planktonic	Äspö HRL	Sweden	448.35	448.35	61.323	None	57.89	2.3	d__Bacteria;p__Pseudomonadota;c__Alphaproteobacteria;o__Rhizobiales;f__Hyphomicrobiaceae;g__CAJQQK01;s__	OS_PC_MetaG
mOTU_1092	SweH24-26_MEGAHIT-group-0.834	KR0015B-DNA Meteoric planktonic	Äspö HRL	Sweden	70	70	48.131	None	87.03	1.08	d__Bacteria;p__Ratteibacteria;c__UBA8468;o__MWAK01;f__MWAK01;g__;s__	P23110_101_S1_L004-P23110_102_S2_L004-P23110_103_S3_L004
mOTU_1093	SweH36_LR-mb.593	KR0015B-LR Meteoric planktonic	Äspö HRL	Sweden	70	70	38.196	None	81.33	4.3	d__Bacteria;p__CAIJMQ01;c__CAIJMQ01;o__CAIJMQ01;f__CAIJMQ01;g__;s__	KR0015B-LR
mOTU_1094	SweH33-35_MEGAHIT-group-3.109	SA2600A-DNA Old saline planktonic	Äspö HRL	Sweden	345.02	345.02	44.709	97.166	98.71	1.94	d__Bacteria;p__Desulfobacterota;c__Desulfobacteria;o__Desulfobacterales;f__RPRI01;g__RPRI01;s__RPRI01 sp018819005	SA2600A-DNA-1_S89_L002-SA2600A-DNA-2_S91_L002-SA2600A-DNA-3_S90_L002
mOTU_1095	UCa4_SRR4343426.17	domestic groundwater	San Joaquin Valley	USA	100	100	66.232	99.941	98.29	1.65	d__Bacteria;p__Pseudomonadota;c__Alphaproteobacteria;o__Sphingomonadales;f__Sphingomonadaceae;g__Sphingomonas;s__	SRR4343426
mOTU_1096	SweH36_LR-mb.623	KR0015B-LR Meteoric planktonic	Äspö HRL	Sweden	70	70	32.373	98.349	62.93	4.67	d__Archaea;p__Nanoarchaeota;c__Nanoarchaeia;o__Pacearchaeales;f__GW2011-AR1;g__ARS1301;s__	KR0015B-LR
mOTU_1097	SweH_Modern_marine_rock_biofilm.mb.12	Äspö sampling	Äspö HRL	Sweden	70	70	48.708	99.993	99.36	2.98	d__Bacteria;p__Desulfobacterota;c__Desulfobulbia;o__Desulfobulbales;f__Desulfurivibrionaceae;g__JAHJIY01;s__JAHJIY01 sp018823175	-
mOTU_1098	SoW10_SRR5011273.72	Be326_2013_DNA_MF	Welkom, Witwatersrand Basin	South Africa	1339	1339	39.992	99.979	57.39	0	d__Bacteria;p__Patescibacteria;c__Microgenomatia;o__GWA2-44-7;f__UBA8517;g__JAGUZK01;s__JAGUZK01 sp020060845	SRR5011273
mOTU_1099	SweH9_OS_PC_MetaG.mb.106	OSL_B Old saline planktonic	Äspö HRL	Sweden	448.37	448.37	50.136	99.378	95.48	2.58	d__Bacteria;p__Desulfobacterota;c__SM23-61;o__SM23-61;f__SM23-61;g__JAHJQK01;s__JAHJQK01 sp018819135	SRR10598173
mOTU_1100	CA4_SRR13727525.53	19GWE00537 groundwater	Alberta	Canada	95	95	39.239	None	83.32	1.08	d__Bacteria;p__Omnitrophota;c__Koll11;o__Gygaellales;f__Profunditerraquicolaceae;g__UBA6249;s__UBA6249 sp022013085	SRR13727525
mOTU_1101	CA3_SRR13727524.39	19GWE00545 groundwater	Alberta	Canada	135	135	52.141	None	94.81	0.06	d__Bacteria;p__Pseudomonadota;c__Gammaproteobacteria;o__Pseudomonadales;f__Pseudohongiellaceae;g__Pseudohongiella;s__Pseudohongiella sp030652635	SRR13727524
mOTU_1102	SwiM10_SRR1909633.23	Opalinus Clay rock porewater BRC-3 BRH_30	Mont Terri	Switzerland	226	226	35.199	99.96	96.24	2.73	d__Bacteria;p__Bacteroidota;c__Bacteroidia;o__Flavobacteriales;f__Flavobacteriaceae;g__Lutibacter;s__Lutibacter sp003516285	SRR1909633
mOTU_1103	SweH24-26_MEGAHIT-group-0.859	KR0015B-DNA Meteoric planktonic	Äspö HRL	Sweden	70	70	40.428	None	66.82	2.59	d__Archaea;p__Aenigmatarchaeota;c__Aenigmatarchaeia;o__CG10238-14;f__SCSR01;g__JAGVVV01;s__	P23110_101_S1_L004-P23110_102_S2_L004-P23110_103_S3_L004
mOTU_1104	UCr18-69_GCA_002771955.1	CG sampling	Crystal Geyser	USA	400	320-480	34.637	96.169	52.46	0.15	d__Bacteria;p__Patescibacteria;c__Paceibacteria;o__Paceibacterales;f__GWA2-46-15;g__GWA2-46-15;s__GWA2-46-15 sp002772575	-
mOTU_1105	Uso_SAG_Desulfuromonas_soudanensis_WTL	Desulfuromonas soudanensis strain WTL chromosome	Soudan Iron Mine	USA	713	713	61.191	None	99.03	0.65	d__Bacteria;p__Desulfobacterota;c__Desulfuromonadia;o__Desulfuromonadales;f__WTL;g__Deferrimonas;s__Deferrimonas soudanensis	CP010802.1
mOTU_1106	FOl1_KR13_N2.mb.31	KR13_N2	Olkiluoto Island	Finland	334.2	330.5–337.9	42.471	None	86.88	2.47	d__Bacteria;p__Nitrospirota;c__Thermodesulfovibrionia;o__Thermodesulfovibrionales;f__UBA1546;g__UBA1546;s__UBA1546 sp018896985	SRR11548471
mOTU_1107	CA3_SRR13727524.11	19GWE00545 groundwater	Alberta	Canada	135	135	67.487	None	91.73	2.03	d__Bacteria;p__Pseudomonadota;c__Alphaproteobacteria;o__Caulobacterales;f__Caulobacteraceae;g__Phenylobacterium;s__	SRR13727524
mOTU_1108	SweH_Modern_marine.mb.240	Äspö sampling	Äspö HRL	Sweden	70	70	59.48	99.671	97.94	0.44	d__Bacteria;p__Pseudomonadota;c__Gammaproteobacteria;o__Burkholderiales;f__Gallionellaceae;g__Sideroxyarcus;s__Sideroxyarcus sp018813765	-
mOTU_1109	SweH27-29_MEGAHIT-group-1.958	SA1420A-DNA Modern marine planktonic	Äspö HRL	Sweden	200.56	200.56	43.031	None	95.51	1.12	d__Bacteria;p__Elusimicrobiota;c__UBA5214;o__;f__;g__;s__	P23110_104_S4_L004-P23110_105_S5_L004-P23110_106_S6_L004
mOTU_1110	SweH24-26_MEGAHIT-group-0.14	KR0015B-DNA Meteoric planktonic	Äspö HRL	Sweden	70	70	44.829	None	70.98	4.41	d__Bacteria;p__UBA6262;c__UBA6262;o__DAOVJB01;f__DAOVJB01;g__;s__	P23110_101_S1_L004-P23110_102_S2_L004-P23110_103_S3_L004
mOTU_1111	CA4_SRR13727525.10	19GWE00537 groundwater	Alberta	Canada	95	95	47.106	None	69.85	0	d__Bacteria;p__Synergistota;c__Synergistia;o__Synergistales;f__Synergistaceae;g__Syner-03;s__Syner-03 sp002839185	SRR13727525
mOTU_1112	UCr9-16_GCA_001872265.1	Filtrate	Crystal Geyser	USA	800	800	39.505	99.571	58.95	0.62	d__Bacteria;p__Patescibacteria;c__Paceibacteria;o__Paceibacterales;f__Paceibacteraceae;g__Paceibacter;s__Paceibacter sp001872265	SRR2638363-SRR2638370
mOTU_1113	JH1_SRR3546457.33	V-250m-2014 groundwater	Horonobe	Japan	250	250	57.309	None	96.58	0.85	d__Bacteria;p__Actinomycetota;c__Geothermincolia;o__Fen-727;f__Anoxymicrobiaceae;g__Anoxymicrobium;s__Anoxymicrobium japonicum	SRR3546457
mOTU_1114	SoW10_SRR5011273.76	Be326_2013_DNA_MF	Welkom, Witwatersrand Basin	South Africa	1339	1339	57.924	None	64.54	0	d__Bacteria;p__Patescibacteria;c__JAEDAM01;o__BD1-5;f__UBA2023;g__JANJWP01;s__	SRR5011273
mOTU_1115	SweH24-26_MEGAHIT-group-0.165	KR0015B-DNA Meteoric planktonic	Äspö HRL	Sweden	70	70	54.403	None	54.81	2.14	d__Bacteria;p__Patescibacteria;c__Paceibacteria;o__UBA6257;f__GWB1-50-10;g__20-14-all-54-14;s__	P23110_101_S1_L004-P23110_102_S2_L004-P23110_103_S3_L004
mOTU_1116	SweH36_LR-mb.416	KR0015B-LR Meteoric planktonic	Äspö HRL	Sweden	70	70	39.163	None	56.4	0.99	d__Bacteria;p__Patescibacteria;c__Paceibacteria;o__Paceibacterales;f__JAQTPW01;g__;s__	KR0015B-LR
mOTU_1117	UCr18-69_GCA_002792755.1	CG sampling	Crystal Geyser	USA	400	320-480	30.315	99.158	70.12	0	d__Bacteria;p__Patescibacteria;c__Paceibacteria;o__UBA9973;f__UBA9973;g__UBA9973;s__UBA9973 sp002792755	-
mOTU_1118	SweH4_Old_saline_glass_biofilm.mb.10	OSBG Old saline glass biofilm	Äspö HRL	Sweden	454.8	454.8	57.388	99.988	98.02	2.48	d__Bacteria;p__Pseudomonadota;c__Gammaproteobacteria;o__Burkholderiales;f__Gallionellaceae;g__Sideroxyarcus;s__Sideroxyarcus sp018820925	SRR2544012
mOTU_1119	USo73_SRR17438090.26	Soudan Mine gDNA DDH951b	Soudan Iron Mine	USA	715	715	66.247	None	83.02	2.89	d__Bacteria;p__Actinomycetota;c__Actinomycetes;o__Actinomycetales;f__Demequinaceae;g__Demequina;s__	SRR17438090
mOTU_1120	SweH9_OS_PC_MetaG.mb.11	OSL_B Old saline planktonic	Äspö HRL	Sweden	448.37	448.37	34.244	99.945	83.8	1.87	d__Archaea;p__Nanoarchaeota;c__Nanoarchaeia;o__Woesearchaeales;f__SM23-78;g__SM23-78;s__SM23-78 sp018819305	SRR10598173
mOTU_1121	SweH22_OS_PC_MetaG.mb.132	OS_PC_MetaG Old saline planktonic	Äspö HRL	Sweden	448.35	448.35	38.051	99.045	78.25	0	d__Bacteria;p__Patescibacteria;c__Paceibacteria;o__JAHISW01;f__Tagabacteraceae;g__JAHISW01;s__JAHISW01 sp018817995	OS_PC_MetaG
mOTU_1122	SoW10_SRR5011273.1	Be326_2013_DNA_MF	Welkom, Witwatersrand Basin	South Africa	1339	1339	54.825	None	70.3	0.99	d__Bacteria;p__Patescibacteria;c__ABY1;o__SG8-24;f__2-12-FULL-60-25;g__2-12-FULL-60-25;s__2-12-FULL-60-25 sp003576745	SRR5011273
mOTU_1123	SoW10_SRR5011273.88	Be326_2013_DNA_MF	Welkom, Witwatersrand Basin	South Africa	1339	1339	51.192	None	71.09	0.56	d__Bacteria;p__Patescibacteria;c__Paceibacteria;o__UBA6257;f__GWB1-50-10;g__JAUYPG01;s__	SRR5011273
mOTU_1124	SweH27-29_MEGAHIT-group-1.191	SA1420A-DNA Modern marine planktonic	Äspö HRL	Sweden	200.56	200.56	40.68	None	66.74	0.93	d__Archaea;p__Nanoarchaeota;c__Nanoarchaeia;o__Pacearchaeales;f__GW2011-AR1;g__UBA73;s__	P23110_104_S4_L004-P23110_105_S5_L004-P23110_106_S6_L004
mOTU_1125	SwiM17_SRR1917239.21	Autotrophic communities BRH/9	Mont Terri	Switzerland	562.73	562.73	56.46	None	85.49	2.05	d__Bacteria;p__Bacillota_E;c__;o__;f__;g__;s__	SRR1917239
mOTU_1126	CA8_SRR13727539.7	19GWC19045 groundwater	Alberta	Canada	129	129	37.984	None	97.33	1.33	d__Bacteria;p__Bacillota_I;c__Bacilli_A;o__Izemoplasmatales;f__UBA5603;g__JAUXXX01;s__JAUXXX01 sp030684695	SRR13727539
mOTU_1127	FOl12_KR11_0.1_MetaG.mb.53	KR11_0.1_MetaG	Olkiluoto Island	Finland	375.1	366.7–383.5	41.527	None	68.81	0	d__Bacteria;p__Patescibacteria;c__Microgenomatia;o__UBA12405;f__UBA12405;g__JAHIEZ01;s__JAHIEZ01 sp018901355	SRR6976411
mOTU_1128	SweH21_MM_PW_MetaG.mb.28	MM_PW_MetaG Modern marine planktonic	Äspö HRL	Sweden	171.26	171.26	53.862	99.561	93.1	0.64	d__Bacteria;p__Spirochaetota;c__Spirochaetia;o__Treponematales;f__UBA12059;g__UBA12059;s__UBA12059 sp018815555	MM_PW_MetaG
mOTU_1129	SweH11_MMS_A.mb.17	MMS_B Modern marine planktonic	Äspö HRL	Sweden	170.84	170.84	55.187	97.165	67.19	2.75	d__Bacteria;p__Pseudomonadota;c__Alphaproteobacteria;o__Micavibrionales;f__Micavibrionaceae;g__;s__	SRR10598222
mOTU_1130	RC1_SRR6186653.85	oil-prospecting borehole 5P	Near the village of Chazhemto-Tomsk	Russia	2800	2800	54.684	None	60.55	0.65	d__Archaea;p__Halobacteriota;c__Methanosarcinia;o__Methanotrichales;f__Methanotrichaceae;g__Methanothrix_B;s__Methanothrix_B sp029907715	SRR6186653
mOTU_1131	UCr9-16_GCA_001872165.1	Filtrate	Crystal Geyser	USA	800	800	58.039	97.51	59.24	0.91	d__Bacteria;p__Chloroflexota;c__Anaerolineae;o__Anaerolineales;f__Villigracilaceae;g__CG2-30-58-95;s__CG2-30-58-95 sp001872165	SRR2638363-SRR2638370
mOTU_1132	SweH20_MM_PC_MetaG.mb.44	MM_PC_MetaG Modern marine planktonic	Äspö HRL	Sweden	171.26	171.26	31.646	99.569	62.25	1.19	d__Bacteria;p__Patescibacteria;c__Microgenomatia;o__GWA2-44-7;f__UBA8517;g__JAHKAL01;s__JAHKAL01 sp018826545	MM_PC_MetaG
mOTU_1133	SweH27-29_MEGAHIT-group-1.49	SA1420A-DNA Modern marine planktonic	Äspö HRL	Sweden	200.56	200.56	34.12	None	59.89	4.1	d__Archaea;p__Nanoarchaeota;c__Nanoarchaeia;o__Pacearchaeales;f__GW2011-AR1;g__JAHKAF01;s__	P23110_104_S4_L004-P23110_105_S5_L004-P23110_106_S6_L004
mOTU_1134	USo73_SRR17438090.30	Soudan Mine gDNA DDH951b	Soudan Iron Mine	USA	715	715	42.614	None	93.14	0	d__Archaea;p__Halobacteriota;c__Methanosarcinia;o__Methanosarcinales;f__Methanosarcinaceae;g__Methanomethylovorans;s__Methanomethylovorans hollandica	SRR17438090
mOTU_1135	UCr18-69_GCA_002789395.1	CG sampling	Crystal Geyser	USA	400	320-480	33.534	98.02	93.95	1.94	d__Archaea;p__Thermoproteota;c__Nitrososphaeria;o__Nitrososphaerales;f__Nitrosopumilaceae;g__Nitrosarchaeum;s__	-
mOTU_1136	FsSAG_3300022089	Äspö sampling	Äspö HRL	Sweden	70	70	44.862	99.678	77.31	0	d__Bacteria;p__Patescibacteria;c__Gracilibacteria;o__UM-FILTER-43-11;f__UM-FILTER-43-11;g__JAFGCR01;s__JAFGCR01 sp018817125	-
mOTU_1137	FsSAG_2754412870	Äspö sampling	Äspö HRL	Sweden	70	70	60.019	None	54.63	0	d__Bacteria;p__Chloroflexota;c__Dehalococcoidia;o__JACQTR01;f__;g__;s__	-
mOTU_1138	SweH24-26_MEGAHIT-group-0.100	KR0015B-DNA Meteoric planktonic	Äspö HRL	Sweden	70	70	47.634	None	92.29	2.88	d__Archaea;p__Micrarchaeota;c__Micrarchaeia;o__Anstonellales;f__Bilamarchaeaceae;g__;s__	P23110_101_S1_L004-P23110_102_S2_L004-P23110_103_S3_L004
mOTU_1139	SoD4_SRR13164374.9	DR5IPCFW280711	Carltonville, Driefontein	South Africa	1046	1046	34.357	None	62.18	3.37	d__Bacteria;p__UBA9089;c__CG2-30-40-21;o__CG2-30-40-21;f__SBAY01;g__;s__	SRR13164374
mOTU_1140	SweH24-26_MEGAHIT-group-0.480	KR0015B-DNA Meteoric planktonic	Äspö HRL	Sweden	70	70	35.442	98.346	74.5	4.57	d__Bacteria;p__Bacteroidota;c__Bacteroidia;o__Bacteroidales;f__UBA12170;g__;s__	P23110_101_S1_L004-P23110_102_S2_L004-P23110_103_S3_L004
mOTU_1141	SweH27-29_MEGAHIT-group-1.613	SA1420A-DNA Modern marine planktonic	Äspö HRL	Sweden	200.56	200.56	36.541	None	85.3	3.23	d__Bacteria;p__Omnitrophota;c__Koll11;o__Duberdicusellales;f__4484-171;g__JAMXCX01;s__	P23110_104_S4_L004-P23110_105_S5_L004-P23110_106_S6_L004
mOTU_1142	UCr18-69_GCA_002762865.1	CG sampling	Crystal Geyser	USA	400	320-480	33.275	99.112	80.84	1.87	d__Archaea;p__Nanoarchaeota;c__Nanoarchaeia;o__Woesearchaeales;f__CG1-02-33-12;g__CG1-02-33-12;s__CG1-02-33-12 sp002762865	-
mOTU_1143	SweH36_LR-mb.240	KR0015B-LR Meteoric planktonic	Äspö HRL	Sweden	70	70	51.311	None	64.62	1.45	d__Bacteria;p__Desulfobacterota;c__Desulfobacteria;o__Desulfobacterales;f__Desulfatirhabdiaceae;g__RAAP-1;s__	KR0015B-LR
mOTU_1144	SweH24-26_MEGAHIT-group-0.133	KR0015B-DNA Meteoric planktonic	Äspö HRL	Sweden	70	70	47.721	98.997	92.31	1.1	d__Bacteria;p__Marinisomatota;c__UBA2242;o__UBA2242;f__UBA2242;g__;s__	P23110_101_S1_L004-P23110_102_S2_L004-P23110_103_S3_L004
mOTU_1145	SweH20_MM_PC_MetaG.mb.5	MM_PC_MetaG Modern marine planktonic	Äspö HRL	Sweden	171.26	171.26	37.298	99.824	96	0	d__Bacteria;p__Bacillota_I;c__Bacilli_A;o__Izemoplasmatales;f__UBA5603;g__JAHIVB01;s__JAHIVB01 sp018816905	MM_PC_MetaG
mOTU_1146	SweH1_Modern_marine.mb.319	MMBR Modern marine rock biofilm	Äspö HRL	Sweden	294.1	294.1	37.33	99.65	93.13	1.08	d__Bacteria;p__CAIJMQ01;c__CAIJMQ01;o__CAIJMQ01;f__CAIJMQ01;g__CAIJMQ01;s__CAIJMQ01 sp018812925	SRR2540949
mOTU_1147	SweH_Undefined_mixed_planktonic.mb.41	Äspö sampling	Äspö HRL	Sweden	70	70	68.542	99.691	99.31	0.9	d__Bacteria;p__Pseudomonadota;c__Alphaproteobacteria;o__Caulobacterales;f__Caulobacteraceae;g__Brevundimonas;s__Brevundimonas sp018826515	-
mOTU_1148	SweH1_Modern_marine.mb.41	MMBR Modern marine rock biofilm	Äspö HRL	Sweden	294.1	294.1	39.177	98.554	89.95	0	d__Archaea;p__Micrarchaeota;c__Micrarchaeia;o__Anstonellales;f__Bilamarchaeaceae;g__Bilamarchaeum;s__Bilamarchaeum sp018812625	SRR2540949
mOTU_1149	SweH27-29_MEGAHIT-group-1.632	SA1420A-DNA Modern marine planktonic	Äspö HRL	Sweden	200.56	200.56	31.12	None	63.79	1.29	d__Archaea;p__Nanoarchaeota;c__Nanoarchaeia;o__Pacearchaeales;f__GW2011-AR1;g__MWBV01;s__	P23110_104_S4_L004-P23110_105_S5_L004-P23110_106_S6_L004
mOTU_1150	RC1_SRR6186653.45	oil-prospecting borehole 5P	Near the village of Chazhemto-Tomsk	Russia	2800	2800	45.519	98.57	91.01	0	d__Bacteria;p__Spirochaetota;c__Brevinematia;o__Brevinematales;f__Thermospiraceae;g__Thermospira;s__Thermospira sp013177995	SRR6186653
mOTU_1151	SweH36_LR-mb.402	KR0015B-LR Meteoric planktonic	Äspö HRL	Sweden	70	70	43.185	None	57.53	0	d__Bacteria;p__Patescibacteria;c__Paceibacteria;o__2-02-FULL-40-12;f__GWA2-44-9;g__2-01-FULL-41-21;s__	KR0015B-LR
mOTU_1152	SweH20_MM_PW_MetaG.mb.17	MM_PC_MetaG Modern marine planktonic	Äspö HRL	Sweden	171.26	171.26	63.9	None	99.66	0	d__Bacteria;p__Pseudomonadota;c__Alphaproteobacteria;o__Sphingomonadales;f__Sphingomonadaceae;g__Sphingobium;s__Sphingobium limneticum	MM_PC_MetaG
mOTU_1153	RC1_SRR6186653.33	oil-prospecting borehole 5P	Near the village of Chazhemto-Tomsk	Russia	2800	2800	58.41	None	97.4	2.39	d__Bacteria;p__Pseudomonadota;c__Gammaproteobacteria;o__Pseudomonadales;f__Ketobacteraceae;g__Ch67;s__Ch67 sp013178375	SRR6186653
mOTU_1154	CA4_SRR13727525.56	19GWE00537 groundwater	Alberta	Canada	95	95	64.479	None	70.97	1.96	d__Bacteria;p__Pseudomonadota;c__Alphaproteobacteria;o__Oceanibaculales;f__Oceanibaculaceae;g__Oceanibaculum;s__	SRR13727525
mOTU_1155	UCr18-69_GCA_002773575.1	CG sampling	Crystal Geyser	USA	400	320-480	44.443	None	69.8	0.99	d__Bacteria;p__Patescibacteria;c__ABY1;o__BM507;f__XYC2-FULL-47-12;g__2-12-FULL-45-10;s__2-12-FULL-45-10 sp002773575	-
mOTU_1156	UCr18-69_GCA_002771695.1	CG sampling	Crystal Geyser	USA	400	320-480	42.409	None	75.52	1.04	d__Bacteria;p__Bacteroidota;c__Bacteroidia;o__Cytophagales;f__Hymenobacteraceae;g__Adhaeribacter;s__	-
mOTU_1157	UCr18-69_GCA_002773935.1	CG sampling	Crystal Geyser	USA	400	320-480	33.271	99.54	58.64	0	d__Bacteria;p__Patescibacteria;c__UBA1384;o__GWA2-35-9;f__GWA2-35-9;g__GWA2-35-9;s__GWA2-35-9 sp002793435	-
mOTU_1158	JH1_SRR3546457.37	V-250m-2014 groundwater	Horonobe	Japan	250	250	64.386	None	71.72	1.72	d__Bacteria;p__Pseudomonadota;c__Gammaproteobacteria;o__Xanthomonadales;f__Xanthomonadaceae;g__GCA-002840015;s__GCA-002840015 sp002839995	SRR3546457
mOTU_1159	SweH24-26_MEGAHIT-group-0.292	KR0015B-DNA Meteoric planktonic	Äspö HRL	Sweden	70	70	53.678	None	80.23	4.68	d__Bacteria;p__Desulfobacterota;c__DSM-4660;o__Desulfatiglandales;f__HGW-15;g__;s__	P23110_101_S1_L004-P23110_102_S2_L004-P23110_103_S3_L004
mOTU_1160	SweH20_MM_PC_MetaG.mb.237	MM_PC_MetaG Modern marine planktonic	Äspö HRL	Sweden	171.26	171.26	64.698	None	96.34	1.18	d__Bacteria;p__Desulfobacterota;c__Desulfovibrionia;o__Desulfovibrionales;f__Desulfovibrionaceae;g__Humidesulfovibrio;s__Humidesulfovibrio sp018817515	MM_PC_MetaG
mOTU_1161	SweH_Modern_marine.mb.172	Äspö sampling	Äspö HRL	Sweden	70	70	40.121	99.893	75.91	1.68	d__Bacteria;p__Patescibacteria;c__ABY1;o__JAHIZJ01;f__JAHIZJ01;g__JAHIZJ01;s__JAHIZJ01 sp018814765	-
mOTU_1162	SweH_Undefined_mixed_planktonic.mb.17	Äspö sampling	Äspö HRL	Sweden	70	70	46.595	None	56.84	2.05	d__Bacteria;p__Patescibacteria;c__Microgenomatia;o__UBA1400;f__CG1-02-47-37;g__CG1-02-47-37;s__CG1-02-47-37 sp030699295	-
mOTU_1163	UCr18-69_GCA_002771355.1	CG sampling	Crystal Geyser	USA	400	320-480	39.259	99.532	60.15	0	d__Bacteria;p__Patescibacteria;c__4484-211;o__GCA-002791395;f__GCA-002791395;g__GCA-002791395;s__GCA-002791395 sp002771355	-
mOTU_1164	SoB3_SRR7867194.10	BE326FW160815 fracture fluid	Beatrix	South Africa	1340	1340	49.359	None	54.63	0.93	d__Bacteria;p__Patescibacteria;c__Paceibacteria;o__UBA6257;f__GWB1-50-10;g__;s__	SRR7867194
mOTU_1165	SweH21_MM_PW_MetaG.mb.44	MM_PW_MetaG Modern marine planktonic	Äspö HRL	Sweden	171.26	171.26	46.423	None	62.07	0	d__Bacteria;p__Pseudomonadota;c__Gammaproteobacteria;o__Enterobacterales;f__Alteromonadaceae;g__Pararheinheimera;s__Pararheinheimera sp018815765	MM_PW_MetaG
mOTU_1166	SweH1_Modern_marine.mb.89	MMBR Modern marine rock biofilm	Äspö HRL	Sweden	294.1	294.1	46.436	None	50.01	0	d__Archaea;p__Nanoarchaeota;c__Nanoarchaeia;o__Woesearchaeales;f__UBA11576;g__;s__	SRR2540949
mOTU_1167	SoB3_SRR7867194.11	BE326FW160815 fracture fluid	Beatrix	South Africa	1340	1340	50.957	None	74.16	0	d__Bacteria;p__Patescibacteria;c__Paceibacteria;o__UBA6257;f__JAGOQP01;g__DAIEKJ01;s__	SRR7867194
mOTU_1168	FOl2_KR13_N1.mb.16	KR13_N1	Olkiluoto Island	Finland	334.2	330.5–337.9	72.315	None	81.47	0.87	d__Bacteria;p__Actinomycetota;c__Actinomycetes;o__Actinomycetales;f__Cellulomonadaceae;g__Cellulomonas;s__Cellulomonas sp018898235	SRR11548472
mOTU_1169	CA6_SRR13727532.22	19GWE00050 groundwater	Alberta	Canada	134	134	63.319	None	78.88	1.49	d__Bacteria;p__Pseudomonadota;c__Gammaproteobacteria;o__Burkholderiales;f__Rhodocyclaceae;g__Sulfuricystis;s__Sulfuricystis sp030682595	SRR13727532
mOTU_1170	SweH24-26_MEGAHIT-group-0.258	KR0015B-DNA Meteoric planktonic	Äspö HRL	Sweden	70	70	45.19	99.121	80.84	0	d__Archaea;p__Nanoarchaeota;c__Nanoarchaeia;o__Woesearchaeales;f__UBA10216;g__JAFGRH01;s__	P23110_101_S1_L004-P23110_102_S2_L004-P23110_103_S3_L004
mOTU_1171	SwiM2_SRR1916584.12	Opalinus Clay rock porewater BRC-3 BRH_40	Mont Terri	Switzerland	234	234	63.528	99.859	97.14	0.6	d__Bacteria;p__Pseudomonadota;c__Alphaproteobacteria;o__Rhizobiales;f__Rhizobiaceae;g__Allorhizobium;s__Allorhizobium naphthalenivorans_A	SRR1916584
mOTU_1172	FOl14_KR11_S3.mb.41	KR11_S3	Olkiluoto Island	Finland	375.1	366.7–383.5	46.836	96.792	64.6	1.89	d__Bacteria;p__Patescibacteria;c__Paceibacteria;o__Portnoybacterales;f__GWB1-42-6;g__UBA8475;s__	SRR9644739
mOTU_1173	UCa4_SRR4343426.16	domestic groundwater	San Joaquin Valley	USA	100	100	49.782	None	78.21	1.34	d__Bacteria;p__Planctomycetota;c__Brocadiia;o__Brocadiales;f__Bathyanammoxibiaceae;g__JAUQZZ01;s__JAUQZZ01 sp030586765	SRR4343426
mOTU_1174	SweH24-26_MEGAHIT-group-0.147	KR0015B-DNA Meteoric planktonic	Äspö HRL	Sweden	70	70	42.769	None	76.4	2.69	d__Bacteria;p__Bdellovibrionota;c__JAFGOL01;o__JAFGOL01;f__JAFGOL01;g__;s__	P23110_101_S1_L004-P23110_102_S2_L004-P23110_103_S3_L004
mOTU_1175	UCr18-69_GCA_002779425.1	CG sampling	Crystal Geyser	USA	400	320-480	32.897	99.66	74.27	0	d__Bacteria;p__Patescibacteria;c__Paceibacteria;o__Paceibacterales;f__CG1-02-41-26;g__GCA-002779425;s__GCA-002779425 sp002779425	-
mOTU_1176	SweH27-29_MEGAHIT-group-1.75	SA1420A-DNA Modern marine planktonic	Äspö HRL	Sweden	200.56	200.56	49.444	99.364	89.41	1.4	d__Archaea;p__Micrarchaeota;c__Micrarchaeia;o__Norongarragalinales;f__SBBD01;g__JACRGC01;s__	P23110_104_S4_L004-P23110_105_S5_L004-P23110_106_S6_L004
mOTU_1177	UCa5_SRR4343427.5	domestic groundwater	San Joaquin Valley	USA	100	100	41.389	99.233	91.31	2.78	d__Bacteria;p__Nitrospirota;c__Thermodesulfovibrionia;o__JACRGW01;f__JACRGW01;g__JACRGW01;s__JACRGW01 sp016212195	SRR4343427
mOTU_1178	UCr18-69_GCA_002779045.1	CG sampling	Crystal Geyser	USA	400	320-480	59.475	None	87.23	4.56	d__Bacteria;p__Elusimicrobiota;c__Elusimicrobia;o__Elusimicrobiales;f__UBA9959;g__UBA9959;s__UBA9959 sp002779045	-
mOTU_1179	SweH27-29_MEGAHIT-group-1.680	SA1420A-DNA Modern marine planktonic	Äspö HRL	Sweden	200.56	200.56	42.582	None	55.32	3.61	d__Bacteria;p__Patescibacteria;c__Paceibacteria;o__UBA9973;f__Zambryskibacteraceae;g__;s__	P23110_104_S4_L004-P23110_105_S5_L004-P23110_106_S6_L004
mOTU_1180	SweH24-26_MEGAHIT-group-0.820	KR0015B-DNA Meteoric planktonic	Äspö HRL	Sweden	70	70	26.272	99.616	64.37	4.09	d__Bacteria;p__Patescibacteria;c__Paceibacteria;o__UBA9973;f__GWA1-40-21;g__Bog-1340;s__	P23110_101_S1_L004-P23110_102_S2_L004-P23110_103_S3_L004
mOTU_1181	SweH3_Modern_marine_glass_biofilm.mb.128	MMBG Modern marine glass biofilm	Äspö HRL	Sweden	294.1	294.1	38.871	None	71.5	2.8	d__Archaea;p__Nanoarchaeota;c__Nanoarchaeia;o__Woesearchaeales;f__JAHJEM01;g__JAHJEM01;s__JAHJEM01 sp018825425	SRR2544004
mOTU_1182	SweH1_Modern_marine.mb.284	MMBR Modern marine rock biofilm	Äspö HRL	Sweden	294.1	294.1	38.814	None	58.53	2.23	d__Bacteria;p__Patescibacteria;c__Microgenomatia;o__GWA2-44-7;f__UBA8517;g__;s__	SRR2540949
mOTU_1183	SweH_Modern_marine.mb.18	Äspö sampling	Äspö HRL	Sweden	70	70	56.582	99.999	98.89	0.51	d__Bacteria;p__Pseudomonadota;c__Gammaproteobacteria;o__Burkholderiales;f__Gallionellaceae;g__Sideroxyarcus;s__Sideroxyarcus sp018814405	-
mOTU_1184	SweH24-26_MEGAHIT-group-0.551	KR0015B-DNA Meteoric planktonic	Äspö HRL	Sweden	70	70	37.146	99.999	56.93	0	d__Bacteria;p__Patescibacteria;c__Paceibacteria;o__Paceibacterales;f__CG1-02-41-26;g__STD1-80;s__	P23110_101_S1_L004-P23110_102_S2_L004-P23110_103_S3_L004
mOTU_1185	SweH20_MM_PC_MetaG.mb.215	MM_PC_MetaG Modern marine planktonic	Äspö HRL	Sweden	171.26	171.26	39.361	98.224	86.64	2.35	d__Bacteria;p__Omnitrophota;c__Koll11;o__Gorgyraeales;f__Gorgyraeaceae;g__JAHJHC01;s__JAHJHC01 sp018824145	MM_PC_MetaG
mOTU_1186	SweH27-29_MEGAHIT-group-1.56	SA1420A-DNA Modern marine planktonic	Äspö HRL	Sweden	200.56	200.56	56.434	None	94.32	1.7	d__Bacteria;p__Planctomycetota;c__B129-G9;o__B129-G9;f__B129-G9;g__;s__	P23110_104_S4_L004-P23110_105_S5_L004-P23110_106_S6_L004
mOTU_1187	SweH9_OS_PC_MetaG.mb.108	OSL_B Old saline planktonic	Äspö HRL	Sweden	448.37	448.37	39.32	None	92.95	0	d__Bacteria;p__Omnitrophota;c__Koll11;o__Gorgyraeales;f__Gorgyraeaceae;g__UBA10183;s__UBA10183 sp018819285	SRR10598173
mOTU_1188	CA4_SRR13727525.14	19GWE00537 groundwater	Alberta	Canada	95	95	43.023	None	89.83	4.87	d__Bacteria;p__Bacillota_D;c__Dethiobacteria;o__DTU022;f__UBA8154;g__JAUSPO01;s__JAUSPO01 sp030656575	SRR13727525
mOTU_1189	UCr18-69_GCA_002778465.1	CG sampling	Crystal Geyser	USA	400	320-480	35.733	None	67.82	0	d__Bacteria;p__Patescibacteria;c__ABY1;o__Magasanikbacterales;f__GWA2-37-8;g__1-14-0-10-36-32;s__1-14-0-10-36-32 sp002778465	-
mOTU_1190	SweH20_MM_PC_MetaG.mb.87	MM_PC_MetaG Modern marine planktonic	Äspö HRL	Sweden	171.26	171.26	27.728	99.258	74.61	1.25	d__Archaea;p__Nanoarchaeota;c__Nanoarchaeia;o__SCGC-AAA011-G17;f__JAFCDX01;g__JAHIVQ01;s__JAHIVQ01 sp018816585	MM_PC_MetaG
mOTU_1191	SweH27-29_MEGAHIT-group-1.544	SA1420A-DNA Modern marine planktonic	Äspö HRL	Sweden	200.56	200.56	31.643	99.549	57.22	1.69	d__Bacteria;p__Patescibacteria;c__Paceibacteria;o__Portnoybacterales;f__UBA2143;g__;s__	P23110_104_S4_L004-P23110_105_S5_L004-P23110_106_S6_L004
mOTU_1192	UCr18-69_GCA_002762975.1	CG sampling	Crystal Geyser	USA	400	320-480	37.274	None	85.98	1.4	d__Archaea;p__Iainarchaeota;c__Iainarchaeia;o__Iainarchaeales;f__Iainarchaeaceae;g__PCWY01;s__PCWY01 sp002762975	-
mOTU_1193	CA3_SRR13727524.27	19GWE00545 groundwater	Alberta	Canada	135	135	70.857	None	98.18	1.82	d__Bacteria;p__Actinomycetota;c__Actinomycetes;o__Propionibacteriales;f__Nocardioidaceae;g__Nocardioides;s__	SRR13727524
mOTU_1194	SweH22_OS_PC_MetaG.mb.148	OS_PC_MetaG Old saline planktonic	Äspö HRL	Sweden	448.35	448.35	44.523	None	82.69	2.9	d__Bacteria;p__Desulfobacterota;c__Desulfobacteria;o__Desulfobacterales;f__RPRI01;g__RPRI01;s__RPRI01 sp018830925	OS_PC_MetaG
mOTU_1195	SweH24-26_MEGAHIT-group-0.359	KR0015B-DNA Meteoric planktonic	Äspö HRL	Sweden	70	70	68.261	99.603	95.32	2.58	d__Bacteria;p__Desulfobacterota;c__Desulfarculia;o__Desulfarculales;f__Desulfarculaceae;g__JACRDC01;s__	P23110_101_S1_L004-P23110_102_S2_L004-P23110_103_S3_L004
mOTU_1196	USo73_SRR17438090.31	Soudan Mine gDNA DDH951b	Soudan Iron Mine	USA	715	715	57.314	None	97.09	0.24	d__Bacteria;p__Pseudomonadota;c__Gammaproteobacteria;o__Pseudomonadales;f__Oleiphilaceae;g__Marinobacter;s__Marinobacter guineae	SRR17438090
mOTU_1197	SweH24-26_MEGAHIT-group-0.601	KR0015B-DNA Meteoric planktonic	Äspö HRL	Sweden	70	70	46.484	None	72.77	0.99	d__Bacteria;p__Patescibacteria;c__ABY1;o__BM507;f__UBA12075;g__XYA2-FULL-47-19;s__	P23110_101_S1_L004-P23110_102_S2_L004-P23110_103_S3_L004
mOTU_1198	UCr18-69_GCA_002762925.1	CG sampling	Crystal Geyser	USA	400	320-480	30.167	None	50.8	0.93	d__Archaea;p__Nanoarchaeota;c__Nanoarchaeia;o__Woesearchaeales;f__ARS49;g__JACRKG01;s__	-
mOTU_1199	SweH_Modern_marine.mb.244	Äspö sampling	Äspö HRL	Sweden	70	70	36.519	99.682	73.41	2.35	d__Bacteria;p__Patescibacteria;c__ABY1;o__Magasanikbacterales;f__UBA922;g__JAHJGG01;s__JAHJGG01 sp018824545	-
mOTU_1200	FsSAG_2754412860	Äspö sampling	Äspö HRL	Sweden	70	70	55.859	None	55.68	0.86	d__Bacteria;p__Actinomycetota;c__Thermoleophilia;o__BMS3ABIN01;f__BMS3ABIN01;g__JACRMB01;s__	-
mOTU_1201	SweH24-26_MEGAHIT-group-0.737	KR0015B-DNA Meteoric planktonic	Äspö HRL	Sweden	70	70	48.495	None	76.73	0	d__Archaea;p__Micrarchaeota;c__Micrarchaeia;o__JAKAKT01;f__JAKAKT01;g__JAKAKT01;s__	P23110_101_S1_L004-P23110_102_S2_L004-P23110_103_S3_L004
mOTU_1202	SweH1_Modern_marine.mb.316	MMBR Modern marine rock biofilm	Äspö HRL	Sweden	294.1	294.1	48.842	99.765	71.29	4.95	d__Bacteria;p__Patescibacteria;c__ABY1;o__SG8-24;f__;g__;s__	SRR2540949
mOTU_1203	RC1_SRR6186653.80	oil-prospecting borehole 5P	Near the village of Chazhemto-Tomsk	Russia	2800	2800	49.336	None	86.13	3.2	d__Archaea;p__Methanobacteriota;c__Methanobacteria;o__Methanobacteriales;f__Methanothermobacteraceae;g__Methanothermobacter;s__Methanothermobacter marburgensis	SRR6186653
mOTU_1204	SweH24-26_MEGAHIT-group-0.17	KR0015B-DNA Meteoric planktonic	Äspö HRL	Sweden	70	70	40.582	None	68.22	3.29	d__Bacteria;p__Omnitrophota;c__Koll11;o__Gygaellales;f__Profunditerraquicolaceae;g__JALOCE01;s__	P23110_101_S1_L004-P23110_102_S2_L004-P23110_103_S3_L004
mOTU_1205	SweH36_LR-mb.607	KR0015B-LR Meteoric planktonic	Äspö HRL	Sweden	70	70	49.968	None	56.62	0	d__Bacteria;p__Patescibacteria;c__Gracilibacteria;o__JAHISY01;f__JAHISY01;g__JAHISY01;s__	KR0015B-LR
mOTU_1206	SweH22_OS_PC_MetaG.mb.50	OS_PC_MetaG Old saline planktonic	Äspö HRL	Sweden	448.35	448.35	36.741	None	69.67	2.31	d__Bacteria;p__Elusimicrobiota;c__Elusimicrobia;o__Elusimicrobiales;f__UBA9959;g__JAKLQJ01;s__	OS_PC_MetaG
mOTU_1207	SweH27-29_MEGAHIT-group-1.728	SA1420A-DNA Modern marine planktonic	Äspö HRL	Sweden	200.56	200.56	62.211	None	90.34	2.08	d__Bacteria;p__Planctomycetota;c__Phycisphaerae;o__UBA1845;f__UTPLA1;g__;s__	P23110_104_S4_L004-P23110_105_S5_L004-P23110_106_S6_L004
mOTU_1208	RC1_SRR6186653.117	oil-prospecting borehole 5P	Near the village of Chazhemto-Tomsk	Russia	2800	2800	36.237	None	72.26	0	d__Bacteria;p__Patescibacteria;c__Microgenomatia;o__GWA2-44-7;f__UBA8517;g__Ch104c;s__Ch104c sp013374855	SRR6186653
mOTU_1209	SweH24-26_MEGAHIT-group-0.364	KR0015B-DNA Meteoric planktonic	Äspö HRL	Sweden	70	70	68.093	None	73.23	4.13	d__Bacteria;p__Chloroflexota;c__Anaerolineae;o__UBA1429;f__UBA1429;g__JAFGLK01;s__	P23110_101_S1_L004-P23110_102_S2_L004-P23110_103_S3_L004
mOTU_1210	RT3_SRR7102746.11	Beliy Yar 2014	Tomsk-Siberia	Russia	2600	2600	69.384	None	87.74	0.65	d__Bacteria;p__Desulfobacterota;c__Desulfobacteria;o__Desulfobacterales;f__UBA2174_A;g__SpSt-501;s__SpSt-501 sp020725555	SRR7102746
mOTU_1211	JH1_SRR3546457.41	V-250m-2014 groundwater	Horonobe	Japan	250	250	53.874	None	88	0	d__Archaea;p__Thermoplasmatota;c__E2;o__GCA-002838935;f__GCA-002838935;g__GCA-002838935;s__GCA-002838935 sp002838935	SRR3546457
mOTU_1212	JH1_SRR3546457.19	V-250m-2014 groundwater	Horonobe	Japan	250	250	45.56	None	92.61	2.27	d__Bacteria;p__Planctomycetota;c__Phycisphaerae;o__Sedimentisphaerales;f__UBA12454;g__UBA12454;s__UBA12454 sp002839495	SRR3546457
mOTU_1213	SweH27-29_MEGAHIT-group-1.595	SA1420A-DNA Modern marine planktonic	Äspö HRL	Sweden	200.56	200.56	57.085	None	63.82	4	d__Bacteria;p__UBP15;c__UBA6099;o__;f__;g__;s__	P23110_104_S4_L004-P23110_105_S5_L004-P23110_106_S6_L004
mOTU_1214	CA1_SRR13727520.29	19GWC19028 groundwater	Alberta	Canada	74	74	66.275	None	88.09	2.05	d__Bacteria;p__Pseudomonadota;c__Alphaproteobacteria;o__Rhodobacterales;f__Rhodobacteraceae;g__Wagnerdoeblera;s__Wagnerdoeblera sp030683915	SRR13727520
mOTU_1215	SweH24-26_MEGAHIT-group-0.530	KR0015B-DNA Meteoric planktonic	Äspö HRL	Sweden	70	70	65.7	None	60.34	0	d__Bacteria;p__Verrucomicrobiota;c__Kiritimatiellia;o__CAIQIC01;f__JAGNIJ01;g__;s__	P23110_101_S1_L004-P23110_102_S2_L004-P23110_103_S3_L004
mOTU_1216	SweH27-29_MEGAHIT-group-1.947	SA1420A-DNA Modern marine planktonic	Äspö HRL	Sweden	200.56	200.56	37.301	None	68.81	1.98	d__Bacteria;p__Patescibacteria;c__ABY1;o__Magasanikbacterales;f__GWA2-37-8;g__SCQK01;s__	P23110_104_S4_L004-P23110_105_S5_L004-P23110_106_S6_L004
mOTU_1217	FOl13_KR46_Ju.mb.15	KR46_Ju	Olkiluoto Island	Finland	530.1	528.7–531.5	36.297	99.008	100	1.87	d__Archaea;p__Methanobacteriota;c__Methanobacteria;o__Methanobacteriales;f__Methanobacteriaceae;g__Methanobacterium_F;s__Methanobacterium_F sp019084405	SRR7193715
mOTU_1218	FsSAG_SAG.0272F5.S5	Äspö sampling	Äspö HRL	Sweden	70	70	46.891	None	70.64	3.22	d__Bacteria;p__Chloroflexota;c__Dehalococcoidia;o__Dehalococcoidales;f__UBA2162;g__;s__	-
mOTU_1219	SweH24-26_MEGAHIT-group-0.11	KR0015B-DNA Meteoric planktonic	Äspö HRL	Sweden	70	70	46.415	None	61.79	0	d__Bacteria;p__Patescibacteria;c__Microgenomatia;o__UBA1400;f__UBA12108;g__CAJAUT01;s__	P23110_101_S1_L004-P23110_102_S2_L004-P23110_103_S3_L004
mOTU_1220	SweH30-32_MEGAHIT-group-2.44	SA2074A-DNA Modern marine planktonic	Äspö HRL	Sweden	281.65	281.65	64.149	None	68.6	3.03	d__Bacteria;p__Desulfobacterota;c__Desulfarculia;o__Desulfarculales;f__Desulfarculaceae;g__SURF-10;s__	SA2074A-DNA-1_S86_L002-SA2074A-DNA-2_S87_L002-SA2074A-DNA-3_S88_L002
mOTU_1221	UCr18-69_GCA_002763225.1	CG sampling	Crystal Geyser	USA	400	320-480	30.853	None	82.71	1.87	d__Archaea;p__Iainarchaeota;c__Iainarchaeia;o__Iainarchaeales;f__1-14-0-10-31-34;g__1-14-0-10-31-34;s__1-14-0-10-31-34 sp002763225	-
mOTU_1222	UCr18-69_GCA_002791275.1	CG sampling	Crystal Geyser	USA	400	320-480	41.114	99.891	69.8	0.99	d__Bacteria;p__Patescibacteria;c__ABY1;o__SG8-24;f__UBA9934;g__UM-FILTER-41-35;s__UM-FILTER-41-35 sp002791275	-
mOTU_1223	SweH9_OS_PC_MetaG.mb.104	OSL_B Old saline planktonic	Äspö HRL	Sweden	448.37	448.37	61.531	None	98.66	3.92	d__Bacteria;p__Pseudomonadota;c__Alphaproteobacteria;o__Rhizobiales;f__Hyphomicrobiaceae;g__Filomicrobium;s__Filomicrobium sp018819265	SRR10598173
mOTU_1224	FOl1_KR13_N2.mb.24	KR13_N2	Olkiluoto Island	Finland	334.2	330.5–337.9	44.458	97.481	76.92	1.87	d__Bacteria;p__UBP18;c__UBA7526;o__UBA7526;f__UBA7526;g__DRGV01;s__DRGV01 sp018903055	SRR11548471
mOTU_1225	UCr18-69_GCA_002782825.1	CG sampling	Crystal Geyser	USA	400	320-480	54.367	99.689	98.74	0.84	d__Bacteria;p__Pseudomonadota;c__Zetaproteobacteria;o__Mariprofundales;f__Mariprofundaceae;g__Mariprofundus;s__Mariprofundus sp002791575	-
mOTU_1226	CA6_SRR13727532.8	19GWE00050 groundwater	Alberta	Canada	134	134	63.146	None	94.1	0.35	d__Bacteria;p__Pseudomonadota;c__Gammaproteobacteria;o__Burkholderiales;f__Thiobacillaceae;g__PFJX01;s__PFJX01 sp030653935	SRR13727532
mOTU_1227	CA2_SRR13727521.6	19GWC19026 groundwater	Alberta	Canada	73	73	46.729	None	56.14	1.75	d__Bacteria;p__Pseudomonadota;c__Gammaproteobacteria;o__Methylococcales;f__Methylomonadaceae;g__JABFRC01;s__JABFRC01 sp030699345	SRR13727521
mOTU_1228	SweH30-32_MEGAHIT-group-2.120	SA2074A-DNA Modern marine planktonic	Äspö HRL	Sweden	281.65	281.65	63.645	99.959	97.72	2.65	d__Bacteria;p__Pseudomonadota;c__Gammaproteobacteria;o__Burkholderiales;f__Rhodocyclaceae;g__Sulfuritalea;s__	SA2074A-DNA-1_S86_L002-SA2074A-DNA-2_S87_L002-SA2074A-DNA-3_S88_L002
mOTU_1229	SweH33-35_MEGAHIT-group-3.104	SA2600A-DNA Old saline planktonic	Äspö HRL	Sweden	345.02	345.02	45.56	None	91.57	0.56	d__Bacteria;p__CG03;c__CG03;o__CG03;f__CG03;g__;s__	SA2600A-DNA-1_S89_L002-SA2600A-DNA-2_S91_L002-SA2600A-DNA-3_S90_L002
mOTU_1230	FOl16_KR11_N3.mb.18	KR11_N3	Olkiluoto Island	Finland	375.1	366.7–383.5	58.811	99.684	65.52	0	d__Bacteria;p__Pseudomonadota;c__Gammaproteobacteria;o__Burkholderiales;f__Gallionellaceae;g__Sideroxyarcus;s__Sideroxyarcus sp013791855	SRR9644741
mOTU_1231	SweH20_MM_PC_MetaG.mb.42	MM_PC_MetaG Modern marine planktonic	Äspö HRL	Sweden	171.26	171.26	35.874	99.742	89.49	2.18	d__Archaea;p__Nanoarchaeota;c__Nanoarchaeia;o__Woesearchaeales;f__JACPBV01;g__JAHJAV01;s__JAHJAV01 sp018813685	MM_PC_MetaG
mOTU_1232	CA2_SRR13727521.15	19GWC19026 groundwater	Alberta	Canada	73	73	30.738	None	91.39	0.2	d__Bacteria;p__Bacteroidota;c__Bacteroidia;o__Flavobacteriales;f__Flavobacteriaceae;g__Lutibacter;s__Lutibacter sp030692605	SRR13727521
mOTU_1233	UCr18-69_GCA_002774845.1	CG sampling	Crystal Geyser	USA	400	320-480	45.276	None	56.52	2.56	d__Bacteria;p__Patescibacteria;c__Paceibacteria;o__UBA9973;f__UBA3531;g__;s__	-
mOTU_1234	UCr18-69_GCA_002773185.1	CG sampling	Crystal Geyser	USA	400	320-480	33.953	None	54.84	0	d__Bacteria;p__Patescibacteria;c__ABY1;o__Magasanikbacterales;f__UBA922;g__UBA1557;s__UBA1557 sp002773185	-
mOTU_1235	SweH27-29_MEGAHIT-group-1.557	SA1420A-DNA Modern marine planktonic	Äspö HRL	Sweden	200.56	200.56	57.586	None	55.81	0	d__Bacteria;p__Chloroflexota;c__Dehalococcoidia;o__UBA2985;f__UBA2985;g__JACQTZ01;s__	P23110_104_S4_L004-P23110_105_S5_L004-P23110_106_S6_L004
mOTU_1236	JH1_SRR3546457.14	V-250m-2014 groundwater	Horonobe	Japan	250	250	34.847	None	95.9	2.84	d__Bacteria;p__Bacteroidota;c__Bacteroidia;o__Flavobacteriales;f__Flavobacteriaceae;g__Lutibacter;s__Lutibacter sp002842505	SRR3546457
mOTU_1237	SweH20_MM_PC_MetaG.mb.32	MM_PC_MetaG Modern marine planktonic	Äspö HRL	Sweden	171.26	171.26	33.595	None	62.13	4.36	d__Bacteria;p__Bacillota_I;c__Bacilli_A;o__Izemoplasmatales;f__Izemoplasmataceae;g__JAFGXW01;s__	MM_PC_MetaG
mOTU_1238	CA6_SRR13727532.17	19GWE00050 groundwater	Alberta	Canada	134	134	47.792	None	95.44	0.35	d__Bacteria;p__Pseudomonadota;c__Gammaproteobacteria;o__Methylococcales;f__Methylomonadaceae;g__Methylobacter_A;s__Methylobacter_A sp030653985	SRR13727532
mOTU_1239	UCr18-69_GCA_002789235.1	CG sampling	Crystal Geyser	USA	400	320-480	54.586	98.401	85.82	1.66	d__Bacteria;p__Pseudomonadota;c__Gammaproteobacteria;o__Burkholderiales;f__Gallionellaceae;g__Gallionella;s__Gallionella sp002780675	-
mOTU_1240	SweH24-26_MEGAHIT-group-0.194	KR0015B-DNA Meteoric planktonic	Äspö HRL	Sweden	70	70	41.261	99.625	90.8	1.61	d__Bacteria;p__Omnitrophota;c__Koll11;o__;f__;g__;s__	P23110_101_S1_L004-P23110_102_S2_L004-P23110_103_S3_L004
mOTU_1241	CA2_SRR13727521.10	19GWC19026 groundwater	Alberta	Canada	73	73	63.365	None	68.94	1.58	d__Bacteria;p__Pseudomonadota;c__Gammaproteobacteria;o__Pseudomonadales;f__Pseudomonadaceae;g__Pseudomonas_E;s__Pseudomonas_E chengduensis_A	SRR13727521
mOTU_1242	FOl12_KR11_0.1_MetaG.mb.49	KR11_0.1_MetaG	Olkiluoto Island	Finland	375.1	366.7–383.5	38.264	None	56.6	2.78	d__Bacteria;p__Patescibacteria;c__Paceibacteria;o__Paceibacterales;f__Staskawiczbacteraceae;g__JAHIOM01;s__	SRR6976411
mOTU_1243	FOl16_KR11_N3.mb.24	KR11_N3	Olkiluoto Island	Finland	375.1	366.7–383.5	63.847	99.447	100	0.32	d__Bacteria;p__Pseudomonadota;c__Alphaproteobacteria;o__Caulobacterales;f__Hyphomonadaceae;g__Hyphomonas;s__Hyphomonas sp013791775	SRR9644741
mOTU_1244	UCr18-69_GCA_002778895.1	CG sampling	Crystal Geyser	USA	400	320-480	32.413	None	55.76	1.37	d__Archaea;p__Iainarchaeota;c__Iainarchaeia;o__0-14-0-20-30-16;f__0-14-0-20-30-16;g__JAQTTP01;s__	-
mOTU_1245	RC1_SRR6186653.93	oil-prospecting borehole 5P	Near the village of Chazhemto-Tomsk	Russia	2800	2800	57.078	None	88.12	0	d__Bacteria;p__Bacillota_E;c__DTU015;o__DTU015;f__DUSS01;g__DUSS01;s__DUSS01 sp012842495	SRR6186653
mOTU_1246	SweH22_OS_PC_MetaG.mb.40	OS_PC_MetaG Old saline planktonic	Äspö HRL	Sweden	448.35	448.35	39.468	99.367	71.81	1.12	d__Bacteria;p__Patescibacteria;c__Microgenomatia;o__UBA1400;f__PJMF01;g__JABBGTR01;s__JABBGTR01 sp018830045	OS_PC_MetaG
mOTU_1247	SweH27-29_MEGAHIT-group-1.217	SA1420A-DNA Modern marine planktonic	Äspö HRL	Sweden	200.56	200.56	39.745	None	50	3.08	d__Bacteria;p__Patescibacteria;c__Paceibacteria;o__Paceibacterales;f__MHMH01;g__2-02-FULL-43-13;s__	P23110_104_S4_L004-P23110_105_S5_L004-P23110_106_S6_L004
mOTU_1248	SweH22_OS_PC_MetaG.mb.13	OS_PC_MetaG Old saline planktonic	Äspö HRL	Sweden	448.35	448.35	43.684	None	98.39	2.96	d__Bacteria;p__Bacteroidota;c__Bacteroidia;o__Bacteroidales;f__B18-G4;g__M55B132;s__M55B132 sp018831055	OS_PC_MetaG
mOTU_1249	UCr9-16_GCA_001873795.1	Filtrate	Crystal Geyser	USA	800	800	46.398	None	99.58	0.84	d__Bacteria;p__Pseudomonadota;c__Zetaproteobacteria;o__Mariprofundales;f__Mariprofundaceae;g__Ghiorsea;s__Ghiorsea sp002323245	SRR2638363-SRR2638370
mOTU_1250	FOl1_KR13_N2.mb.116	KR13_N2	Olkiluoto Island	Finland	334.2	330.5–337.9	52.226	99.962	98.83	0.15	d__Bacteria;p__Desulfobacterota;c__Desulfobulbia;o__Desulfobulbales;f__Desulfurivibrionaceae;g__SURF-16;s__SURF-16 sp018897105	SRR11548471
mOTU_1251	UCr18-69_GCA_002771075.1	CG sampling	Crystal Geyser	USA	400	320-480	34.085	None	59.55	0	d__Bacteria;p__Patescibacteria;c__Paceibacteria;o__UBA9973;f__W02-35-19;g__WO2-35-19;s__WO2-35-19 sp002771075	-
mOTU_1252	FOl3_KR13_S3.mb.1	KR13_S3	Olkiluoto Island	Finland	334.2	330.5–337.9	38.489	None	57.43	0.2	d__Bacteria;p__Patescibacteria;c__ABY1;o__GCA-002772895;f__GCA-002772895;g__GCA-002772895;s__GCA-002772895 sp018895765	SRR11548473
mOTU_1253	FOl3_KR13_S3.mb.99	KR13_S3	Olkiluoto Island	Finland	334.2	330.5–337.9	39.003	None	100	1.49	d__Bacteria;p__Bacteroidota;c__Bacteroidia;o__Flavobacteriales;f__Weeksellaceae;g__Kaistella;s__Kaistella sp018902795	SRR11548473
mOTU_1254	SweH24-26_MEGAHIT-group-0.802	KR0015B-DNA Meteoric planktonic	Äspö HRL	Sweden	70	70	38.315	None	72.26	0	d__Bacteria;p__Patescibacteria;c__Microgenomatia;o__UBA1406;f__GWC2-37-13;g__JAKBEU01;s__	P23110_101_S1_L004-P23110_102_S2_L004-P23110_103_S3_L004
mOTU_1255	UCr18-69_GCA_002773615.1	CG sampling	Crystal Geyser	USA	400	320-480	39.267	None	59.9	1.98	d__Bacteria;p__Patescibacteria;c__ABY1;o__UBA11705;f__UBA11705;g__UBA11705;s__UBA11705 sp002773615	-
mOTU_1256	UCr18-69_GCA_002788475.1	CG sampling	Crystal Geyser	USA	400	320-480	31.698	99.459	68.25	0.13	d__Bacteria;p__Patescibacteria;c__Paceibacteria;o__UBA9973;f__UBA9973;g__UBA9973;s__UBA9973 sp002788475	-
mOTU_1257	SweH24-26_MEGAHIT-group-0.212	KR0015B-DNA Meteoric planktonic	Äspö HRL	Sweden	70	70	40.077	None	66.92	1.7	d__Bacteria;p__Planctomycetota;c__MHYJ01;o__JACQXL01;f__JACQXL01;g__JAGUXD01;s__	P23110_101_S1_L004-P23110_102_S2_L004-P23110_103_S3_L004
mOTU_1258	FOl17_KR11_N2.mb.4	KR11_N2	Olkiluoto Island	Finland	375.1	366.7–383.5	35.343	99.448	72.78	4.23	d__Bacteria;p__Patescibacteria;c__Paceibacteria;o__Paceibacterales;f__PEYH01;g__JAHIEL01;s__JAHIEL01 sp018901715	SRR9644742
mOTU_1259	RC1_SRR6186653.100	oil-prospecting borehole 5P	Near the village of Chazhemto-Tomsk	Russia	2800	2800	42.767	None	96.77	1.08	d__Bacteria;p__Bacteroidota;c__Bacteroidia;o__Bacteroidales;f__TTA-H9;g__UBA2030;s__UBA2030 sp002332755	SRR6186653
mOTU_1260	FOl12_KR11_0.1_MetaG.mb.114	KR11_0.1_MetaG	Olkiluoto Island	Finland	375.1	366.7–383.5	49.644	99.766	97.33	3.2	d__Archaea;p__Thermoplasmatota;c__Thermoplasmata;o__SG8-5;f__SG8-5;g__UBA147;s__UBA147 sp013791785	SRR6976411
mOTU_1261	UCr9-16_GCA_001873635.1	Filtrate	Crystal Geyser	USA	800	800	38.302	None	83.33	0	d__Bacteria;p__Bacteroidota;c__Bacteroidia;o__Bacteroidales;f__Paludibacteraceae;g__Paludibacter;s__Paludibacter sp001873635	SRR2638363-SRR2638370
mOTU_1262	SweH24-26_MEGAHIT-group-0.701	KR0015B-DNA Meteoric planktonic	Äspö HRL	Sweden	70	70	33.532	99.72	58.91	2.59	d__Bacteria;p__Patescibacteria;c__Paceibacteria;o__Paceibacterales;f__DG-74-3;g__JAHJCL01;s__JAHJCL01 sp018813025	P23110_101_S1_L004-P23110_102_S2_L004-P23110_103_S3_L004
mOTU_1263	SweH24-26_MEGAHIT-group-0.462	KR0015B-DNA Meteoric planktonic	Äspö HRL	Sweden	70	70	39.351	None	59.67	2.8	d__Archaea;p__Thermoplasmatota;c__E2;o__DHVEG-1;f__DHVEG-1;g__EX4572-165;s__	P23110_101_S1_L004-P23110_102_S2_L004-P23110_103_S3_L004
mOTU_1264	UCr18-69_GCA_002787235.1	CG sampling	Crystal Geyser	USA	400	320-480	45.389	None	96.53	2.56	d__Bacteria;p__Nitrospinota;c__Nitrospinia;o__Nitrospinales;f__VA-1;g__Nitrohelix;s__Nitrohelix sp002787235	-
mOTU_1265	SweH24-26_MEGAHIT-group-0.123	KR0015B-DNA Meteoric planktonic	Äspö HRL	Sweden	70	70	45.638	None	71.3	2.69	d__Bacteria;p__Omnitrophota;c__Koll11;o__JAFGHF01;f__;g__;s__	P23110_101_S1_L004-P23110_102_S2_L004-P23110_103_S3_L004
mOTU_1266	UCa6_SRR6211592.8	Subsurface biosphere CR11Aug_CSWold	McLaughlin Reserve	USA	76.2	76.2	67.123	None	97.51	0.7	d__Bacteria;p__Pseudomonadota;c__Gammaproteobacteria;o__Burkholderiales;f__Burkholderiaceae;g__Hydrogenophaga;s__Hydrogenophaga sp018335615	SRR6211592
mOTU_1267	CA7_SRR13727535.1	19GWC19053 groundwater	Alberta	Canada	85	85	63.058	None	89.21	4.26	d__Bacteria;p__Pseudomonadota;c__Gammaproteobacteria;o__Burkholderiales;f__Rhodocyclaceae;g__Sulfuritalea;s__	SRR13727535
mOTU_1268	UCr18-69_GCA_002772825.1	CG sampling	Crystal Geyser	USA	400	320-480	38.449	None	73.41	0	d__Bacteria;p__Patescibacteria;c__Paceibacteria;o__GCA-002772825;f__GCA-002772825;g__GCA-002772825;s__GCA-002772825 sp002772825	-
mOTU_1269	SweH27-29_MEGAHIT-group-1.921	SA1420A-DNA Modern marine planktonic	Äspö HRL	Sweden	200.56	200.56	40.551	None	92.29	0.93	d__Archaea;p__Micrarchaeota;c__Micrarchaeia;o__Anstonellales;f__Anstonellaceae;g__1-14-0-10-45-29;s__	P23110_104_S4_L004-P23110_105_S5_L004-P23110_106_S6_L004
mOTU_1270	UCr18-69_GCA_002774795.1	CG sampling	Crystal Geyser	USA	400	320-480	51.459	None	65.15	1.98	d__Bacteria;p__Patescibacteria;c__Paceibacteria;o__UBA9973;f__JACRKE01;g__1-14-0-10-51-16;s__1-14-0-10-51-16 sp002774795	-
mOTU_1271	SweH3_Modern_marine_glass_biofilm.mb.45	MMBG Modern marine glass biofilm	Äspö HRL	Sweden	294.1	294.1	41.499	97.882	77.98	4.5	d__Bacteria;p__Omnitrophota;c__Koll11;o__Gygaellales;f__Profunditerraquicolaceae;g__JAHIZC01;s__JAHIZC01 sp018814745	SRR2544004
mOTU_1272	FsSAG_2754412880	Äspö sampling	Äspö HRL	Sweden	70	70	40.555	99.813	71.13	0	d__Bacteria;p__Patescibacteria;c__Paceibacteria;o__JAHISW01;f__Tagabacteraceae;g__JAHJQY01;s__JAHJQY01 sp018819015	-
mOTU_1273	SweH_Modern_marine.mb.125	Äspö sampling	Äspö HRL	Sweden	70	70	54.647	None	51.02	2.27	d__Bacteria;p__Planctomycetota;c__B15-G4;o__B15-G4;f__;g__;s__	-
mOTU_1274	SweH33-35_MEGAHIT-group-3.119	SA2600A-DNA Old saline planktonic	Äspö HRL	Sweden	345.02	345.02	51.847	None	86.56	1.61	d__Bacteria;p__Omnitrophota;c__Koll11;o__2-01-FULL-45-10;f__;g__;s__	SA2600A-DNA-1_S89_L002-SA2600A-DNA-2_S91_L002-SA2600A-DNA-3_S90_L002
mOTU_1275	SoW10_SRR5011273.58	Be326_2013_DNA_MF	Welkom, Witwatersrand Basin	South Africa	1339	1339	52.686	None	57.5	0	d__Bacteria;p__Patescibacteria;c__Microgenomatia;o__UBA10105;f__UBA927;g__UBA927;s__	SRR5011273
mOTU_1276	UCr18-69_GCA_003023685.1	CG sampling	Crystal Geyser	USA	400	320-480	52.468	None	96.38	1.13	d__Bacteria;p__Bacillota_E;c__Sulfobacillia;o__Sulfobacillales;f__Sulfobacillaceae;g__Sulfobacillus;s__Sulfobacillus thermotolerans	-
mOTU_1277	SweH20_MM_PC_MetaG.mb.25	MM_PC_MetaG Modern marine planktonic	Äspö HRL	Sweden	171.26	171.26	42.684	None	75.59	2.14	d__Bacteria;p__Margulisbacteria;c__WOR-1;o__O2-12-FULL-45-9;f__O2-12-FULL-45-9;g__JAHIUL01;s__JAHIUL01 sp018817195	MM_PC_MetaG
mOTU_1278	UCr18-69_GCA_002773985.1	CG sampling	Crystal Geyser	USA	400	320-480	43.234	None	69.44	0	d__Bacteria;p__Patescibacteria;c__UBA1384;o__XYA2-FULL-43-10;f__1-14-0-10-43-13;g__1-14-0-10-43-13;s__1-14-0-10-43-13 sp002773985	-
mOTU_1279	SweH27-29_MEGAHIT-group-1.104	SA1420A-DNA Modern marine planktonic	Äspö HRL	Sweden	200.56	200.56	35.68	None	66.5	0	d__Bacteria;p__Patescibacteria;c__Microgenomatia;o__Levybacterales;f__UBA12049;g__;s__	P23110_104_S4_L004-P23110_105_S5_L004-P23110_106_S6_L004
mOTU_1280	SweH27-29_MEGAHIT-group-1.828	SA1420A-DNA Modern marine planktonic	Äspö HRL	Sweden	200.56	200.56	43.52	None	74.92	2.29	d__Bacteria;p__Patescibacteria;c__ABY1;o__;f__;g__;s__	P23110_104_S4_L004-P23110_105_S5_L004-P23110_106_S6_L004
mOTU_1281	CA5_SRR13727531.19	19GWE00506 groundwater	Alberta	Canada	77	77	66.175	None	96.35	1.24	d__Bacteria;p__Pseudomonadota;c__Alphaproteobacteria;o__Reyranellales;f__Reyranellaceae;g__Reyranella;s__Reyranella sp030651995	SRR13727531
mOTU_1282	SwiM9_SRR1914411.41	Opalinus Clay rock porewater BRC-3 BRH_31	Mont Terri	Switzerland	227	227	31.891	99.57	70.33	0	d__Bacteria;p__Pseudomonadota;c__Alphaproteobacteria;o__Rickettsiales_A;f__DAHXLG01;g__DAHXLG01;s__	SRR1914411
mOTU_1283	SweH27-29_MEGAHIT-group-1.890	SA1420A-DNA Modern marine planktonic	Äspö HRL	Sweden	200.56	200.56	40.287	None	83.5	4.37	d__Archaea;p__Thermoproteota;c__Bathyarchaeia;o__Hecatellales;f__Hecatellaceae;g__;s__	P23110_104_S4_L004-P23110_105_S5_L004-P23110_106_S6_L004
mOTU_1284	JH1_SRR3546457.11	V-250m-2014 groundwater	Horonobe	Japan	250	250	68.63	99.901	98.03	0.3	d__Bacteria;p__Pseudomonadota;c__Alphaproteobacteria;o__Rhodobacterales;f__Rhodobacteraceae;g__Albidovulum;s__Albidovulum sp002841115	SRR3546457
mOTU_1285	SwiM14_SRR1917273.78	Autotrophic communities BRH/23	Mont Terri	Switzerland	562.73	562.73	67.716	None	98.21	2.25	d__Bacteria;p__Actinomycetota;c__Actinomycetes;o__Mycobacteriales;f__Mycobacteriaceae;g__Mycobacterium;s__	SRR1917273
mOTU_1286	SweH24-26_MEGAHIT-group-0.552	KR0015B-DNA Meteoric planktonic	Äspö HRL	Sweden	70	70	49.385	None	74.29	0	d__Archaea;p__Micrarchaeota;c__Micrarchaeia;o__Anstonellales;f__Anstonellaceae;g__1-14-0-10-45-29;s__	P23110_101_S1_L004-P23110_102_S2_L004-P23110_103_S3_L004
mOTU_1287	SwiM13_SRR1917274.62	Autotrophic communities BRH/23	Mont Terri	Switzerland	562.73	562.73	71.416	99.966	98.55	0.58	d__Bacteria;p__Actinomycetota;c__Actinomycetes;o__Actinomycetales;f__Cellulomonadaceae;g__Actinotalea;s__	SRR1917274
mOTU_1288	SweH20_MM_PC_MetaG.mb.203	MM_PC_MetaG Modern marine planktonic	Äspö HRL	Sweden	171.26	171.26	38.724	None	92.49	0.07	d__Bacteria;p__Spirochaetota;c__JAHITG01;o__JAHITG01;f__JAHITG01;g__JAHITG01;s__JAHITG01 sp018817865	MM_PC_MetaG
mOTU_1289	UCr18-69_GCA_002772995.1	CG sampling	Crystal Geyser	USA	400	320-480	45.782	None	62.93	0	d__Bacteria;p__Patescibacteria;c__Paceibacteria;o__H02-45-28;f__1-14-0-10-42-19;g__1-14-0-10-46-36;s__1-14-0-10-46-36 sp002772995	-
mOTU_1290	SweH22_OS_PC_MetaG.mb.26	OS_PC_MetaG Old saline planktonic	Äspö HRL	Sweden	448.35	448.35	50.04	None	79.44	0.93	d__Archaea;p__Nanoarchaeota;c__Nanoarchaeia;o__Woesearchaeales;f__UBA11576;g__JABMQF01;s__JABMQF01 sp018830225	OS_PC_MetaG
mOTU_1291	SoW10_SRR5011273.24	Be326_2013_DNA_MF	Welkom, Witwatersrand Basin	South Africa	1339	1339	58.881	None	89.39	1.82	d__Bacteria;p__Chloroflexota;c__Anaerolineae;o__Anaerolineales;f__Villigracilaceae;g__Denitrolinea;s__	SRR5011273
mOTU_1292	SweH20_MM_PC_MetaG.mb.27	MM_PC_MetaG Modern marine planktonic	Äspö HRL	Sweden	171.26	171.26	42.268	99.981	89.74	1.71	d__Bacteria;p__Margulisbacteria;c__WOR-1;o__JAHJIW01;f__JAHJIW01;g__JAHJIW01;s__JAHJIW01 sp018823125	MM_PC_MetaG
mOTU_1293	UCr9-16_GCA_001873075.1	Filtrate	Crystal Geyser	USA	800	800	44.775	None	71.36	2.75	d__Bacteria;p__Fibrobacterota;c__Fibrobacteria;o__Fibrobacterales;f__Fibrobacteraceae;g__UBA1313;s__UBA1313 sp001873075	SRR2638363-SRR2638370
mOTU_1294	SweH27-29_MEGAHIT-group-1.747	SA1420A-DNA Modern marine planktonic	Äspö HRL	Sweden	200.56	200.56	40.077	None	69.04	4.58	d__Bacteria;p__Planctomycetota;c__SKW154;o__SKW154;f__;g__;s__	P23110_104_S4_L004-P23110_105_S5_L004-P23110_106_S6_L004
mOTU_1295	UCr9-16_GCA_001873045.1	Filtrate	Crystal Geyser	USA	800	800	49.194	None	59.46	2.25	d__Bacteria;p__Omnitrophota;c__Koll11;o__;f__;g__;s__	SRR2638363-SRR2638370
mOTU_1296	SweH20_MM_PC_MetaG.mb.8	MM_PC_MetaG Modern marine planktonic	Äspö HRL	Sweden	171.26	171.26	56.76	None	87.38	2.26	d__Bacteria;p__Zixibacteria;c__MSB-5A5;o__GN15;f__FEB-12;g__JAHIVM01;s__JAHIVM01 sp018816665	MM_PC_MetaG
mOTU_1297	SweH27-29_MEGAHIT-group-1.200	SA1420A-DNA Modern marine planktonic	Äspö HRL	Sweden	200.56	200.56	51.36	None	92.47	1.08	d__Bacteria;p__Omnitrophota;c__Omnitrophia;o__Omnitrophales;f__Aquincolibacteriaceae;g__Aquincolibacterium;s__	P23110_104_S4_L004-P23110_105_S5_L004-P23110_106_S6_L004
mOTU_1298	CA3_SRR13727524.17	19GWE00545 groundwater	Alberta	Canada	135	135	64.788	None	93.24	3.31	d__Bacteria;p__Pseudomonadota;c__Gammaproteobacteria;o__Burkholderiales;f__Burkholderiaceae;g__CAISIP01;s__	SRR13727524
mOTU_1299	UCr18-69_GCA_002762795.1	CG sampling	Crystal Geyser	USA	400	320-480	36.822	None	78.5	0	d__Archaea;p__Nanoarchaeota;c__Nanoarchaeia;o__Woesearchaeales;f__ARS49;g__1-14-0-10-37-12;s__1-14-0-10-37-12 sp002762795	-
mOTU_1300	RC1_SRR6186653.34	oil-prospecting borehole 5P	Near the village of Chazhemto-Tomsk	Russia	2800	2800	65.926	None	94.91	2.16	d__Bacteria;p__Armatimonadota;c__UBA5377;o__UBA5377;f__JABLXH01;g__JABLXH01;s__JABLXH01 sp013178155	SRR6186653
mOTU_1301	SweH_Old_saline_planktonic.mb.34	Äspö sampling	Äspö HRL	Sweden	70	70	62.17	99.763	81.05	2.63	d__Bacteria;p__Pseudomonadota;c__Gammaproteobacteria;o__Pseudomonadales;f__Pseudomonadaceae;g__Pseudomonas_E;s__Pseudomonas_E sp018826895	-
mOTU_1302	SweH27-29_MEGAHIT-group-1.488	SA1420A-DNA Modern marine planktonic	Äspö HRL	Sweden	200.56	200.56	45.502	None	90.32	3.37	d__Bacteria;p__Omnitrophota;c__Koll11;o__JABMRN01;f__RBG-13-46-9;g__;s__	P23110_104_S4_L004-P23110_105_S5_L004-P23110_106_S6_L004
mOTU_1303	SweH_Modern_marine.mb.227	Äspö sampling	Äspö HRL	Sweden	70	70	45.58	99.185	77.23	0.09	d__Bacteria;p__Patescibacteria;c__ABY1;o__SG8-24;f__SG8-24;g__JAHJAU01;s__JAHJAU01 sp018813785	-
mOTU_1304	SweH27-29_MEGAHIT-group-1.693	SA1420A-DNA Modern marine planktonic	Äspö HRL	Sweden	200.56	200.56	45.375	None	58.48	2.73	d__Bacteria;p__Chloroflexota;c__Anaerolineae;o__Anaerolineales;f__Anaerolineaceae;g__JAUXFJ01;s__	P23110_104_S4_L004-P23110_105_S5_L004-P23110_106_S6_L004
mOTU_1305	UCa6_SRR6211592.16	Subsurface biosphere CR11Aug_CSWold	McLaughlin Reserve	USA	76.2	76.2	44.921	None	84.76	1.13	d__Bacteria;p__Bacteroidota;c__Bacteroidia;o__Bacteroidales;f__UBA7960;g__UBA7960;s__	SRR6211592
mOTU_1306	SweH24-26_MEGAHIT-group-0.299	KR0015B-DNA Meteoric planktonic	Äspö HRL	Sweden	70	70	56.147	None	97.42	1.61	d__Bacteria;p__Desulfobacterota;c__Desulfomonilia;o__Desulfomonilales;f__Desulfomonilaceae;g__JAVHLK01;s__	P23110_101_S1_L004-P23110_102_S2_L004-P23110_103_S3_L004
mOTU_1307	FOl1_KR13_N2.mb.99	KR13_N2	Olkiluoto Island	Finland	334.2	330.5–337.9	63.848	98.897	96.13	0.65	d__Bacteria;p__Desulfobacterota;c__Desulfarculia;o__Desulfarculales;f__Desulfarculaceae;g__SURF-10;s__SURF-10 sp018896025	SRR11548471
mOTU_1308	SweH27-29_MEGAHIT-group-1.433	SA1420A-DNA Modern marine planktonic	Äspö HRL	Sweden	200.56	200.56	32.271	None	68.22	3.27	d__Archaea;p__Nanoarchaeota;c__Nanoarchaeia;o__Pacearchaeales;f__GW2011-AR1;g__ARS1301;s__	P23110_104_S4_L004-P23110_105_S5_L004-P23110_106_S6_L004
mOTU_1309	CA4_SRR13727525.34	19GWE00537 groundwater	Alberta	Canada	95	95	39.749	None	95.54	1.1	d__Bacteria;p__Cloacimonadota;c__Cloacimonadia;o__Cloacimonadales;f__TCS61;g__B137-G9;s__B137-G9 sp030656075	SRR13727525
mOTU_1310	JH1_SRR3546457.7	V-250m-2014 groundwater	Horonobe	Japan	250	250	66.277	None	93.67	2.18	d__Bacteria;p__Pseudomonadota;c__Alphaproteobacteria;o__Sphingomonadales;f__Sphingomonadaceae;g__Sphingopyxis;s__Sphingopyxis sp002842935	SRR3546457
mOTU_1311	SweH27-29_MEGAHIT-group-1.70	SA1420A-DNA Modern marine planktonic	Äspö HRL	Sweden	200.56	200.56	53.783	None	80.01	1.54	d__Bacteria;p__Patescibacteria;c__Gracilibacteria;o__Peribacterales;f__Peribacteraceae;g__Peribacter;s__	P23110_104_S4_L004-P23110_105_S5_L004-P23110_106_S6_L004
mOTU_1312	SweH_Undefined_mixed_planktonic.mb.81	Äspö sampling	Äspö HRL	Sweden	70	70	43.131	99.588	80.36	4.95	d__Bacteria;p__Patescibacteria;c__Gracilibacteria;o__UBA1369;f__JAHKBB01;g__JAHKBB01;s__JAHKBB01 sp018826445	-
mOTU_1313	UCr18-69_GCA_002778525.1	CG sampling	Crystal Geyser	USA	400	320-480	40.654	None	57.76	0	d__Bacteria;p__Patescibacteria;c__ABY1;o__UBA1558;f__UBA10009;g__;s__	-
mOTU_1314	SweH27-29_MEGAHIT-group-1.29	SA1420A-DNA Modern marine planktonic	Äspö HRL	Sweden	200.56	200.56	43.959	None	60.56	1.6	d__Bacteria;p__Patescibacteria;c__ABY1;o__SG8-24;f__UBA9934;g__JAUYIW01;s__	P23110_104_S4_L004-P23110_105_S5_L004-P23110_106_S6_L004
mOTU_1315	SweH36_LR-mb.591	KR0015B-LR Meteoric planktonic	Äspö HRL	Sweden	70	70	52.175	None	62.2	0.99	d__Bacteria;p__Chloroflexota;c__Dehalococcoidia;o__Dehalococcoidales;f__BS750m-G39;g__;s__	KR0015B-LR
mOTU_1316	UCr18-69_GCA_002791995.1	CG sampling	Crystal Geyser	USA	400	320-480	39.278	None	53.24	1.12	d__Bacteria;p__Patescibacteria;c__Paceibacteria;o__UBA6257;f__UBA9933;g__QYPD01;s__	-
mOTU_1317	SweH1_Modern_marine.mb.60	MMBR Modern marine rock biofilm	Äspö HRL	Sweden	294.1	294.1	36.92	None	53.46	1.85	d__Bacteria;p__Patescibacteria;c__Paceibacteria;o__Paceibacterales;f__JAGMAB01;g__;s__	SRR2540949
mOTU_1318	SweH24-26_MEGAHIT-group-0.557	KR0015B-DNA Meteoric planktonic	Äspö HRL	Sweden	70	70	43.629	None	82.71	0.93	d__Archaea;p__Aenigmatarchaeota;c__Aenigmatarchaeia;o__Aenigmatarchaeales;f__Aenigmatarchaeaceae;g__JAFGAZ01;s__	P23110_101_S1_L004-P23110_102_S2_L004-P23110_103_S3_L004
mOTU_1319	SweH27-29_MEGAHIT-group-1.13	SA1420A-DNA Modern marine planktonic	Äspö HRL	Sweden	200.56	200.56	47.316	None	88.35	3.87	d__Bacteria;p__UBA10199;c__UBA10199;o__2-02-FULL-44-16;f__JAAZCA01;g__JAFGMW01;s__	P23110_104_S4_L004-P23110_105_S5_L004-P23110_106_S6_L004
mOTU_1320	SweH_Modern_marine.mb.217	Äspö sampling	Äspö HRL	Sweden	70	70	30.386	99.343	76.97	0	d__Bacteria;p__Patescibacteria;c__ABY1;o__BM507;f__GWC2-42-12;g__JAHJAP01;s__JAHJAP01 sp018813805	-
mOTU_1321	SweH24-26_MEGAHIT-group-0.609	KR0015B-DNA Meteoric planktonic	Äspö HRL	Sweden	70	70	34.09	None	86.45	2.8	d__Archaea;p__Nanoarchaeota;c__Nanoarchaeia;o__Woesearchaeales;f__GW2011-AR15;g__;s__	P23110_101_S1_L004-P23110_102_S2_L004-P23110_103_S3_L004
mOTU_1322	UCa4_SRR4343426.25	domestic groundwater	San Joaquin Valley	USA	100	100	49.841	None	98.3	4.55	d__Bacteria;p__Planctomycetota;c__Brocadiia;o__Brocadiales;f__Bathyanammoxibiaceae;g__2-02-FULL-50-16-A;s__2-02-FULL-50-16-A sp001828605	SRR4343426
mOTU_1323	UCa6_SRR6211592.17	Subsurface biosphere CR11Aug_CSWold	McLaughlin Reserve	USA	76.2	76.2	71.026	None	92.21	3.42	d__Bacteria;p__Actinomycetota;c__Nitriliruptoria;o__Nitriliruptorales;f__Nitriliruptoraceae;g__Egicoccus;s__Egicoccus sp018335555	SRR6211592
mOTU_1324	UCr18-69_GCA_002773695.1	CG sampling	Crystal Geyser	USA	400	320-480	41.47	None	70.3	1.65	d__Bacteria;p__Patescibacteria;c__Doudnabacteria;o__UBA920;f__2-01-FULL-50-11;g__1-14-0-10-41-10;s__1-14-0-10-41-10 sp002773695	-
mOTU_1325	SweH27-29_MEGAHIT-group-1.155	SA1420A-DNA Modern marine planktonic	Äspö HRL	Sweden	200.56	200.56	51.882	None	89.59	3.76	d__Bacteria;p__Omnitrophota;c__Koll11;o__JABMRN01;f__JABMRN01;g__;s__	P23110_104_S4_L004-P23110_105_S5_L004-P23110_106_S6_L004
mOTU_1326	RC1_SRR6186653.102	oil-prospecting borehole 5P	Near the village of Chazhemto-Tomsk	Russia	2800	2800	60.539	None	65.12	0.5	d__Bacteria;p__Bacillota_E;c__DUSP01;o__DUSP01;f__;g__;s__	SRR6186653
mOTU_1327	FsSAG_3300022121	Äspö sampling	Äspö HRL	Sweden	70	70	35.372	None	53.45	0	d__Bacteria;p__Desulfobacterota;c__Desulfobacteria;o__Desulfobacterales;f__Desulfobacteraceae;g__JAIOSM01;s__	-
mOTU_1328	SweH27-29_MEGAHIT-group-1.1043	SA1420A-DNA Modern marine planktonic	Äspö HRL	Sweden	200.56	200.56	38.559	None	96.24	2.69	d__Bacteria;p__Omnitrophota;c__Koll11;o__Tantalellales;f__Tantalellaceae;g__;s__	P23110_104_S4_L004-P23110_105_S5_L004-P23110_106_S6_L004
mOTU_1329	SweH30-32_MEGAHIT-group-2.91	SA2074A-DNA Modern marine planktonic	Äspö HRL	Sweden	281.65	281.65	40.031	None	85.81	0.65	d__Bacteria;p__Desulfobacterota;c__UBA8473;o__UBA8473;f__UBA8473;g__UBA8473;s__	SA2074A-DNA-1_S86_L002-SA2074A-DNA-2_S87_L002-SA2074A-DNA-3_S88_L002
mOTU_1330	JH1_SRR3546457.2	V-250m-2014 groundwater	Horonobe	Japan	250	250	65.575	None	71.29	1.29	d__Bacteria;p__Myxococcota;c__Polyangia;o__HGW-17;f__HGW-17;g__HGW-17;s__HGW-17 sp002841905	SRR3546457
mOTU_1331	SweH_Old_saline.mb.128	Äspö sampling	Äspö HRL	Sweden	70	70	48.64	None	98.81	2.28	d__Bacteria;p__Desulfobacterota;c__Desulfobulbia;o__Desulfobulbales;f__Desulfocapsaceae;g__Desulforhopalus;s__Desulforhopalus sp018821785	-
mOTU_1332	SweH24-26_MEGAHIT-group-0.198	KR0015B-DNA Meteoric planktonic	Äspö HRL	Sweden	70	70	38.457	None	73.41	1.72	d__Bacteria;p__Patescibacteria;c__Paceibacteria;o__UBA6257;f__Colwellbacteraceae;g__;s__	P23110_101_S1_L004-P23110_102_S2_L004-P23110_103_S3_L004
mOTU_1333	SweH_Modern_marine.mb.212	Äspö sampling	Äspö HRL	Sweden	70	70	49.712	99.834	70.3	0.99	d__Bacteria;p__Patescibacteria;c__ABY1;o__SG8-24;f__GWF2-40-263;g__JAHJAM01;s__JAHJAM01 sp018814025	-
mOTU_1334	RC1_SRR6186653.13	oil-prospecting borehole 5P	Near the village of Chazhemto-Tomsk	Russia	2800	2800	55.291	None	93.46	0	d__Archaea;p__Thermoproteota;c__Methanomethylicia;o__Methanomethylicales;f__Methanomethylicaceae;g__Methanosuratincola;s__Methanosuratincola subterraneus	SRR6186653
mOTU_1335	RT3_SRR7102746.46	Beliy Yar 2014	Tomsk-Siberia	Russia	2600	2600	57.981	None	76.65	0	d__Bacteria;p__Desulfobacterota;c__Desulfobaccia;o__Desulfobaccales;f__Desulfobaccaceae;g__Desulfobacca;s__Desulfobacca sp020725545	SRR7102746
mOTU_1336	SweH_Modern_marine.mb.187	Äspö sampling	Äspö HRL	Sweden	70	70	51.839	98.682	89.4	0.65	d__Bacteria;p__Electryoneota;c__RPQS01;o__RPQS01;f__RPQS01;g__JAHIZR01;s__JAHIZR01 sp018814465	-
mOTU_1337	UCr18-69_GCA_002779355.1	CG sampling	Crystal Geyser	USA	400	320-480	39.024	99.425	63.84	0	d__Bacteria;p__Patescibacteria;c__Paceibacteria;o__Paceibacterales;f__GCA-002779355;g__GCA-002779355;s__GCA-002779355 sp002779355	-
mOTU_1338	SweH27-29_MEGAHIT-group-1.727	SA1420A-DNA Modern marine planktonic	Äspö HRL	Sweden	200.56	200.56	43.793	99.239	92.06	4.67	d__Archaea;p__EX4484-52;c__EX4484-52;o__EX4484-52;f__B79-G9;g__;s__	P23110_104_S4_L004-P23110_105_S5_L004-P23110_106_S6_L004
mOTU_1339	SwiM14_SRR1917273.5	Autotrophic communities BRH/23	Mont Terri	Switzerland	562.73	562.73	47.344	None	96.08	1.31	d__Archaea;p__Halobacteriota;c__Methanosarcinia;o__Methanosarcinales;f__Methanosarcinaceae;g__Methanolobus;s__	SRR1917273
mOTU_1340	SoW10_SRR5011273.91	Be326_2013_DNA_MF	Welkom, Witwatersrand Basin	South Africa	1339	1339	39.279	None	68.85	0	d__Archaea;p__Nanoarchaeota;c__Nanoarchaeia;o__Pacearchaeales;f__JAHJTO01;g__;s__	SRR5011273
mOTU_1341	SweH20_MM_PC_MetaG.mb.123	MM_PC_MetaG Modern marine planktonic	Äspö HRL	Sweden	171.26	171.26	41.175	None	56.74	1.72	d__Bacteria;p__Patescibacteria;c__ABY1;o__UM-FILTER-42-10;f__;g__;s__	MM_PC_MetaG
mOTU_1342	SweH27-29_MEGAHIT-group-1.954	SA1420A-DNA Modern marine planktonic	Äspö HRL	Sweden	200.56	200.56	43.087	99.763	81.48	1.85	d__Bacteria;p__Patescibacteria;c__Gracilibacteria;o__UBA1369;f__UBA12470;g__JAHIUS01;s__JAHIUS01 sp018816885	P23110_104_S4_L004-P23110_105_S5_L004-P23110_106_S6_L004
mOTU_1343	UCr18-69_GCA_002785325.1	CG sampling	Crystal Geyser	USA	400	320-480	39.831	None	79.67	1.12	d__Bacteria;p__Patescibacteria;c__CPR2;o__UBA1875;f__GCA-2785325;g__GCA-2785325;s__GCA-2785325 sp002785325	-
mOTU_1344	CA8_SRR13727539.9	19GWC19045 groundwater	Alberta	Canada	129	129	43.245	None	87.63	1.88	d__Bacteria;p__Bacteroidota;c__Bacteroidia;o__Bacteroidales;f__JAAYJT01;g__JAAYJT01;s__JAAYJT01 sp030684735	SRR13727539
mOTU_1345	FOl1_KR13_N2.mb.78	KR13_N2	Olkiluoto Island	Finland	334.2	330.5–337.9	31.71	98.692	63.86	2.97	d__Bacteria;p__Patescibacteria;c__ABY1;o__UBA2196;f__UBA2196;g__;s__	SRR11548471
mOTU_1346	SweH27-29_MEGAHIT-group-1.643	SA1420A-DNA Modern marine planktonic	Äspö HRL	Sweden	200.56	200.56	51.375	None	71.55	0.93	d__Archaea;p__Micrarchaeota;c__Micrarchaeia;o__JAKAKT01;f__JAKAKT01;g__JAKAKT01;s__	P23110_104_S4_L004-P23110_105_S5_L004-P23110_106_S6_L004
mOTU_1347	SoW10_SRR5011273.13	Be326_2013_DNA_MF	Welkom, Witwatersrand Basin	South Africa	1339	1339	73.385	None	65	4.52	d__Bacteria;p__Myxococcota;c__UBA9042;o__PWKZ01;f__PWKZ01;g__;s__	SRR5011273
mOTU_1348	SweH24-26_MEGAHIT-group-0.214	KR0015B-DNA Meteoric planktonic	Äspö HRL	Sweden	70	70	37.025	None	100	2.51	d__Bacteria;p__Bacteroidota;c__Ignavibacteria;o__Ignavibacteriales;f__Melioribacteraceae;g__XYB12-FULL-38-5;s__	P23110_101_S1_L004-P23110_102_S2_L004-P23110_103_S3_L004
mOTU_1349	SoB3_SRR7867194.8	BE326FW160815 fracture fluid	Beatrix	South Africa	1340	1340	38.232	None	51.65	0	d__Bacteria;p__Patescibacteria;c__Paceibacteria;o__UBA6257;f__UBA9933;g__JAJZBA01;s__JAJZBA01 sp021799155	SRR7867194
mOTU_1350	SweH1_Modern_marine.mb.39	MMBR Modern marine rock biofilm	Äspö HRL	Sweden	294.1	294.1	57.856	99.835	97.8	0	d__Bacteria;p__Electryoneota;c__RPQS01;o__RPQS01;f__RPQS01;g__JAHJDG01;s__JAHJDG01 sp018812265	SRR2540949
mOTU_1351	SweH22_OS_PC_MetaG.mb.15	OS_PC_MetaG Old saline planktonic	Äspö HRL	Sweden	448.35	448.35	45.432	None	63.78	2.18	d__Archaea;p__Halobacteriota;c__UBA148;o__UBA148;f__UBA148;g__JASEEV01;s__JASEEV01 sp030019435	OS_PC_MetaG
mOTU_1352	SweH24-26_MEGAHIT-group-0.765	KR0015B-DNA Meteoric planktonic	Äspö HRL	Sweden	70	70	59.061	None	53.14	1.1	d__Bacteria;p__Patescibacteria;c__ABY1;o__UBA10025;f__JAHIVO01;g__;s__	P23110_101_S1_L004-P23110_102_S2_L004-P23110_103_S3_L004
mOTU_1353	SweH27-29_MEGAHIT-group-1.22	SA1420A-DNA Modern marine planktonic	Äspö HRL	Sweden	200.56	200.56	35.841	None	91.36	0	d__Archaea;p__Micrarchaeota;c__Micrarchaeia;o__Anstonellales;f__Bilamarchaeaceae;g__Bilamarchaeum;s__	P23110_104_S4_L004-P23110_105_S5_L004-P23110_106_S6_L004
mOTU_1354	SweH22_OS_PC_MetaG.mb.22	OS_PC_MetaG Old saline planktonic	Äspö HRL	Sweden	448.35	448.35	38.288	95.249	82.38	4	d__Archaea;p__Thermoplasmatota;c__JASEFT01;o__JASEFT01;f__JAUWIS01;g__JASEEW01;s__	OS_PC_MetaG
mOTU_1355	SweH27-29_MEGAHIT-group-1.701	SA1420A-DNA Modern marine planktonic	Äspö HRL	Sweden	200.56	200.56	44.75	None	56.33	3.74	d__Archaea;p__Undinarchaeota;c__Undinarchaeia;o__Undinarchaeales;f__UBA543;g__UBA543;s__	P23110_104_S4_L004-P23110_105_S5_L004-P23110_106_S6_L004
mOTU_1356	UCr18-69_GCA_002772785.1	CG sampling	Crystal Geyser	USA	400	320-480	49.057	99.93	79.03	0.93	d__Bacteria;p__Patescibacteria;c__Gracilibacteria;o__Peribacterales;f__Peribacteraceae;g__GWB1-54-5;s__GWB1-54-5 sp002787035	-
mOTU_1357	SweH2_Old_saline.mb.82	OSBR Old saline rock biofilm	Äspö HRL	Sweden	454.8	454.8	48.095	98.995	98.21	0.79	d__Bacteria;p__Desulfobacterota;c__Desulfobulbia;o__Desulfobulbales;f__Desulfocapsaceae;g__Desulfocapsa;s__Desulfocapsa sp018820855	SRR2544011
mOTU_1358	SweH24-26_MEGAHIT-group-0.97	KR0015B-DNA Meteoric planktonic	Äspö HRL	Sweden	70	70	37.377	None	58.72	0.93	d__Archaea;p__Nanoarchaeota;c__Nanoarchaeia;o__Woesearchaeales;f__GW2011-AR9;g__JACRPH01;s__	P23110_101_S1_L004-P23110_102_S2_L004-P23110_103_S3_L004
mOTU_1359	SweH20_MM_PC_MetaG.mb.12	MM_PC_MetaG Modern marine planktonic	Äspö HRL	Sweden	171.26	171.26	41.913	97.712	65.84	0	d__Bacteria;p__Patescibacteria;c__ABY1;o__XYB2-FULL-38-15;f__XYB2-FULL-38-15;g__JAHIRI01;s__JAHIRI01 sp018818855	MM_PC_MetaG
mOTU_1360	SwiM14_SRR1917273.18	Autotrophic communities BRH/23	Mont Terri	Switzerland	562.73	562.73	56.047	None	84.67	0.25	d__Bacteria;p__Desulfobacterota;c__Desulfobacteria;o__Desulfobacterales;f__Desulfosalsimonadaceae;g__JAGXHH01;s__	SRR1917273
mOTU_1361	FOl10_KR46_S_MetaG.mb.7	KR46_S_MetaG	Olkiluoto Island	Finland	530.1	528.7–531.5	56.057	99.809	97.45	3.18	d__Bacteria;p__Bacillota_B;c__Desulfotomaculia;o__Ammonifexales;f__Desulforudaceae;g__SURF-60;s__SURF-60 sp019084485	SRR6516143
mOTU_1362	UCr18-69_GCA_002762705.1	CG sampling	Crystal Geyser	USA	400	320-480	42.507	99.398	78.19	0	d__Archaea;p__Nanoarchaeota;c__Nanoarchaeia;o__Woesearchaeales;f__CG08-08-20-14;g__CG08-08-20-14;s__CG08-08-20-14 sp002762705	-
mOTU_1363	RT3_SRR7102746.52	Beliy Yar 2014	Tomsk-Siberia	Russia	2600	2600	35.513	96.857	90.26	0	d__Bacteria;p__Elusimicrobiota;c__Elusimicrobia;o__Elusimicrobiales;f__UBA9959;g__JAAYVG01;s__JAAYVG01 sp020723765	SRR7102746
mOTU_1364	CA5_SRR13727531.29	19GWE00506 groundwater	Alberta	Canada	77	77	67.582	None	66.7	2.56	d__Bacteria;p__Acidobacteriota;c__Vicinamibacteria;o__Vicinamibacterales;f__JAKQTR01;g__;s__	SRR13727531
mOTU_1365	SweH_Modern_marine.mb.162	Äspö sampling	Äspö HRL	Sweden	70	70	43.323	99.857	82.03	2.59	d__Bacteria;p__Patescibacteria;c__4484-211;o__4484-211;f__4484-211;g__JAHJGY01;s__JAHJGY01 sp018824115	-
mOTU_1366	FOl14_KR11_S3.mb.10	KR11_S3	Olkiluoto Island	Finland	375.1	366.7–383.5	33.329	99.581	80.46	0	d__Bacteria;p__Patescibacteria;c__Paceibacteria;o__UBA9973;f__21-14-all-36-13;g__VMGX01;s__VMGX01 sp018899555	SRR9644739
mOTU_1367	SweH24-26_MEGAHIT-group-0.272	KR0015B-DNA Meteoric planktonic	Äspö HRL	Sweden	70	70	43.616	None	70.04	0	d__Bacteria;p__Patescibacteria;c__ABY1;o__2-02-FULL-49-11;f__2-02-FULL-49-11;g__;s__	P23110_101_S1_L004-P23110_102_S2_L004-P23110_103_S3_L004
mOTU_1368	SweH24-26_MEGAHIT-group-0.817	KR0015B-DNA Meteoric planktonic	Äspö HRL	Sweden	70	70	47.384	None	77.45	4.3	d__Bacteria;p__Omnitrophota;c__Koll11;o__Zapsychrales;f__Fredricksoniimonadaceae;g__Fredricksoniimonas;s__	P23110_101_S1_L004-P23110_102_S2_L004-P23110_103_S3_L004
mOTU_1369	SweH20_MM_PC_MetaG.mb.171	MM_PC_MetaG Modern marine planktonic	Äspö HRL	Sweden	171.26	171.26	36.264	99.503	86.38	0.54	d__Bacteria;p__Omnitrophota;c__Koll11;o__Duberdicusellales;f__4484-171;g__JAHISK01;s__JAHISK01 sp018818105	MM_PC_MetaG
mOTU_1370	UCr18-69_GCA_002788775.1	CG sampling	Crystal Geyser	USA	400	320-480	53.037	None	76.85	0.93	d__Bacteria;p__Patescibacteria;c__Gracilibacteria;o__UBA1369;f__UM-FILTER-53-11;g__UM-FILTER-53-11;s__UM-FILTER-53-11 sp002788775	-
mOTU_1371	UCr18-69_GCA_002787355.1	CG sampling	Crystal Geyser	USA	400	320-480	38.781	None	79.71	1.12	d__Bacteria;p__Patescibacteria;c__ABY1;o__Magasanikbacterales;f__UBA922;g__1-14-0-20-39-34;s__1-14-0-20-39-34 sp002787355	-
mOTU_1372	JH1_SRR3546457.35	V-250m-2014 groundwater	Horonobe	Japan	250	250	48.466	None	97.74	0	d__Bacteria;p__Zixibacteria;c__MSB-5A5;o__GN15;f__PGXB01;g__PGXB01;s__PGXB01 sp002838945	SRR3546457
mOTU_1373	SweH10_OS_PC_MetaG.mb.125	OSL_A Old saline planktonic	Äspö HRL	Sweden	448.37	448.37	64.402	None	91.69	3.92	d__Bacteria;p__Pseudomonadota;c__Alphaproteobacteria;o__Rhizobiales;f__Devosiaceae;g__JAHJQZ01;s__JAHJQZ01 sp018818925	SRR10598174
mOTU_1374	SweH_Modern_marine_rock_biofilm.mb.15	Äspö sampling	Äspö HRL	Sweden	70	70	43.732	99.476	88.71	4.12	d__Bacteria;p__Omnitrophota;c__Koll11;o__Gygaellales;f__Profunditerraquicolaceae;g__JAHJJA01;s__JAHJJA01 sp018822885	-
mOTU_1375	UCr18-69_GCA_002792915.1	CG sampling	Crystal Geyser	USA	400	320-480	59.803	99.491	85.83	0.93	d__Archaea;p__Micrarchaeota;c__Micrarchaeia;o__Norongarragalinales;f__Norongarragalinaceae;g__UBA93;s__UBA93 sp002792915	-
mOTU_1376	JH2_SRR3546456.25	V-140m-2014 groundwater	Horonobe	Japan	140	140	48.66	None	81.65	0	d__Bacteria;p__CG03;c__CG03;o__CG03;f__CG03;g__CG03;s__CG03 sp002841685	SRR3546456
mOTU_1377	SweH24-26_MEGAHIT-group-0.177	KR0015B-DNA Meteoric planktonic	Äspö HRL	Sweden	70	70	35.496	None	62.54	0.93	d__Archaea;p__Nanoarchaeota;c__Nanoarchaeia;o__Pacearchaeales;f__DTIR01;g__;s__	P23110_101_S1_L004-P23110_102_S2_L004-P23110_103_S3_L004
mOTU_1378	UCr9-16_GCA_001873405.1	Filtrate	Crystal Geyser	USA	800	800	35.747	99.237	56.24	3.63	d__Bacteria;p__Patescibacteria;c__Paceibacteria;o__Paceibacterales;f__PETJ01;g__PETJ01;s__	SRR2638363-SRR2638370
mOTU_1379	RC1_SRR6186653.110	oil-prospecting borehole 5P	Near the village of Chazhemto-Tomsk	Russia	2800	2800	55.737	None	90.59	2.48	d__Bacteria;p__Bacillota_E;c__JAUYEF01;o__JAUYEF01;f__JAUYEF01;g__;s__	SRR6186653
mOTU_1380	SweH27-29_MEGAHIT-group-1.676	SA1420A-DNA Modern marine planktonic	Äspö HRL	Sweden	200.56	200.56	34.889	None	93.01	1.14	d__Bacteria;p__Omnitrophota;c__Koll11;o__B26-G9;f__B26-G9;g__;s__	P23110_104_S4_L004-P23110_105_S5_L004-P23110_106_S6_L004
mOTU_1381	SweH22_OS_PC_MetaG.mb.78	OS_PC_MetaG Old saline planktonic	Äspö HRL	Sweden	448.35	448.35	50.105	98.627	81.02	1.61	d__Bacteria;p__Ratteibacteria;c__UBA8468;o__MWAK01;f__MWAK01;g__JAHJUB01;s__JAHJUB01 sp018829455	OS_PC_MetaG
mOTU_1382	SweH27-29_MEGAHIT-group-1.86	SA1420A-DNA Modern marine planktonic	Äspö HRL	Sweden	200.56	200.56	32.11	None	61.6	3.74	d__Archaea;p__Nanoarchaeota;c__Nanoarchaeia;o__Pacearchaeales;f__GW2011-AR1;g__CABMGN01;s__	P23110_104_S4_L004-P23110_105_S5_L004-P23110_106_S6_L004
mOTU_1383	SweH27-29_MEGAHIT-group-1.822	SA1420A-DNA Modern marine planktonic	Äspö HRL	Sweden	200.56	200.56	44.952	None	50.43	2.98	d__Bacteria;p__Margulisbacteria;c__WOR-1;o__O2-12-FULL-45-9;f__O2-12-FULL-45-9;g__;s__	P23110_104_S4_L004-P23110_105_S5_L004-P23110_106_S6_L004
mOTU_1384	RC1_SRR6186653.24	oil-prospecting borehole 5P	Near the village of Chazhemto-Tomsk	Russia	2800	2800	56.992	None	92.35	4.18	d__Bacteria;p__Bacillota_B;c__Ch66;o__Ch66;f__Ch109;g__Ch109;s__Ch109 sp013178275	SRR6186653
mOTU_1385	SweH24-26_MEGAHIT-group-0.487	KR0015B-DNA Meteoric planktonic	Äspö HRL	Sweden	70	70	46.54	None	96.7	3.1	d__Bacteria;p__Bacteroidota;c__UBA10030;o__UBA10030;f__UBA10030;g__JACQBK01;s__	P23110_101_S1_L004-P23110_102_S2_L004-P23110_103_S3_L004
mOTU_1386	JH1_SRR3546457.36	V-250m-2014 groundwater	Horonobe	Japan	250	250	33.995	None	97.03	1.17	d__Bacteria;p__Bacteroidota;c__Bacteroidia;o__Flavobacteriales;f__Flavobacteriaceae;g__Planktosalinus;s__Planktosalinus sp002842575	SRR3546457
mOTU_1387	SweH27-29_MEGAHIT-group-1.411	SA1420A-DNA Modern marine planktonic	Äspö HRL	Sweden	200.56	200.56	61.603	None	92.24	1.6	d__Bacteria;p__Chloroflexota;c__Dehalococcoidia;o__Dehalococcoidales;f__RBG-16-60-22;g__;s__	P23110_104_S4_L004-P23110_105_S5_L004-P23110_106_S6_L004
mOTU_1388	SweH36_LR-mb.608	KR0015B-LR Meteoric planktonic	Äspö HRL	Sweden	70	70	40.631	None	52.27	2.78	d__Bacteria;p__Nitrospirota;c__Thermodesulfovibrionia;o__Thermodesulfovibrionales;f__SM23-35;g__0-14-3-00-41-53;s__	KR0015B-LR
mOTU_1389	UCr18-69_GCA_002772325.1	CG sampling	Crystal Geyser	USA	400	320-480	45.37	None	65.77	0.99	d__Bacteria;p__Chloroflexota;c__Dehalococcoidia;o__GIF9;f__AB-539-J10;g__20-14-all-45-10;s__20-14-all-45-10 sp002772325	-
mOTU_1390	UCr18-69_GCA_003023745.1	CG sampling	Crystal Geyser	USA	400	320-480	55.549	None	95	0.33	d__Bacteria;p__Bacillota_E;c__Sulfobacillia;o__Sulfobacillales;f__Sulfobacillaceae;g__Sulfobacillus_B;s__Sulfobacillus_B acidophilus_A	-
mOTU_1391	UCr9-16_GCA_001871815.1	Filtrate	Crystal Geyser	USA	800	800	39.651	None	71.38	2.15	d__Bacteria;p__Omnitrophota;c__Koll11;o__Gorgyraeales;f__Gorgyraeaceae;g__UBA10183;s__UBA10183 sp001871815	SRR2638363-SRR2638370
mOTU_1392	SweH27-29_MEGAHIT-group-1.746	SA1420A-DNA Modern marine planktonic	Äspö HRL	Sweden	200.56	200.56	32.217	None	80.84	2.34	d__Archaea;p__Nanoarchaeota;c__Nanoarchaeia;o__Woesearchaeales;f__DSVV01;g__;s__	P23110_104_S4_L004-P23110_105_S5_L004-P23110_106_S6_L004
mOTU_1393	SweH1_Modern_marine.mb.62	MMBR Modern marine rock biofilm	Äspö HRL	Sweden	294.1	294.1	38.141	None	94.51	3.3	d__Bacteria;p__JAHJDO01;c__JAHJDO01;o__JAHJDO01;f__JAHJDO01;g__JAHJDO01;s__JAHJDO01 sp018812485	SRR2540949
mOTU_1394	UCr18-69_GCA_002781665.1	CG sampling	Crystal Geyser	USA	400	320-480	48.466	99.989	90.6	4.7	d__Bacteria;p__Cyanobacteriota;c__Sericytochromatia;o__UBA7694;f__UBA7694;g__GCA-2770975;s__GCA-2770975 sp002783405	-
mOTU_1395	SweH36_LR-mb.442	KR0015B-LR Meteoric planktonic	Äspö HRL	Sweden	70	70	39.834	99.41	68.98	0.99	d__Bacteria;p__Patescibacteria;c__ABY1;o__BM507;f__GWC2-42-12;g__;s__	KR0015B-LR
mOTU_1396	CA5_SRR13727531.72	19GWE00506 groundwater	Alberta	Canada	77	77	50.407	None	85.48	0.65	d__Bacteria;p__Desulfobacterota;c__SM23-61;o__SM23-61;f__SM23-61;g__JAHJQK01;s__JAHJQK01 sp030654105	SRR13727531
mOTU_1397	FOl12_KR11_0.1_MetaG.mb.10	KR11_0.1_MetaG	Olkiluoto Island	Finland	375.1	366.7–383.5	31.938	99.448	82.24	0.93	d__Archaea;p__Aenigmatarchaeota;c__Aenigmatarchaeia;o__Aenigmatarchaeales;f__Aenigmatarchaeaceae;g__JAHIDZ01;s__JAHIDZ01 sp018901755	SRR6976411
mOTU_1398	JH1_SRR3546457.40	V-250m-2014 groundwater	Horonobe	Japan	250	250	61.545	None	58.62	3.45	d__Bacteria;p__Pseudomonadota;c__Gammaproteobacteria;o__Xanthomonadales;f__Xanthomonadaceae;g__GCA-002840015;s__GCA-002840015 sp002840015	SRR3546457
mOTU_1399	SweH22_OS_PC_MetaG.mb.51	OS_PC_MetaG Old saline planktonic	Äspö HRL	Sweden	448.35	448.35	51.844	99.665	91.75	0.99	d__Bacteria;p__Chloroflexota;c__Dehalococcoidia;o__Dehalococcoidales;f__RBG-16-60-22;g__E44-bin89;s__E44-bin89 sp018829775	OS_PC_MetaG
mOTU_1400	UCr9-16_GCA_001871905.1	Filtrate	Crystal Geyser	USA	800	800	46.676	None	94.57	0.87	d__Bacteria;p__Pseudomonadota;c__Alphaproteobacteria;o__Micavibrionales;f__Micavibrionaceae;g__UBA1573;s__UBA1573 sp001871905	SRR2638363-SRR2638370
mOTU_1401	SweH27-29_MEGAHIT-group-1.43	SA1420A-DNA Modern marine planktonic	Äspö HRL	Sweden	200.56	200.56	42.648	None	54.09	2.81	d__Bacteria;p__Omnitrophota;c__Koll11;o__Gygaellales;f__Profunditerraquicolaceae;g__JAPLLU01;s__	P23110_104_S4_L004-P23110_105_S5_L004-P23110_106_S6_L004
mOTU_1402	SweH24-26_MEGAHIT-group-0.533	KR0015B-DNA Meteoric planktonic	Äspö HRL	Sweden	70	70	63.93	None	88.64	3.98	d__Bacteria;p__Planctomycetota;c__Phycisphaerae;o__UBA1845;f__UBA1845;g__JAAEQG01;s__	P23110_101_S1_L004-P23110_102_S2_L004-P23110_103_S3_L004
mOTU_1403	SweH20_MM_PC_MetaG.mb.144	MM_PC_MetaG Modern marine planktonic	Äspö HRL	Sweden	171.26	171.26	41.882	None	52.11	2.48	d__Bacteria;p__Patescibacteria;c__Paceibacteria;o__Portnoybacterales;f__UBA2143;g__UM-FILTER-43-11-A;s__	MM_PC_MetaG
mOTU_1404	SweH1_Modern_marine.mb.308	MMBR Modern marine rock biofilm	Äspö HRL	Sweden	294.1	294.1	42.88	98.135	74.88	3.93	d__Bacteria;p__Patescibacteria;c__ABY1;o__Magasanikbacterales;f__GWA2-37-8;g__JAHJCN01;s__JAHJCN01 sp018812905	SRR2540949
mOTU_1405	UCr18-69_GCA_002781965.1	CG sampling	Crystal Geyser	USA	400	320-480	45.269	99.938	96.77	0.18	d__Bacteria;p__Omnitrophota;c__Omnitrophia;o__Omnitrophales;f__Abzuiibacteriaceae;g__Abzuiibacterium;s__Abzuiibacterium crystallinum	-
mOTU_1406	CA4_SRR13727525.1	19GWE00537 groundwater	Alberta	Canada	95	95	35.848	None	91.59	2	d__Bacteria;p__Bacteroidota;c__Bacteroidia;o__Flavobacteriales;f__Flavobacteriaceae;g__Lutibacter;s__Lutibacter sp030656195	SRR13727525
mOTU_1407	SoD4_SRR13164374.8	DR5IPCFW280711	Carltonville, Driefontein	South Africa	1046	1046	43.227	None	59.41	0	d__Bacteria;p__Patescibacteria;c__ABY1;o__DYHP01;f__DYHP01;g__DYHP01;s__DYHP01 sp020724105	SRR13164374
mOTU_1408	SweH27-29_MEGAHIT-group-1.170	SA1420A-DNA Modern marine planktonic	Äspö HRL	Sweden	200.56	200.56	65.059	None	97.44	1.04	d__Bacteria;p__Pseudomonadota;c__Gammaproteobacteria;o__Burkholderiales;f__Rhodocyclaceae;g__Methyloversatilis;s__Methyloversatilis sp030698125	P23110_104_S4_L004-P23110_105_S5_L004-P23110_106_S6_L004
mOTU_1409	SwiM13_SRR1917274.32	Autotrophic communities BRH/23	Mont Terri	Switzerland	562.73	562.73	45.796	99.983	100	2.96	d__Bacteria;p__Bacteroidota;c__Bacteroidia;o__Bacteroidales;f__Prolixibacteraceae;g__Sunxiuqinia;s__Sunxiuqinia dokdonensis	SRR1917274
mOTU_1410	SweH27-29_MEGAHIT-group-1.83	SA1420A-DNA Modern marine planktonic	Äspö HRL	Sweden	200.56	200.56	42.281	98.784	87.81	1.08	d__Bacteria;p__Omnitrophota;c__Koll11;o__Duberdicusellales;f__4484-171;g__JAHKAJ01;s__JAHKAJ01 sp018826075	P23110_104_S4_L004-P23110_105_S5_L004-P23110_106_S6_L004
mOTU_1411	UCa1_SRR4343439.25	domestic groundwater	San Joaquin Valley	USA	100	100	49.666	None	88.58	4.21	d__Bacteria;p__Bacteroidota;c__Bacteroidia;o__Bacteroidales;f__UBA932;g__DMER64;s__DMER64 sp001512865	SRR4343439
mOTU_1412	SweH24-26_MEGAHIT-group-0.229	KR0015B-DNA Meteoric planktonic	Äspö HRL	Sweden	70	70	64.838	None	83.33	2.56	d__Bacteria;p__Actinomycetota;c__Geothermincolia;o__Fen-727;f__Anoxymicrobiaceae;g__JAHJCO01;s__	P23110_101_S1_L004-P23110_102_S2_L004-P23110_103_S3_L004
mOTU_1413	SweH4_Old_saline_glass_biofilm.mb.4	OSBG Old saline glass biofilm	Äspö HRL	Sweden	454.8	454.8	63.804	99.992	98.56	0.07	d__Bacteria;p__Pseudomonadota;c__Gammaproteobacteria;o__Burkholderiales;f__Thiobacillaceae;g__Thiobacillus;s__Thiobacillus sp018820765	SRR2544012
mOTU_1414	SweH24-26_MEGAHIT-group-0.474	KR0015B-DNA Meteoric planktonic	Äspö HRL	Sweden	70	70	34.339	None	86.1	0.63	d__Bacteria;p__Bacteroidota;c__Bacteroidia;o__Palsa-948;f__Palsa-948;g__;s__	P23110_101_S1_L004-P23110_102_S2_L004-P23110_103_S3_L004
mOTU_1415	SweH20_MM_PC_MetaG.mb.70	MM_PC_MetaG Modern marine planktonic	Äspö HRL	Sweden	171.26	171.26	43.772	None	98.21	2.58	d__Bacteria;p__Desulfobacterota;c__Desulfobacteria;o__Desulfobacterales;f__JAHIVH01;g__JAHIVH01;s__JAHIVH01 sp018816735	MM_PC_MetaG
mOTU_1416	SoB3_SRR7867194.3	BE326FW160815 fracture fluid	Beatrix	South Africa	1340	1340	36.254	None	63.86	0	d__Bacteria;p__Patescibacteria;c__Microgenomatia;o__Levybacterales;f__UBA12049;g__JACRFQ01;s__	SRR7867194
mOTU_1417	SweH27-29_MEGAHIT-group-1.510	SA1420A-DNA Modern marine planktonic	Äspö HRL	Sweden	200.56	200.56	42.031	None	81.59	0	d__Bacteria;p__Omnitrophota;c__Koll11;o__Gygaellales;f__JAHJCI01;g__JAHJCI01;s__	P23110_104_S4_L004-P23110_105_S5_L004-P23110_106_S6_L004
mOTU_1418	SweH24-26_MEGAHIT-group-0.699	KR0015B-DNA Meteoric planktonic	Äspö HRL	Sweden	70	70	34.117	98.482	60.4	0.99	d__Bacteria;p__Patescibacteria;c__ABY1;o__UBA2591;f__;g__;s__	P23110_101_S1_L004-P23110_102_S2_L004-P23110_103_S3_L004
mOTU_1419	SweH27-29_MEGAHIT-group-1.63	SA1420A-DNA Modern marine planktonic	Äspö HRL	Sweden	200.56	200.56	40.867	99.328	76.28	3.23	d__Bacteria;p__Omnitrophota;c__Koll11;o__Gygaellales;f__Profunditerraquicolaceae;g__JAHKBC01;s__JAHKBC01 sp018825725	P23110_104_S4_L004-P23110_105_S5_L004-P23110_106_S6_L004
mOTU_1420	SweH24-26_MEGAHIT-group-0.684	KR0015B-DNA Meteoric planktonic	Äspö HRL	Sweden	70	70	36.364	None	57.37	0.99	d__Bacteria;p__Patescibacteria;c__ABY1;o__UBA2591;f__;g__;s__	P23110_101_S1_L004-P23110_102_S2_L004-P23110_103_S3_L004
mOTU_1421	CA2_SRR13727521.1	19GWC19026 groundwater	Alberta	Canada	73	73	63.799	97.922	85.5	0.97	d__Bacteria;p__Pseudomonadota;c__Gammaproteobacteria;o__Burkholderiales;f__Burkholderiaceae;g__Hydrogenophaga;s__Hydrogenophaga sp030656115	SRR13727521
mOTU_1422	SweH_Modern_marine.mb.148	Äspö sampling	Äspö HRL	Sweden	70	70	61.438	99.981	98.84	0.97	d__Bacteria;p__Pseudomonadota;c__Alphaproteobacteria;o__Rhizobiales;f__Rhizobiaceae;g__Allorhizobium;s__Allorhizobium sp001713475	-
mOTU_1423	SweH24-26_MEGAHIT-group-0.697	KR0015B-DNA Meteoric planktonic	Äspö HRL	Sweden	70	70	58.29	None	51.71	2.67	d__Bacteria;p__Patescibacteria;c__Gracilibacteria;o__Peribacterales;f__Peribacteraceae;g__Peribacter;s__	P23110_101_S1_L004-P23110_102_S2_L004-P23110_103_S3_L004
mOTU_1424	UCr18-69_GCA_002781225.1	CG sampling	Crystal Geyser	USA	400	320-480	35.415	99.565	64.25	3.37	d__Bacteria;p__Patescibacteria;c__Microgenomatia;o__UBA1406;f__GWC2-37-13;g__GWC2-37-13;s__GWC2-37-13 sp002792355	-
mOTU_1425	SweH_Old_saline_planktonic.mb.98	Äspö sampling	Äspö HRL	Sweden	70	70	65.611	99.458	80.52	2.65	d__Bacteria;p__Pseudomonadota;c__Alphaproteobacteria;o__Sphingomonadales;f__Sphingomonadaceae;g__Qipengyuania;s__Qipengyuania sp018819685	-
mOTU_1426	SweH27-29_MEGAHIT-group-1.436	SA1420A-DNA Modern marine planktonic	Äspö HRL	Sweden	200.56	200.56	67.301	None	72.88	0	d__Bacteria;p__Bipolaricaulota;c__Bipolaricaulia;o__Bipolaricaulales;f__Bipolaricaulaceae;g__;s__	P23110_104_S4_L004-P23110_105_S5_L004-P23110_106_S6_L004
mOTU_1427	UCr18-69_GCA_002792835.1	CG sampling	Crystal Geyser	USA	400	320-480	36.928	None	51.15	0	d__Bacteria;p__Patescibacteria;c__Paceibacteria;o__Paceibacterales;f__DG-74-1;g__DG-74-1;s__	-
mOTU_1428	SweH_Modern_marine_rock_biofilm.mb.71	Äspö sampling	Äspö HRL	Sweden	70	70	49.331	None	56.03	0	d__Bacteria;p__Campylobacterota;c__Campylobacteria;o__Campylobacterales;f__Sulfurimonadaceae;g__S145-25;s__	-
mOTU_1429	SwiM18_SRR1539101.11	BIC-A1/1	Mont Terri	Switzerland	226	226	64.841	None	58.28	1.72	d__Bacteria;p__Pseudomonadota;c__Alphaproteobacteria;o__Rhizobiales;f__Rhizobiaceae;g__Aliihoeflea;s__	SRR1539101
mOTU_1430	USo73_SRR17438090.6	Soudan Mine gDNA DDH951b	Soudan Iron Mine	USA	715	715	40.328	99.962	95.59	1.96	d__Archaea;p__Halobacteriota;c__Methanosarcinia;o__Methanosarcinales;f__Methanosarcinaceae;g__Methanolobus;s__Methanolobus sp016278385	SRR17438090
mOTU_1431	SweH27-29_MEGAHIT-group-1.149	SA1420A-DNA Modern marine planktonic	Äspö HRL	Sweden	200.56	200.56	42.966	None	62.23	0.16	d__Bacteria;p__Patescibacteria;c__Paceibacteria;o__UBA6257;f__UBA11618;g__;s__	P23110_104_S4_L004-P23110_105_S5_L004-P23110_106_S6_L004
mOTU_1432	SweH27-29_MEGAHIT-group-1.660	SA1420A-DNA Modern marine planktonic	Äspö HRL	Sweden	200.56	200.56	37.411	None	82.71	0.93	d__Archaea;p__Aenigmatarchaeota;c__Aenigmatarchaeia;o__QMZP01;f__QMZP01;g__JAHIRU01;s__	P23110_104_S4_L004-P23110_105_S5_L004-P23110_106_S6_L004
mOTU_1433	SweH22_OS_PC_MetaG.mb.69	OS_PC_MetaG Old saline planktonic	Äspö HRL	Sweden	448.35	448.35	42.003	None	91.4	1.71	d__Bacteria;p__SAR324;c__SAR324;o__XYD2-FULL-50-16;f__JAHJRI01;g__JAHJTV01;s__JAHJTV01 sp018829445	OS_PC_MetaG
mOTU_1434	SweH24-26_MEGAHIT-group-0.561	KR0015B-DNA Meteoric planktonic	Äspö HRL	Sweden	70	70	43.058	None	72.41	3.37	d__Bacteria;p__Omnitrophota;c__Koll11;o__Gygaellales;f__Profunditerraquicolaceae;g__JAGUYA01;s__	P23110_101_S1_L004-P23110_102_S2_L004-P23110_103_S3_L004
mOTU_1435	SweH27-29_MEGAHIT-group-1.677	SA1420A-DNA Modern marine planktonic	Äspö HRL	Sweden	200.56	200.56	28.855	None	50.88	1.75	d__Bacteria;p__Dependentiae;c__Babeliae;o__Babeliales;f__UASB340;g__WJLJ01;s__	P23110_104_S4_L004-P23110_105_S5_L004-P23110_106_S6_L004
mOTU_1436	UCr18-69_GCA_002771515.1	CG sampling	Crystal Geyser	USA	400	320-480	46.677	None	58.09	0	d__Bacteria;p__Patescibacteria;c__Paceibacteria;o__UBA9973;f__21-14-all-47-15;g__21-14-all-47-15;s__21-14-all-47-15 sp002771515	-
mOTU_1437	SweH10_OS_PC_MetaG.mb.129	OSL_A Old saline planktonic	Äspö HRL	Sweden	448.37	448.37	41.118	None	75.7	0.93	d__Archaea;p__Nanoarchaeota;c__Nanoarchaeia;o__SCGC-AAA011-G17;f__GW2011-AR17;g__UBA9640;s__UBA9640 sp018830945	SRR10598174
mOTU_1438	SweH36_LR-mb.135	KR0015B-LR Meteoric planktonic	Äspö HRL	Sweden	70	70	41.78	None	55.78	0	d__Bacteria;p__Patescibacteria;c__Paceibacteria;o__UBA9973;f__Zambryskibacteraceae;g__UBA5004;s__	KR0015B-LR
mOTU_1439	SweH27-29_MEGAHIT-group-1.58	SA1420A-DNA Modern marine planktonic	Äspö HRL	Sweden	200.56	200.56	32.901	None	71.12	3.63	d__Bacteria;p__Patescibacteria;c__ABY1;o__UBA9570;f__JAHJKD01;g__;s__	P23110_104_S4_L004-P23110_105_S5_L004-P23110_106_S6_L004
mOTU_1440	FsSAG_3300022134	Äspö sampling	Äspö HRL	Sweden	70	70	45.404	None	66.11	2.73	d__Bacteria;p__Chloroflexota;c__Anaerolineae;o__Anaerolineales;f__Anaerolineaceae;g__UBA6107;s__	-
mOTU_1441	UCr18-69_GCA_002779205.1	CG sampling	Crystal Geyser	USA	400	320-480	35.096	None	78.18	1.82	d__Bacteria;p__Actinomycetota;c__Humimicrobiia;o__Humimicrobiales;f__Humimicrobiaceae;g__Hydromicrobium;s__Hydromicrobium americanum	-
mOTU_1442	SweH27-29_MEGAHIT-group-1.319	SA1420A-DNA Modern marine planktonic	Äspö HRL	Sweden	200.56	200.56	36.086	None	71.78	4.95	d__Bacteria;p__Patescibacteria;c__ABY1;o__UBA1558;f__UBA1558;g__UBA1558;s__	P23110_104_S4_L004-P23110_105_S5_L004-P23110_106_S6_L004
mOTU_1443	SweH27-29_MEGAHIT-group-1.267	SA1420A-DNA Modern marine planktonic	Äspö HRL	Sweden	200.56	200.56	54.636	None	74.7	3.64	d__Bacteria;p__Actinomycetota;c__JAHEXW01;o__JAHEXW01;f__JAHEXW01;g__;s__	P23110_104_S4_L004-P23110_105_S5_L004-P23110_106_S6_L004
mOTU_1444	FOl12_KR11_0.1_MetaG.mb.19	KR11_0.1_MetaG	Olkiluoto Island	Finland	375.1	366.7–383.5	35.735	99.165	68.38	0.47	d__Archaea;p__Nanoarchaeota;c__Nanoarchaeia;o__Pacearchaeales;f__GW2011-AR1;g__JAHIEM01;s__JAHIEM01 sp018901625	SRR6976411
mOTU_1445	UCr18-69_GCA_002774705.1	CG sampling	Crystal Geyser	USA	400	320-480	41.992	None	57.41	0	d__Bacteria;p__Patescibacteria;c__Paceibacteria;o__H02-45-28;f__1-14-0-10-42-19;g__1-14-0-10-42-19;s__1-14-0-10-42-19 sp002774705	-
mOTU_1446	CA7_SRR13727535.12	19GWC19053 groundwater	Alberta	Canada	85	85	48.847	None	96.77	3.44	d__Bacteria;p__Desulfobacterota;c__Syntrophia;o__Syntrophales;f__Smithellaceae;g__UBA8904;s__UBA8904 sp030690945	SRR13727535
mOTU_1447	SweH27-29_MEGAHIT-group-1.210	SA1420A-DNA Modern marine planktonic	Äspö HRL	Sweden	200.56	200.56	33.044	None	81.46	2.8	d__Archaea;p__Iainarchaeota;c__Iainarchaeia;o__CSSED10-239;f__;g__;s__	P23110_104_S4_L004-P23110_105_S5_L004-P23110_106_S6_L004
mOTU_1448	SweH27-29_MEGAHIT-group-1.57	SA1420A-DNA Modern marine planktonic	Äspö HRL	Sweden	200.56	200.56	45.595	None	76.21	2.56	d__Bacteria;p__Margulisbacteria;c__WOR-1;o__O2-12-FULL-45-9;f__O2-12-FULL-45-9;g__;s__	P23110_104_S4_L004-P23110_105_S5_L004-P23110_106_S6_L004
mOTU_1449	SweH27-29_MEGAHIT-group-1.662	SA1420A-DNA Modern marine planktonic	Äspö HRL	Sweden	200.56	200.56	54.944	None	65.45	0	d__Bacteria;p__Verrucomicrobiota;c__Kiritimatiellia;o__JAAZAB01;f__JAAZAB01;g__VSJD01;s__	P23110_104_S4_L004-P23110_105_S5_L004-P23110_106_S6_L004
mOTU_1450	CA4_SRR13727525.18	19GWE00537 groundwater	Alberta	Canada	95	95	50.396	None	91.5	0.65	d__Archaea;p__Halobacteriota;c__Methanomicrobia;o__Methanomicrobiales;f__Methanocorpusculaceae;g__Methanocalculus;s__Methanocalculus sp030651615	SRR13727525
mOTU_1451	CA4_SRR13727525.30	19GWE00537 groundwater	Alberta	Canada	95	95	39.99	None	63.42	1.26	d__Bacteria;p__WOR-3;c__UBA3073;o__UBA3073;f__UBA3073;g__UBA3073;s__	SRR13727525
mOTU_1452	FsSAG_SAG.0272B7.S7	Äspö sampling	Äspö HRL	Sweden	70	70	49.596	None	69.21	3.64	d__Bacteria;p__Desulfobacterota;c__Desulfobacteria;o__Desulfobacterales;f__;g__;s__	-
mOTU_1453	SweH24-26_MEGAHIT-group-0.522	KR0015B-DNA Meteoric planktonic	Äspö HRL	Sweden	70	70	65.045	None	98.3	2.84	d__Bacteria;p__Planctomycetota;c__DG-23;o__SLPQ01;f__;g__;s__	P23110_101_S1_L004-P23110_102_S2_L004-P23110_103_S3_L004
mOTU_1454	UCr18-69_GCA_002780585.1	CG sampling	Crystal Geyser	USA	400	320-480	41.098	None	52.44	1.03	d__Bacteria;p__Patescibacteria;c__Paceibacteria;o__Portnoybacterales;f__UBA2143;g__;s__	-
mOTU_1455	SweH6_MM_PC_MetaG.mb.115	MML_A Modern marine planktonic	Äspö HRL	Sweden	170.84	170.84	40.043	None	58.33	1.36	d__Bacteria;p__Desulfobacterota;c__Desulfobacteria;o__Desulfobacterales;f__ETH-SRB1;g__B13-G4;s__B13-G4 sp013792055	SRR10598178
mOTU_1456	RC1_SRR6186653.23	oil-prospecting borehole 5P	Near the village of Chazhemto-Tomsk	Russia	2800	2800	54.16	None	83.99	1.49	d__Bacteria;p__Bacillota_E;c__DTU015;o__DTU015;f__DTU015;g__DULV01;s__DULV01 sp012840505	SRR6186653
mOTU_1457	FsSAG_2814122944	Äspö sampling	Äspö HRL	Sweden	70	70	38.608	None	52.84	0	d__Bacteria;p__Cloacimonadota;c__Cloacimonadia;o__JGIOTU-2;f__JGIOTU-2;g__Celaenobacter;s__	-
mOTU_1458	FOl16_KR11_N3.mb.23	KR11_N3	Olkiluoto Island	Finland	375.1	366.7–383.5	64.241	99.975	98.63	0.98	d__Bacteria;p__Pseudomonadota;c__Alphaproteobacteria;o__Rhizobiales;f__Rhizobiaceae;g__Allorhizobium;s__Allorhizobium sp002796995	SRR9644741
mOTU_1459	SweH_Old_saline_rock_biofilm.mb.24	Äspö sampling	Äspö HRL	Sweden	70	70	41.909	99.932	86.13	1.77	d__Bacteria;p__Myxococcota;c__Polyangia;o__HGW-17;f__HGW-17;g__JAHJMN01;s__JAHJMN01 sp018821305	-
mOTU_1460	CA3_SRR13727524.19	19GWE00545 groundwater	Alberta	Canada	135	135	63.055	None	90.67	2.04	d__Bacteria;p__Pseudomonadota;c__Alphaproteobacteria;o__Parvibaculales;f__Parvibaculaceae;g__Parvibaculum;s__Parvibaculum sp030651915	SRR13727524
mOTU_1461	SweH27-29_MEGAHIT-group-1.164	SA1420A-DNA Modern marine planktonic	Äspö HRL	Sweden	200.56	200.56	52.881	None	90.58	2.8	d__Archaea;p__Undinarchaeota;c__Undinarchaeia;o__;f__;g__;s__	P23110_104_S4_L004-P23110_105_S5_L004-P23110_106_S6_L004
mOTU_1462	FsSAG_3300022122	Äspö sampling	Äspö HRL	Sweden	70	70	36.676	98.959	65.61	0	d__Bacteria;p__JACRDZ01;c__JAQUKH01;o__JAQUKH01;f__JAQUKH01;g__JAQUKH01;s__	-
mOTU_1463	UCr18-69_GCA_002763345.1	CG sampling	Crystal Geyser	USA	400	320-480	59.177	None	75.92	0	d__Archaea;p__Micrarchaeota;c__Micrarchaeia;o__Norongarragalinales;f__Norongarragalinaceae;g__Norongarragalina;s__Norongarragalina sp002763345	-
mOTU_1464	SweH_Modern_marine.mb.105	Äspö sampling	Äspö HRL	Sweden	70	70	42.781	None	79.17	2.78	d__Bacteria;p__Patescibacteria;c__Gracilibacteria;o__Peribacterales;f__Peribacteraceae;g__UBA2144;s__UBA2144 sp018814875	-
mOTU_1465	SweH24-26_MEGAHIT-group-0.262	KR0015B-DNA Meteoric planktonic	Äspö HRL	Sweden	70	70	36.947	None	63.48	1.12	d__Bacteria;p__Patescibacteria;c__Paceibacteria;o__;f__;g__;s__	P23110_101_S1_L004-P23110_102_S2_L004-P23110_103_S3_L004
mOTU_1466	UCr18-69_GCA_002791975.1	CG sampling	Crystal Geyser	USA	400	320-480	41.486	None	62.93	2.78	d__Bacteria;p__Patescibacteria;c__4484-211;o__GCA-002791395;f__GCA-002791395;g__GCA-002791395;s__	-
mOTU_1467	UCr18-69_GCA_002774775.1	CG sampling	Crystal Geyser	USA	400	320-480	31.793	None	60.34	4.31	d__Bacteria;p__Patescibacteria;c__WWE3;o__2-01-FULL-39-13;f__JAACPI01;g__;s__	-
mOTU_1468	SweH27-29_MEGAHIT-group-1.414	SA1420A-DNA Modern marine planktonic	Äspö HRL	Sweden	200.56	200.56	43.306	None	88.66	4.2	d__Bacteria;p__UBA10199;c__UBA10199;o__2-02-FULL-44-16;f__;g__;s__	P23110_104_S4_L004-P23110_105_S5_L004-P23110_106_S6_L004
mOTU_1469	UCr18-69_GCA_002784505.1	CG sampling	Crystal Geyser	USA	400	320-480	39.406	None	64.34	0	d__Bacteria;p__Patescibacteria;c__Microgenomatia;o__UBA1406;f__GWC2-37-13;g__YC2-FULL-38-9;s__YC2-FULL-38-9 sp002784505	-
mOTU_1470	CA5_SRR13727531.42	19GWE00506 groundwater	Alberta	Canada	77	77	59.679	None	78.57	3.57	d__Bacteria;p__Caldisericota;c__Caldisericia;o__Cryosericales;f__Cryosericaceae;g__Cryosericum;s__Cryosericum sp030652945	SRR13727531
mOTU_1471	SweH27-29_MEGAHIT-group-1.339	SA1420A-DNA Modern marine planktonic	Äspö HRL	Sweden	200.56	200.56	50.047	None	52.6	0	d__Bacteria;p__JAJVIF01;c__JAJVIF01;o__JAPKYR01;f__JAPKYR01;g__;s__	P23110_104_S4_L004-P23110_105_S5_L004-P23110_106_S6_L004
mOTU_1472	SwiM2_SRR1916584.42	Opalinus Clay rock porewater BRC-3 BRH_40	Mont Terri	Switzerland	234	234	63.311	99.844	97.14	0.56	d__Bacteria;p__Pseudomonadota;c__Alphaproteobacteria;o__Sphingomonadales;f__Sphingomonadaceae;g__Erythrobacter;s__Erythrobacter sp001516125	SRR1916584
mOTU_1473	SweH27-29_MEGAHIT-group-1.814	SA1420A-DNA Modern marine planktonic	Äspö HRL	Sweden	200.56	200.56	41.516	None	60.99	0	d__Bacteria;p__Patescibacteria;c__Paceibacteria;o__UBA10092;f__UBA10092;g__UBA10092;s__	P23110_104_S4_L004-P23110_105_S5_L004-P23110_106_S6_L004
mOTU_1474	SoB2_SRR13164375.9	BE326FW270712_BH2	Welkom, Beatrix	South Africa	1339	1339	66.78	100	67.53	0.66	d__Bacteria;p__Pseudomonadota;c__Gammaproteobacteria;o__Burkholderiales;f__Rhodocyclaceae;g__Sulfuricystis;s__	SRR13164375
mOTU_1475	JH_SAG_BLVO01_Desulfovibrio_HN2	Desulfovibrio sp. HN2 T	Horonobe	Japan	295.85	288.7-303	56.66	None	100	0.07	d__Bacteria;p__Desulfobacterota;c__Desulfovibrionia;o__Desulfovibrionales;f__Desulfovibrionaceae;g__Halodesulfovibrio;s__Halodesulfovibrio subterraneus	BLVO00000000
mOTU_1476	SoD4_SRR13164374.14	DR5IPCFW280711	Carltonville, Driefontein	South Africa	1046	1046	53.585	None	89.72	0.78	d__Archaea;p__Hadarchaeota;c__Hadarchaeia;o__Hadarchaeales;f__Hadarchaeaceae;g__DYTO01;s__DYTO01 sp020725895	SRR13164374
mOTU_1477	SweH33-35_MEGAHIT-group-3.47	SA2600A-DNA Old saline planktonic	Äspö HRL	Sweden	345.02	345.02	63.56	None	94.83	0.85	d__Bacteria;p__Planctomycetota;c__Planctomycetia;o__Pirellulales;f__Thermoguttaceae;g__;s__	SA2600A-DNA-1_S89_L002-SA2600A-DNA-2_S91_L002-SA2600A-DNA-3_S90_L002
mOTU_1478	UCr18-69_GCA_002780095.1	CG sampling	Crystal Geyser	USA	400	320-480	58.53	99.435	92.59	0.93	d__Bacteria;p__Armatimonadota;c__Abditibacteriia;o__CG2-30-59-28;f__CG2-30-59-28;g__CG2-30-59-28;s__CG2-30-59-28 sp001872605	-
mOTU_1479	FOl1_KR13_N2.mb.37	KR13_N2	Olkiluoto Island	Finland	334.2	330.5–337.9	31.622	None	64.21	2.25	d__Bacteria;p__Patescibacteria;c__Paceibacteria;o__UBA6257;f__02-FULL-45-10c;g__JAHILT01;s__JAHILT01 sp018896875	SRR11548471
mOTU_1480	SoM6_SRR1633225.2	MM5_1940FW200712	Welkom, Masimong	South Africa	1900	1900	51.589	None	84.5	1.82	d__Bacteria;p__Actinomycetota;c__Aquicultoria;o__Subteraquimicrobiales;f__UBA9087;g__UBA9087;s__UBA9087 sp003491635	SRR1633225
mOTU_1481	CA7_SRR13727535.48	19GWC19053 groundwater	Alberta	Canada	85	85	57.982	None	65.19	1.75	d__Bacteria;p__Acidobacteriota;c__Holophagae;o__Holophagales;f__Holophagaceae;g__Holophaga;s__Holophaga sp030691225	SRR13727535
mOTU_1482	SweH24-26_MEGAHIT-group-0.224	KR0015B-DNA Meteoric planktonic	Äspö HRL	Sweden	70	70	53.518	None	66.67	1.12	d__Bacteria;p__Patescibacteria;c__Paceibacteria;o__UBA6257;f__GWB1-50-10;g__20-14-all-54-14;s__	P23110_101_S1_L004-P23110_102_S2_L004-P23110_103_S3_L004
mOTU_1483	SweH2_Old_saline.mb.71	OSBR Old saline rock biofilm	Äspö HRL	Sweden	454.8	454.8	35.756	None	78.13	0.33	d__Bacteria;p__Patescibacteria;c__Gracilibacteria;o__UBA1369;f__PNNO01;g__JAHJMX01;s__JAHJMX01 sp018821175	SRR2544011
mOTU_1484	SweH24-26_MEGAHIT-group-0.16	KR0015B-DNA Meteoric planktonic	Äspö HRL	Sweden	70	70	32.78	None	59.93	4.95	d__Bacteria;p__Patescibacteria;c__ABY1;o__BM507;f__GWC2-42-12;g__JAHITL01;s__	P23110_101_S1_L004-P23110_102_S2_L004-P23110_103_S3_L004
mOTU_1485	SweH3_Modern_marine_glass_biofilm.mb.92	MMBG Modern marine glass biofilm	Äspö HRL	Sweden	294.1	294.1	39.557	99.759	95.7	3.77	d__Bacteria;p__Omnitrophota;c__Omnitrophia;o__JAHJGZ01;f__JAHJGZ01;g__JAHJGZ01;s__JAHJGZ01 sp018823795	SRR2544004
mOTU_1486	SweH20_MM_PC_MetaG.mb.116	MM_PC_MetaG Modern marine planktonic	Äspö HRL	Sweden	171.26	171.26	53.484	None	98.27	0.8	d__Archaea;p__Thermoplasmatota;c__Thermoplasmata;o__UBA10834;f__UBA10834;g__UBA9653;s__UBA9653 sp018818785	MM_PC_MetaG
mOTU_1487	UCr9-16_GCA_001871445.1	Filtrate	Crystal Geyser	USA	800	800	41.224	99.82	78.65	1.12	d__Bacteria;p__Patescibacteria;c__ABY1;o__Magasanikbacterales;f__UBA922;g__UBA12086;s__UBA12086 sp001871445	SRR2638363-SRR2638370
mOTU_1488	SweH27-29_MEGAHIT-group-1.85	SA1420A-DNA Modern marine planktonic	Äspö HRL	Sweden	200.56	200.56	39.934	None	89.68	2.31	d__Bacteria;p__Elusimicrobiota;c__;o__;f__;g__;s__	P23110_104_S4_L004-P23110_105_S5_L004-P23110_106_S6_L004
mOTU_1489	SweH_Modern_marine_planktonic.mb.28	Äspö sampling	Äspö HRL	Sweden	70	70	48.998	99.823	70.25	1.72	d__Bacteria;p__Pseudomonadota;c__Gammaproteobacteria;o__Pseudomonadales;f__Spongiibacteraceae;g__Marortus;s__Marortus sp018066965	-
mOTU_1490	SweH20_MM_PC_MetaG.mb.149	MM_PC_MetaG Modern marine planktonic	Äspö HRL	Sweden	171.26	171.26	35.969	None	55.85	3.26	d__Bacteria;p__Patescibacteria;c__Microgenomatia;o__UBA12405;f__UBA12405;g__JAHIPV01;s__	MM_PC_MetaG
mOTU_1491	UCr18-69_GCA_002787635.1	CG sampling	Crystal Geyser	USA	400	320-480	39.152	None	98.9	0	d__Bacteria;p__Pseudomonadota;c__Alphaproteobacteria;o__Rickettsiales;f__UBA6187;g__1-14-0-20-39-49;s__1-14-0-20-39-49 sp002787635	-
mOTU_1492	SweH27-29_MEGAHIT-group-1.615	SA1420A-DNA Modern marine planktonic	Äspö HRL	Sweden	200.56	200.56	33.814	None	66.14	0.99	d__Bacteria;p__Patescibacteria;c__ABY1;o__BM507;f__JAQTRU01;g__;s__	P23110_104_S4_L004-P23110_105_S5_L004-P23110_106_S6_L004
mOTU_1493	SweH_Modern_marine.mb.246	Äspö sampling	Äspö HRL	Sweden	70	70	64.52	None	52.18	0.67	d__Bacteria;p__Planctomycetota;c__Phycisphaerae;o__UBA1845;f__Fen-1342;g__JALSRY01;s__	-
mOTU_1494	CA5_SRR13727531.25	19GWE00506 groundwater	Alberta	Canada	77	77	55.132	None	85.86	0.9	d__Bacteria;p__Pseudomonadota;c__Gammaproteobacteria;o__Burkholderiales;f__Gallionellaceae;g__Gallionella;s__Gallionella sp030653355	SRR13727531
mOTU_1495	SweH36_LR-C8967	KR0015B-LR Meteoric planktonic	Äspö HRL	Sweden	70	70	46.558	None	95.46	1.94	d__Bacteria;p__Desulfobacterota;c__Desulfobacteria;o__Desulfobacterales;f__JAHIVH01;g__JAHIVH01;s__	KR0015B-LR
mOTU_1496	UCr18-69_GCA_002771315.1	CG sampling	Crystal Geyser	USA	400	320-480	52.316	99.336	95.81	0.65	d__Bacteria;p__Desulfobacterota;c__Desulfobacteria;o__Desulfobacterales;f__UBA2156;g__GCA-002779465;s__GCA-002779465 sp002771315	-
mOTU_1497	SweH27-29_MEGAHIT-group-1.307	SA1420A-DNA Modern marine planktonic	Äspö HRL	Sweden	200.56	200.56	40.558	None	95.57	4.73	d__Bacteria;p__Nitrospirota;c__Thermodesulfovibrionia;o__Thermodesulfovibrionales;f__SM23-35;g__JACAEY01;s__	P23110_104_S4_L004-P23110_105_S5_L004-P23110_106_S6_L004
mOTU_1498	SweH_Old_saline.mb.139	Äspö sampling	Äspö HRL	Sweden	70	70	42.444	99.552	96.51	1.94	d__Bacteria;p__Desulfobacterota;c__Desulfobacteria;o__Desulfobacterales;f__Desulfobacteraceae;g__Desulfobacula;s__Desulfobacula sp018821715	-
mOTU_1499	SoW10_SRR5011273.53	Be326_2013_DNA_MF	Welkom, Witwatersrand Basin	South Africa	1339	1339	37.455	99.93	97.02	0.91	d__Bacteria;p__Nitrospirota;c__Thermodesulfovibrionia;o__Thermodesulfovibrionales;f__DYHD01;g__DYHD01;s__DYHD01 sp020724365	SRR5011273
mOTU_1500	SweH22_OS_PC_MetaG.mb.72	OS_PC_MetaG Old saline planktonic	Äspö HRL	Sweden	448.35	448.35	53.262	None	57.63	1.94	d__Bacteria;p__Desulfobacterota;c__DSM-4660;o__Desulfatiglandales;f__HGW-15;g__;s__	OS_PC_MetaG
mOTU_1501	SweH36_LR-mb.357	KR0015B-LR Meteoric planktonic	Äspö HRL	Sweden	70	70	36.28	99.275	72.77	2.97	d__Bacteria;p__Patescibacteria;c__ABY1;o__UBA2591;f__;g__;s__	KR0015B-LR
mOTU_1502	SweH27-29_MEGAHIT-group-1.948	SA1420A-DNA Modern marine planktonic	Äspö HRL	Sweden	200.56	200.56	50.406	None	79.21	4.89	d__Bacteria;p__Planctomycetota;c__Planctomycetia;o__Planctomycetales;f__Planctomycetaceae;g__Gimesia;s__Gimesia sp937919775	P23110_104_S4_L004-P23110_105_S5_L004-P23110_106_S6_L004
mOTU_1503	FOl1_KR13_N2.mb.29	KR13_N2	Olkiluoto Island	Finland	334.2	330.5–337.9	34.81	97.629	93.03	4.09	d__Bacteria;p__Actinomycetota;c__Humimicrobiia;o__Humimicrobiales;f__Humimicrobiaceae;g__Hydromicrobium;s__Hydromicrobium sp018894445	SRR11548471
mOTU_1504	SweH_Modern_marine_planktonic.mb.65	Äspö sampling	Äspö HRL	Sweden	70	70	69.723	None	50.83	1.73	d__Bacteria;p__Actinomycetota;c__Actinomycetes;o__Propionibacteriales;f__Nocardioidaceae;g__Nocardioides;s__Nocardioides sp029937575	-
mOTU_1505	UCr18-69_GCA_002780365.1	CG sampling	Crystal Geyser	USA	400	320-480	39.214	96.869	57.31	0.2	d__Bacteria;p__Patescibacteria;c__Microgenomatia;o__UBA1406;f__GWC2-37-13;g__JAKBEU01;s__	-
mOTU_1506	UCr18-69_GCA_002778785.1	CG sampling	Crystal Geyser	USA	400	320-480	45.268	None	98.21	0.89	d__Bacteria;p__Bdellovibrionota;c__Bdellovibrionia;o__Bdellovibrionales;f__1-14-0-10-45-34;g__1-14-0-10-45-34;s__1-14-0-10-45-34 sp002778785	-
mOTU_1507	SweH24-26_MEGAHIT-group-0.526	KR0015B-DNA Meteoric planktonic	Äspö HRL	Sweden	70	70	56.885	100	92.76	0	d__Archaea;p__Micrarchaeota;c__Micrarchaeia;o__Anstonellales;f__Bilamarchaeaceae;g__Bilamarchaeum;s__	P23110_101_S1_L004-P23110_102_S2_L004-P23110_103_S3_L004
mOTU_1508	UCr67_GCA_003516025.1	CG19 WC 8/21/14 NA	Crystal Geyser	USA	400	320-480	50.745	None	68.21	0	d__Bacteria;p__Patescibacteria;c__Saccharimonadia;o__Saccharimonadales;f__UBA4665;g__UBA4665;s__UBA4665 sp003516025	SRR6241621
mOTU_1509	SweH_Modern_marine.mb.194	Äspö sampling	Äspö HRL	Sweden	70	70	56.421	None	93.75	3.77	d__Bacteria;p__Verrucomicrobiota;c__Kiritimatiellia;o__SLAD01;f__JAHIZV01;g__JAHIZV01;s__JAHIZV01 sp018814445	-
mOTU_1510	CA4_SRR13727525.51	19GWE00537 groundwater	Alberta	Canada	95	95	69.776	None	98.34	0.75	d__Bacteria;p__Pseudomonadota;c__Alphaproteobacteria;o__Acetobacterales;f__Acetobacteraceae;g__Falsiroseomonas;s__Falsiroseomonas sp030695085	SRR13727525
mOTU_1511	CA7_SRR13727535.7	19GWC19053 groundwater	Alberta	Canada	85	85	39.703	None	74.91	2.25	d__Bacteria;p__Patescibacteria;c__Paceibacteria;o__UBA9973;f__UBA9973;g__UBA9973;s__	SRR13727535
mOTU_1512	FOl14_KR11_S3.mb.25	KR11_S3	Olkiluoto Island	Finland	375.1	366.7–383.5	47.724	99.458	97.74	1.22	d__Bacteria;p__Desulfobacterota;c__Desulfobacteria;o__Desulfobacterales;f__Desulfobacteraceae;g__NBML01;s__NBML01 sp013792075	SRR9644739
mOTU_1513	SoB3_SRR7867194.6	BE326FW160815 fracture fluid	Beatrix	South Africa	1340	1340	40.581	99.911	72.77	0.99	d__Bacteria;p__Patescibacteria;c__ABY1;o__XYB2-FULL-38-15;f__XYB2-FULL-38-15;g__JAHIRI01;s__	SRR7867194
mOTU_1514	UCr18-69_GCA_002770795.1	CG sampling	Crystal Geyser	USA	400	320-480	39.72	None	86.54	1.35	d__Bacteria;p__Pseudomonadota;c__Gammaproteobacteria;o__Enterobacterales;f__GCA-002770795;g__21-14-all-40-8;s__21-14-all-40-8 sp002770795	-
mOTU_1515	UCr18-69_GCA_002780175.1	CG sampling	Crystal Geyser	USA	400	320-480	40.129	99.513	78.45	0	d__Bacteria;p__Patescibacteria;c__Paceibacteria;o__Moranbacterales;f__UBA2206;g__GCA-002790615;s__GCA-002790615 sp002780175	-
mOTU_1516	CA4_SRR13727525.68	19GWE00537 groundwater	Alberta	Canada	95	95	37.656	None	93.41	1.1	d__Bacteria;p__JAHJDO01;c__JAHJDO01;o__JAHJDO01;f__JAHJDO01;g__JAHJDO01;s__JAHJDO01 sp030652805	SRR13727525
mOTU_1517	CA5_SRR13727531.52	19GWE00506 groundwater	Alberta	Canada	77	77	68.149	None	93.72	2.53	d__Bacteria;p__Pseudomonadota;c__Alphaproteobacteria;o__Caulobacterales;f__Caulobacteraceae;g__Brevundimonas;s__Brevundimonas sp030693575	SRR13727531
mOTU_1518	SweH27-29_MEGAHIT-group-1.324	SA1420A-DNA Modern marine planktonic	Äspö HRL	Sweden	200.56	200.56	38.733	None	57.33	4.95	d__Bacteria;p__Patescibacteria;c__Paceibacteria;o__Portnoybacterales;f__UBA2143;g__;s__	P23110_104_S4_L004-P23110_105_S5_L004-P23110_106_S6_L004
mOTU_1519	SweH27-29_MEGAHIT-group-1.379	SA1420A-DNA Modern marine planktonic	Äspö HRL	Sweden	200.56	200.56	48.462	None	71.29	0.99	d__Bacteria;p__Patescibacteria;c__ABY1;o__SG8-24;f__UBA9934;g__JAUYIW01;s__	P23110_104_S4_L004-P23110_105_S5_L004-P23110_106_S6_L004
mOTU_1520	JH2_SRR3546456.18	V-140m-2014 groundwater	Horonobe	Japan	140	140	38.468	None	72.64	2.25	d__Bacteria;p__Elusimicrobiota;c__UBA8919;o__UBA8919;f__UBA8919;g__UBA8919;s__	SRR3546456
mOTU_1521	SweH33-35_MEGAHIT-group-3.116	SA2600A-DNA Old saline planktonic	Äspö HRL	Sweden	345.02	345.02	32.001	None	58.59	1.98	d__Bacteria;p__Patescibacteria;c__Microgenomatia;o__GWA2-44-7;f__UBA8517;g__JAHKAL01;s__	SA2600A-DNA-1_S89_L002-SA2600A-DNA-2_S91_L002-SA2600A-DNA-3_S90_L002
mOTU_1522	UCr18-69_GCA_002784905.1	CG sampling	Crystal Geyser	USA	400	320-480	32.342	99.055	70.6	2.25	d__Bacteria;p__Patescibacteria;c__ABY1;o__Magasanikbacterales;f__UBA922;g__UBA1557;s__UBA1557 sp001871435	-
mOTU_1523	SoW11_SRR5011275.5	Be326_2012_DNA_MF	Witwatersrand Basin	South Africa	1339	1339	37.307	99.983	65.34	0	d__Archaea;p__Nanoarchaeota;c__Nanoarchaeia;o__Pacearchaeales;f__GW2011-AR1;g__1-14-0-10-34-76;s__1-14-0-10-34-76 sp020724955	SRR5011275
mOTU_1524	SweH27-29_MEGAHIT-group-1.835	SA1420A-DNA Modern marine planktonic	Äspö HRL	Sweden	200.56	200.56	50.121	None	95.45	1.14	d__Bacteria;p__Planctomycetota;c__Phycisphaerae;o__Sedimentisphaerales;f__SG8-4;g__Fen-1362;s__	P23110_104_S4_L004-P23110_105_S5_L004-P23110_106_S6_L004
mOTU_1525	CA4_SRR13727525.22	19GWE00537 groundwater	Alberta	Canada	95	95	54.055	95.997	93.55	3.89	d__Bacteria;p__Desulfobacterota;c__Syntrophia;o__Syntrophales;f__Fen-1087;g__JAPLJM01;s__JAPLJM01 sp030656035	SRR13727525
mOTU_1526	FOl12_KR11_0.1_MetaG.mb.31	KR11_0.1_MetaG	Olkiluoto Island	Finland	375.1	366.7–383.5	33.795	None	64.95	1.16	d__Bacteria;p__Patescibacteria;c__Paceibacteria;o__UBA9983;f__UBA9983;g__JAHIER01;s__JAHIER01 sp018901555	SRR6976411
mOTU_1527	SoF5_SRR13164373.12	FI88FW031012	Kimberly, Finsch	South Africa	1056	1056	56.631	None	85.71	1.73	d__Bacteria;p__UBA10199;c__UBA10199;o__2-02-FULL-44-16;f__DYJF01;g__DYJF01;s__DYJF01 sp020723205	SRR13164373
mOTU_1528	CA5_SRR13727531.66	19GWE00506 groundwater	Alberta	Canada	77	77	46.417	98.047	98.91	2.53	d__Bacteria;p__Pseudomonadota;c__Gammaproteobacteria;o__Methylococcales;f__Methylomonadaceae;g__Methylicorpusculum;s__Methylicorpusculum sp030651835	SRR13727531
mOTU_1529	SweH24-26_MEGAHIT-group-0.520	KR0015B-DNA Meteoric planktonic	Äspö HRL	Sweden	70	70	58.431	None	84.6	0.99	d__Bacteria;p__Chloroflexota;c__Dehalococcoidia;o__Dehalococcoidales;f__SURF-40;g__SURF-40;s__	P23110_101_S1_L004-P23110_102_S2_L004-P23110_103_S3_L004
mOTU_1530	FOl2_KR13_N1.mb.47	KR13_N1	Olkiluoto Island	Finland	334.2	330.5–337.9	51.545	99.316	71.17	1.28	d__Bacteria;p__Acidobacteriota;c__Aminicenantia;o__UBA2199;f__UBA2199;g__UBA2199;s__UBA2199 sp018897435	SRR11548472
mOTU_1531	SweH33-35_MEGAHIT-group-3.139	SA2600A-DNA Old saline planktonic	Äspö HRL	Sweden	345.02	345.02	56.808	None	80.96	1.01	d__Bacteria;p__Verrucomicrobiota;c__Kiritimatiellia;o__JAAZAB01;f__JAAZAB01;g__VSJD01;s__	SA2600A-DNA-1_S89_L002-SA2600A-DNA-2_S91_L002-SA2600A-DNA-3_S90_L002
mOTU_1532	SweH27-29_MEGAHIT-group-1.744	SA1420A-DNA Modern marine planktonic	Äspö HRL	Sweden	200.56	200.56	42.965	None	92.63	2.35	d__Bacteria;p__CG03;c__SLGR01;o__SLGR01;f__JAFGSA01;g__;s__	P23110_104_S4_L004-P23110_105_S5_L004-P23110_106_S6_L004
mOTU_1533	SweH33-35_MEGAHIT-group-3.85	SA2600A-DNA Old saline planktonic	Äspö HRL	Sweden	345.02	345.02	56.313	97.235	87.27	4.91	d__Bacteria;p__Chloroflexota;c__Anaerolineae;o__Anaerolineales;f__Villigracilaceae;g__CG2-30-58-95;s__	SA2600A-DNA-1_S89_L002-SA2600A-DNA-2_S91_L002-SA2600A-DNA-3_S90_L002
mOTU_1534	SweH27-29_MEGAHIT-group-1.6	SA1420A-DNA Modern marine planktonic	Äspö HRL	Sweden	200.56	200.56	58.439	98.241	85.58	3.05	d__Bacteria;p__Bacillota_A;c__Clostridia;o__Christensenellales;f__Aristaeellaceae;g__Limiplasma;s__	P23110_104_S4_L004-P23110_105_S5_L004-P23110_106_S6_L004
mOTU_1535	SweH27-29_MEGAHIT-group-1.804	SA1420A-DNA Modern marine planktonic	Äspö HRL	Sweden	200.56	200.56	36.556	None	59.3	1.72	d__Bacteria;p__Patescibacteria;c__Paceibacteria;o__RBG-13-40-8-A;f__;g__;s__	P23110_104_S4_L004-P23110_105_S5_L004-P23110_106_S6_L004
mOTU_1536	SweH27-29_MEGAHIT-group-1.654	SA1420A-DNA Modern marine planktonic	Äspö HRL	Sweden	200.56	200.56	56.986	None	63.33	1.6	d__Bacteria;p__Chloroflexota;c__Dehalococcoidia;o__JACPQD01;f__JACPQD01;g__;s__	P23110_104_S4_L004-P23110_105_S5_L004-P23110_106_S6_L004
mOTU_1537	SoW10_SRR5011273.5	Be326_2013_DNA_MF	Welkom, Witwatersrand Basin	South Africa	1339	1339	53.309	None	60.61	0	d__Bacteria;p__Patescibacteria;c__ABY1;o__JACQRZ01;f__JACQRZ01;g__;s__	SRR5011273
mOTU_1538	CA4_SRR13727525.25	19GWE00537 groundwater	Alberta	Canada	95	95	66.187	None	81.87	4.49	d__Bacteria;p__Pseudomonadota;c__Gammaproteobacteria;o__Burkholderiales;f__Burkholderiaceae;g__Serpentinimonas;s__	SRR13727525
mOTU_1539	UCr18-69_GCA_002771395.1	CG sampling	Crystal Geyser	USA	400	320-480	32.499	None	65.47	0.24	d__Bacteria;p__Bacteroidota;c__Bacteroidia;o__Bacteroidales;f__GWA2-32-17;g__GWA2-32-17;s__GWA2-32-17 sp002771395	-
mOTU_1540	UCr18-69_GCA_002772475.1	CG sampling	Crystal Geyser	USA	400	320-480	42.119	None	53.25	0.85	d__Bacteria;p__Patescibacteria;c__Paceibacteria;o__UBA9973;f__Zambryskibacteraceae;g__UBA5004;s__	-
mOTU_1541	UCr18-69_GCA_002773755.1	CG sampling	Crystal Geyser	USA	400	320-480	40.822	None	60.12	0	d__Bacteria;p__Patescibacteria;c__Paceibacteria;o__UBA6257;f__Colwellbacteraceae;g__1-14-0-10-41-28;s__1-14-0-10-41-28 sp002773755	-
mOTU_1542	UCa6_SRR6211592.21	Subsurface biosphere CR11Aug_CSWold	McLaughlin Reserve	USA	76.2	76.2	68.79	None	96.86	1.26	d__Bacteria;p__Actinomycetota;c__Actinomycetes;o__Actinomycetales;f__Microbacteriaceae;g__Microcella;s__Microcella alkaliphila_A	SRR6211592
mOTU_1543	SweH_Modern_marine.mb.233	Äspö sampling	Äspö HRL	Sweden	70	70	35.847	99.761	73.53	0.1	d__Bacteria;p__Patescibacteria;c__Paceibacteria;o__UBA9973;f__UBA9973;g__UBA9973;s__UBA9973 sp018813625	-
mOTU_1544	JH2_SRR3546456.13	V-140m-2014 groundwater	Horonobe	Japan	140	140	51.737	None	97.73	1.14	d__Bacteria;p__Spirochaetota;c__Spirochaetia;o__Sphaerochaetales;f__Sphaerochaetaceae;g__UBA8525;s__UBA8525 sp002839335	SRR3546456
mOTU_1545	SweH19_UMS_B.mb.39	UMS_A Undefined mixed planktonic	Äspö HRL	Sweden	415.19	415.19	67.336	None	90.2	4.43	d__Bacteria;p__Pseudomonadota;c__Alphaproteobacteria;o__Caulobacterales;f__Caulobacteraceae;g__Brevundimonas;s__Brevundimonas sp018826885	SRR10598221
mOTU_1546	CA3_SRR13727524.44	19GWE00545 groundwater	Alberta	Canada	135	135	52.257	None	64.66	0	d__Bacteria;p__Pseudomonadota;c__Gammaproteobacteria;o__Burkholderiales;f__Burkholderiaceae;g__Zwartia;s__	SRR13727524
mOTU_1547	SweH20_MM_PC_MetaG.mb.163	MM_PC_MetaG Modern marine planktonic	Äspö HRL	Sweden	171.26	171.26	46.664	None	70.51	2.15	d__Bacteria;p__Omnitrophota;c__Koll11;o__Gygaellales;f__Profunditerraquicolaceae;g__JAHISH01;s__JAHISH01 sp018818365	MM_PC_MetaG
mOTU_1548	FOl2_KR13_N1.mb.39	KR13_N1	Olkiluoto Island	Finland	334.2	330.5–337.9	58.11	98.316	90.46	3.89	d__Bacteria;p__Desulfobacterota;c__Desulfobaccia;o__Desulfobaccales;f__0-14-0-80-60-11;g__0-14-0-80-60-11;s__0-14-0-80-60-11 sp018897875	SRR11548472
mOTU_1549	SweH24-26_MEGAHIT-group-0.646	KR0015B-DNA Meteoric planktonic	Äspö HRL	Sweden	70	70	39.944	None	94.23	4.95	d__Bacteria;p__Bacteroidota;c__Bacteroidia;o__Bacteroidales;f__JAHJDW01;g__;s__	P23110_101_S1_L004-P23110_102_S2_L004-P23110_103_S3_L004
mOTU_1550	SweH27-29_MEGAHIT-group-1.929	SA1420A-DNA Modern marine planktonic	Äspö HRL	Sweden	200.56	200.56	44.474	95.159	60.36	0.65	d__Archaea;p__Halobacteriota;c__Methanosarcinia;o__Methanosarcinales;f__Methanoperedenaceae;g__Methanoperedens;s__	P23110_104_S4_L004-P23110_105_S5_L004-P23110_106_S6_L004
mOTU_1551	UCr18-69_GCA_002762735.1	CG sampling	Crystal Geyser	USA	400	320-480	30.005	99.443	68.46	0	d__Archaea;p__Nanoarchaeota;c__Nanoarchaeia;o__Pacearchaeales;f__GW2011-AR1;g__GW2011-AR1;s__GW2011-AR1 sp002762735	-
mOTU_1552	SweH24-26_MEGAHIT-group-0.318	KR0015B-DNA Meteoric planktonic	Äspö HRL	Sweden	70	70	49.007	None	83.64	0	d__Archaea;p__Nanoarchaeota;c__Nanoarchaeia;o__Woesearchaeales;f__UBA9642;g__;s__	P23110_101_S1_L004-P23110_102_S2_L004-P23110_103_S3_L004
mOTU_1553	CA5_SRR13727531.9	19GWE00506 groundwater	Alberta	Canada	77	77	58.343	None	98.02	3.24	d__Bacteria;p__Pseudomonadota;c__Gammaproteobacteria;o__Burkholderiales;f__Gallionellaceae;g__Sideroxyarcus;s__Sideroxyarcus sp030652215	SRR13727531
mOTU_1554	SweH24-26_MEGAHIT-group-0.550	KR0015B-DNA Meteoric planktonic	Äspö HRL	Sweden	70	70	37.901	None	55.12	0.99	d__Bacteria;p__Patescibacteria;c__ABY1;o__BM507;f__VMTK01;g__VMTK01;s__	P23110_101_S1_L004-P23110_102_S2_L004-P23110_103_S3_L004
mOTU_1555	FOl3_KR13_S3.mb.34	KR13_S3	Olkiluoto Island	Finland	334.2	330.5–337.9	35.894	None	65.88	0	d__Bacteria;p__Patescibacteria;c__Paceibacteria;o__UBA9973;f__UBA12079;g__UBA12079;s__UBA12079 sp018894995	SRR11548473
mOTU_1556	UCr18-69_GCA_002773535.1	CG sampling	Crystal Geyser	USA	400	320-480	39.721	None	61.19	0.5	d__Bacteria;p__Patescibacteria;c__Paceibacteria;o__UBA6257;f__1-14-0-10-40-38;g__1-14-0-10-40-38;s__1-14-0-10-40-38 sp002773535	-
mOTU_1557	UCr18-69_GCA_002774285.1	CG sampling	Crystal Geyser	USA	400	320-480	39.828	None	56.48	0.93	d__Bacteria;p__Patescibacteria;c__WWE3;o__0-14-0-20-40-13;f__0-14-0-20-40-13;g__0-14-0-20-40-13;s__0-14-0-20-40-13 sp002774285	-
mOTU_1558	RC1_SRR6186653.53	oil-prospecting borehole 5P	Near the village of Chazhemto-Tomsk	Russia	2800	2800	62.146	None	91.92	2.19	d__Bacteria;p__Bacillota_B;c__Moorellia;o__Moorellales;f__SLTJ01;g__JACIYD01;s__JACIYD01 sp014360105	SRR6186653
mOTU_1559	SweH24-26_MEGAHIT-group-0.172	KR0015B-DNA Meteoric planktonic	Äspö HRL	Sweden	70	70	58.547	None	97.8	1.1	d__Bacteria;p__JAGLYR01;c__JAGLYR01;o__JALGWA01;f__;g__;s__	P23110_101_S1_L004-P23110_102_S2_L004-P23110_103_S3_L004
mOTU_1560	SweH24-26_MEGAHIT-group-0.264	KR0015B-DNA Meteoric planktonic	Äspö HRL	Sweden	70	70	59.748	None	98.06	0.81	d__Bacteria;p__Desulfobacterota;c__Desulfarculia;o__Adiutricales;f__;g__;s__	P23110_101_S1_L004-P23110_102_S2_L004-P23110_103_S3_L004
mOTU_1561	SweH27-29_MEGAHIT-group-1.118	SA1420A-DNA Modern marine planktonic	Äspö HRL	Sweden	200.56	200.56	52.683	None	97.25	1.16	d__Bacteria;p__Marinisomatota;c__Marinisomatia;o__Marinisomatales;f__TCS56;g__;s__	P23110_104_S4_L004-P23110_105_S5_L004-P23110_106_S6_L004
mOTU_1562	SweH30-32_MEGAHIT-group-2.121	SA2074A-DNA Modern marine planktonic	Äspö HRL	Sweden	281.65	281.65	46.708	None	61.97	0	d__Bacteria;p__Patescibacteria;c__Microgenomatia;o__UBA1400;f__UBA12108;g__CAJAUT01;s__	SA2074A-DNA-1_S86_L002-SA2074A-DNA-2_S87_L002-SA2074A-DNA-3_S88_L002
mOTU_1563	UCr18-69_GCA_002787115.1	CG sampling	Crystal Geyser	USA	400	320-480	43.148	None	73.21	0	d__Bacteria;p__Omnitrophota;c__Koll11;o__Gygaellales;f__Profunditerraquicolaceae;g__UBA6249;s__	-
mOTU_1564	RC1_SRR6186653.94	oil-prospecting borehole 5P	Near the village of Chazhemto-Tomsk	Russia	2800	2800	29.888	None	56.97	1.09	d__Bacteria;p__Bacteroidota;c__Ignavibacteria;o__SJA-28;f__B-1AR;g__Ch128a;s__Ch128a sp013348845	SRR6186653
mOTU_1565	UCr9-16_GCA_001872245.1	Filtrate	Crystal Geyser	USA	800	800	36.599	99.711	68.81	2.97	d__Bacteria;p__Patescibacteria;c__ABY1;o__UBA1558;f__UBA1558;g__UBA1558;s__UBA1558 sp002785295	SRR2638363-SRR2638370
mOTU_1566	SoD4_SRR13164374.20	DR5IPCFW280711	Carltonville, Driefontein	South Africa	1046	1046	56.711	None	88.64	3.09	d__Bacteria;p__Chloroflexota;c__Anaerolineae;o__Anaerolineales;f__Villigracilaceae;g__CG2-30-58-95;s__CG2-30-58-95 sp020723995	SRR13164374
mOTU_1567	SweH24-26_MEGAHIT-group-0.545	KR0015B-DNA Meteoric planktonic	Äspö HRL	Sweden	70	70	37.355	None	76.74	0	d__Bacteria;p__Elusimicrobiota;c__UBA8919;o__UBA8919;f__UBA8919;g__;s__	P23110_101_S1_L004-P23110_102_S2_L004-P23110_103_S3_L004
mOTU_1568	SweH1_Modern_marine.mb.295	MMBR Modern marine rock biofilm	Äspö HRL	Sweden	294.1	294.1	43.074	96.439	70.38	4.56	d__Bacteria;p__UBA9089;c__JASEGY01;o__JASEGY01;f__;g__;s__	SRR2540949
mOTU_1569	CA7_SRR13727535.3	19GWC19053 groundwater	Alberta	Canada	85	85	55.032	None	61.01	0.92	d__Bacteria;p__Patescibacteria;c__ABY1;o__PEXW01;f__PEXW01;g__CAIPSZ01;s__CAIPSZ01 sp030689605	SRR13727535
mOTU_1570	RT3_SRR7102746.9	Beliy Yar 2014	Tomsk-Siberia	Russia	2600	2600	65.473	None	98.31	2.47	d__Bacteria;p__Riflebacteria;c__Ozemobacteria;o__Ozemobacterales;f__Ozemobacteraceae;g__Ozemobacter;s__Ozemobacter sibiricus	SRR7102746
mOTU_1571	SweH22_OS_PC_MetaG.mb.77	OS_PC_MetaG Old saline planktonic	Äspö HRL	Sweden	448.35	448.35	37.366	None	61.81	4.21	d__Archaea;p__Nanoarchaeota;c__Nanoarchaeia;o__Pacearchaeales;f__GW2011-AR1;g__ASMP01;s__ASMP01 sp018829425	OS_PC_MetaG
mOTU_1572	SweH24-26_MEGAHIT-group-0.159	KR0015B-DNA Meteoric planktonic	Äspö HRL	Sweden	70	70	41.04	None	69.8	0	d__Bacteria;p__Patescibacteria;c__ABY1;o__SG8-24;f__GWF2-40-263;g__UBA12403;s__	P23110_101_S1_L004-P23110_102_S2_L004-P23110_103_S3_L004
mOTU_1573	SweH33-35_MEGAHIT-group-3.64	SA2600A-DNA Old saline planktonic	Äspö HRL	Sweden	345.02	345.02	40.486	None	54.13	4.14	d__Bacteria;p__Patescibacteria;c__Microgenomatia;o__GWA2-44-7;f__UBA8517;g__;s__	SA2600A-DNA-1_S89_L002-SA2600A-DNA-2_S91_L002-SA2600A-DNA-3_S90_L002
mOTU_1574	SweH22_OSL_A.mb.29	OS_PC_MetaG Old saline planktonic	Äspö HRL	Sweden	448.35	448.35	45.069	99.747	97.73	1.14	d__Bacteria;p__Planctomycetota;c__Phycisphaerae;o__Sedimentisphaerales;f__UBA12454;g__UBA12454;s__UBA12454 sp018828825	OS_PC_MetaG
mOTU_1575	SweH24-26_MEGAHIT-group-0.111	KR0015B-DNA Meteoric planktonic	Äspö HRL	Sweden	70	70	59.699	None	90.59	1.29	d__Bacteria;p__Bdellovibrionota_G;c__JALEGL01;o__JALEGL01;f__JAGRAY01;g__;s__	P23110_101_S1_L004-P23110_102_S2_L004-P23110_103_S3_L004
mOTU_1576	SweH24-26_MEGAHIT-group-0.119	KR0015B-DNA Meteoric planktonic	Äspö HRL	Sweden	70	70	48.564	None	59.95	2.75	d__Bacteria;p__Patescibacteria;c__ABY1;o__UBA10025;f__UBA10025;g__UBA10025;s__	P23110_101_S1_L004-P23110_102_S2_L004-P23110_103_S3_L004
mOTU_1577	SoTa8_SRR13164372.17	TT109FW060312_BH2	Carltonville, Tau Tona	South Africa	3136	3136	66.675	None	90.76	2.66	d__Bacteria;p__Pseudomonadota;c__Gammaproteobacteria;o__Burkholderiales;f__Rhodocyclaceae;g__DYIB01;s__DYIB01 sp020723855	SRR13164372
mOTU_1578	UCr18-69_GCA_002787615.1	CG sampling	Crystal Geyser	USA	400	320-480	43.586	None	82.09	0	d__Bacteria;p__Pseudomonadota;c__Alphaproteobacteria;o__Rickettsiales;f__21-14-0-20-44-7;g__21-14-0-20-44-7;s__21-14-0-20-44-7 sp002787615	-
mOTU_1579	UcrSAG_Bacteria_49_1.contigs	CG_SAG_2014	Crystal Geyser	USA	400	320-480	49.341	None	63.68	0	d__Bacteria;p__Acidobacteriota;c__UBA4820;o__UBA4820;f__UBA4820;g__JAKQCT01;s__	-
mOTU_1580	UCa6_SRR6211592.19	Subsurface biosphere CR11Aug_CSWold	McLaughlin Reserve	USA	76.2	76.2	61.05	None	99.3	1.51	d__Bacteria;p__Pseudomonadota;c__Alphaproteobacteria;o__Rhodobacterales;f__Rhodobacteraceae;g__Roseovarius;s__Roseovarius mucosus_A	SRR6211592
mOTU_1581	SweH27-29_MEGAHIT-group-1.112	SA1420A-DNA Modern marine planktonic	Äspö HRL	Sweden	200.56	200.56	35.313	None	56.32	1.72	d__Bacteria;p__Patescibacteria;c__Paceibacteria;o__Paceibacterales;f__MHMH01;g__;s__	P23110_104_S4_L004-P23110_105_S5_L004-P23110_106_S6_L004
mOTU_1582	CA7_SRR13727535.23	19GWC19053 groundwater	Alberta	Canada	85	85	65.008	None	88.65	3.56	d__Bacteria;p__Pseudomonadota;c__Gammaproteobacteria;o__Burkholderiales;f__Rhodocyclaceae;g__Sulfurisoma;s__Sulfurisoma sp030691075	SRR13727535
mOTU_1583	FOl1_KR13_N2.mb.25	KR13_N2	Olkiluoto Island	Finland	334.2	330.5–337.9	42.289	99.477	90.44	2.15	d__Bacteria;p__Omnitrophota;c__Koll11;o__Gygaellales;f__Profunditerraquicolaceae;g__UBA6249;s__UBA6249 sp018897555	SRR11548471
mOTU_1584	SweH_Modern_marine.mb.222	Äspö sampling	Äspö HRL	Sweden	70	70	64.704	None	92.87	3.51	d__Bacteria;p__Planctomycetota;c__Phycisphaerae;o__UBA1845;f__Fen-1342;g__JAHJAR01;s__JAHJAR01 sp018814045	-
mOTU_1585	SweH24-26_MEGAHIT-group-0.651	KR0015B-DNA Meteoric planktonic	Äspö HRL	Sweden	70	70	50.735	None	74.3	0	d__Archaea;p__Micrarchaeota;c__Micrarchaeia;o__Norongarragalinales;f__CAITNU01;g__;s__	P23110_101_S1_L004-P23110_102_S2_L004-P23110_103_S3_L004
mOTU_1586	SweH27-29_MEGAHIT-group-1.803	SA1420A-DNA Modern marine planktonic	Äspö HRL	Sweden	200.56	200.56	45.583	None	86.37	1.17	d__Bacteria;p__Omnitrophota;c__Koll11;o__Pluralincolimonadales;f__;g__;s__	P23110_104_S4_L004-P23110_105_S5_L004-P23110_106_S6_L004
mOTU_1587	SweH20_MM_PC_MetaG.mb.225	MM_PC_MetaG Modern marine planktonic	Äspö HRL	Sweden	171.26	171.26	34.328	None	71.29	0	d__Bacteria;p__Patescibacteria;c__ABY1;o__UBA1558;f__UBA10009;g__JAHITV01;s__JAHITV01 sp018817315	MM_PC_MetaG
mOTU_1588	FOl2_KR13_N1.mb.7	KR13_N1	Olkiluoto Island	Finland	334.2	330.5–337.9	60.45	99.201	96.48	4.67	d__Bacteria;p__Planctomycetota;c__Planctomycetia;o__Pirellulales;f__Thermoguttaceae;g__JAHIKV01;s__JAHIKV01 sp018897395	SRR11548472
mOTU_1589	SweH27-29_MEGAHIT-group-1.240	SA1420A-DNA Modern marine planktonic	Äspö HRL	Sweden	200.56	200.56	37.228	None	68.32	1.98	d__Bacteria;p__Patescibacteria;c__ABY1;o__BM507;f__UBA12075;g__;s__	P23110_104_S4_L004-P23110_105_S5_L004-P23110_106_S6_L004
mOTU_1590	FOl12_KR11_0.1_MetaG.mb.12	KR11_0.1_MetaG	Olkiluoto Island	Finland	375.1	366.7–383.5	41.353	None	63.02	4.79	d__Bacteria;p__SAR324;c__SAR324;o__XYD2-FULL-50-16;f__JAHJRI01;g__;s__	SRR6976411
mOTU_1591	RC1_SRR6186653.118	oil-prospecting borehole 5P	Near the village of Chazhemto-Tomsk	Russia	2800	2800	48.08	None	50.78	0	d__Bacteria;p__Chloroflexota;c__Anaerolineae;o__Anaerolineales;f__Anaerolineaceae;g__DYEC01;s__	SRR6186653
mOTU_1592	CA7_SRR13727535.46	19GWC19053 groundwater	Alberta	Canada	85	85	53.81	None	67.65	0.62	d__Bacteria;p__Pseudomonadota;c__Gammaproteobacteria;o__Burkholderiales;f__Rhodocyclaceae;g__JAUYFZ01;s__JAUYFZ01 sp030689585	SRR13727535
mOTU_1593	SoF5_SRR13164373.6	FI88FW031012	Kimberly, Finsch	South Africa	1056	1056	51.12	None	99.35	2.1	d__Bacteria;p__Desulfobacterota;c__Desulfobacteria;o__Desulfobacterales;f__SURF-7;g__DYJD01;s__DYJD01 sp020723325	SRR13164373
mOTU_1594	SweH24-26_MEGAHIT-group-0.739	KR0015B-DNA Meteoric planktonic	Äspö HRL	Sweden	70	70	37.615	None	70.64	2.8	d__Archaea;p__Nanoarchaeota;c__Nanoarchaeia;o__Pacearchaeales;f__GW2011-AR1;g__JAGVXH01;s__	P23110_101_S1_L004-P23110_102_S2_L004-P23110_103_S3_L004
mOTU_1595	SoW11_SRR5011275.34	Be326_2012_DNA_MF	Witwatersrand Basin	South Africa	1339	1339	63.317	100	90.56	2.28	d__Bacteria;p__Pseudomonadota;c__Gammaproteobacteria;o__Burkholderiales;f__Thiobacillaceae;g__JADJCP01;s__JADJCP01 sp020724415	SRR5011275
mOTU_1596	FOl1_KR13_N2.mb.45	KR13_N2	Olkiluoto Island	Finland	334.2	330.5–337.9	42.506	99.628	91.87	2.33	d__Bacteria;p__Omnitrophota;c__Koll11;o__Gorgyraeales;f__Gorgyraeaceae;g__JAHILY01;s__JAHILY01 sp018896815	SRR11548471
mOTU_1597	FOl3_KR13_S3.mb.42	KR13_S3	Olkiluoto Island	Finland	334.2	330.5–337.9	36.679	None	77.96	1.47	d__Bacteria;p__Delongbacteria;c__UBA4055;o__UBA4055;f__UBA4055;g__JAKLPX01;s__JAKLPX01 sp022013635	SRR11548473
mOTU_1598	SweH33-35_MEGAHIT-group-3.115	SA2600A-DNA Old saline planktonic	Äspö HRL	Sweden	345.02	345.02	37.771	None	51.25	0.85	d__Bacteria;p__Patescibacteria;c__Paceibacteria;o__JAHISW01;f__Tagabacteraceae;g__;s__	SA2600A-DNA-1_S89_L002-SA2600A-DNA-2_S91_L002-SA2600A-DNA-3_S90_L002
mOTU_1599	SweH22_OSL_B.mb.4	OS_PC_MetaG Old saline planktonic	Äspö HRL	Sweden	448.35	448.35	36.817	98.733	90.15	4.42	d__Bacteria;p__Bacteroidota;c__Ignavibacteria;o__Ch128b;f__Ch128b;g__JAHJVF01;s__JAHJVF01 sp018828505	OS_PC_MetaG
mOTU_1600	SwiM6_SRR1916590.49	Opalinus Clay rock porewater BRC-3 BRH_34	Mont Terri	Switzerland	230	230	64.014	None	58.08	1.52	d__Bacteria;p__Pseudomonadota;c__Alphaproteobacteria;o__Sphingomonadales;f__Sphingomonadaceae;g__Sphingosinicella;s__	SRR1916590
mOTU_1601	UCr18-69_GCA_002796135.1	CG sampling	Crystal Geyser	USA	400	320-480	41.001	None	89.07	2.15	d__Bacteria;p__Omnitrophota;c__Koll11;o__Gygaellales;f__Profunditerraquicolaceae;g__UBA6249;s__UBA6249 sp002796135	-
mOTU_1602	SweH20_MM_PC_MetaG.mb.86	MM_PC_MetaG Modern marine planktonic	Äspö HRL	Sweden	171.26	171.26	30.785	None	70.56	0	d__Archaea;p__Nanoarchaeota;c__Nanoarchaeia;o__Pacearchaeales;f__GW2011-AR1;g__JAHIVP01;s__JAHIVP01 sp018816335	MM_PC_MetaG
mOTU_1603	UCr9-16_GCA_001872455.1	Filtrate	Crystal Geyser	USA	800	800	56.65	99.954	98.18	2.73	d__Bacteria;p__Chloroflexota;c__Anaerolineae;o__Anaerolineales;f__Villigracilaceae;g__UBA8950;s__UBA8950 sp001872455	SRR2638363-SRR2638370
mOTU_1604	UCr18-69_GCA_002791805.1	CG sampling	Crystal Geyser	USA	400	320-480	53.206	None	85.5	1.68	d__Bacteria;p__Pseudomonadota;c__Alphaproteobacteria;o__UBA1280;f__UBA6156;g__UM-FILTER-53-9;s__UM-FILTER-53-9 sp002791805	-
mOTU_1605	CA5_SRR13727531.32	19GWE00506 groundwater	Alberta	Canada	77	77	42.483	97.552	98.5	0.19	d__Bacteria;p__Bacteroidota;c__Bacteroidia;o__Cytophagales;f__Cyclobacteriaceae;g__Algoriphagus;s__Algoriphagus sp030694375	SRR13727531
mOTU_1606	JH1_SRR3546457.13	V-250m-2014 groundwater	Horonobe	Japan	250	250	55.363	None	57.76	3.45	d__Bacteria;p__Pseudomonadota;c__Gammaproteobacteria;o__Burkholderiales;f__Methylophilaceae;g__UBA6140;s__UBA6140 sp002842255	SRR3546457
mOTU_1607	FOl3_KR13_S3.mb.130	KR13_S3	Olkiluoto Island	Finland	334.2	330.5–337.9	67.898	None	75.95	2.74	d__Bacteria;p__Actinomycetota;c__Actinomycetes;o__Actinomycetales;f__Microbacteriaceae;g__Microbacterium;s__Microbacterium sp018895315	SRR11548473
mOTU_1608	FsSAG_3300022124	Äspö sampling	Äspö HRL	Sweden	70	70	41.864	None	61.23	0.06	d__Bacteria;p__Nitrospirota;c__Thermodesulfovibrionia;o__Thermodesulfovibrionales;f__UBA6898;g__GWC2-42-7;s__	-
mOTU_1609	UCa4_SRR4343426.42	domestic groundwater	San Joaquin Valley	USA	100	100	32.015	99.334	78.74	0.47	d__Archaea;p__Nanoarchaeota;c__Nanoarchaeia;o__Woesearchaeales;f__GW2011-AR4;g__;s__	SRR4343426
mOTU_1610	USo73_SRR17438090.19	Soudan Mine gDNA DDH951b	Soudan Iron Mine	USA	715	715	71.891	None	67	0.19	d__Bacteria;p__Actinomycetota;c__Actinomycetes;o__Actinomycetales;f__Cellulomonadaceae;g__Actinotalea;s__	SRR17438090
mOTU_1611	SweH24-26_MEGAHIT-group-0.379	KR0015B-DNA Meteoric planktonic	Äspö HRL	Sweden	70	70	38.29	None	89.78	3.83	d__Bacteria;p__Omnitrophota;c__Koll11;o__B26-G9;f__B26-G9;g__JAHITE01;s__	P23110_101_S1_L004-P23110_102_S2_L004-P23110_103_S3_L004
mOTU_1612	SweH24-26_MEGAHIT-group-0.623	KR0015B-DNA Meteoric planktonic	Äspö HRL	Sweden	70	70	56.108	None	94.51	2.2	d__Bacteria;p__Electryoneota;c__Electryoneia;o__Electryoneales;f__Electryoneaceae;g__;s__	P23110_101_S1_L004-P23110_102_S2_L004-P23110_103_S3_L004
mOTU_1613	SweH27-29_MEGAHIT-group-1.914	SA1420A-DNA Modern marine planktonic	Äspö HRL	Sweden	200.56	200.56	32.851	None	67.76	0.93	d__Archaea;p__Nanoarchaeota;c__Nanoarchaeia;o__Pacearchaeales;f__GW2011-AR1;g__;s__	P23110_104_S4_L004-P23110_105_S5_L004-P23110_106_S6_L004
mOTU_1614	SweH27-29_MEGAHIT-group-1.525	SA1420A-DNA Modern marine planktonic	Äspö HRL	Sweden	200.56	200.56	46.878	99.204	86.32	2.99	d__Bacteria;p__Margulisbacteria;c__WOR-1;o__O2-12-FULL-45-9;f__O2-12-FULL-45-9;g__JAHIZU01;s__JAHIZU01 sp018814265	P23110_104_S4_L004-P23110_105_S5_L004-P23110_106_S6_L004
mOTU_1615	CA4_SRR13727525.61	19GWE00537 groundwater	Alberta	Canada	95	95	52.842	None	91.36	0.43	d__Bacteria;p__Pseudomonadota;c__Gammaproteobacteria;o__Pseudomonadales;f__Pseudohongiellaceae;g__Pseudohongiella;s__Pseudohongiella sp030651695	SRR13727525
mOTU_1616	RC1_SRR6186653.115	oil-prospecting borehole 5P	Near the village of Chazhemto-Tomsk	Russia	2800	2800	32.804	None	95.06	1.09	d__Bacteria;p__Bacteroidota;c__Ignavibacteria;o__Ch128b;f__Ch128b;g__Ch128b;s__Ch128b sp013177855	SRR6186653
mOTU_1617	SweH24-26_MEGAHIT-group-0.275	KR0015B-DNA Meteoric planktonic	Äspö HRL	Sweden	70	70	47.984	None	91.56	0.54	d__Bacteria;p__Bacteroidota;c__Bacteroidia;o__Bacteroidales;f__FEN-979;g__;s__	P23110_101_S1_L004-P23110_102_S2_L004-P23110_103_S3_L004
mOTU_1618	SweH_Old_saline_planktonic.mb.4	Äspö sampling	Äspö HRL	Sweden	70	70	62.02	None	67.59	1.72	d__Bacteria;p__Pseudomonadota;c__Alphaproteobacteria;o__Rhizobiales;f__Devosiaceae;g__Devosia;s__Devosia sp018820005	-
mOTU_1619	SweH_Modern_marine.mb.119	Äspö sampling	Äspö HRL	Sweden	70	70	43.498	None	56	3.07	d__Bacteria;p__Desulfobacterota;c__Desulfobacteria;o__Desulfobacterales;f__UBA11574;g__UBA11574;s__	-
mOTU_1620	SweH24-26_MEGAHIT-group-0.629	KR0015B-DNA Meteoric planktonic	Äspö HRL	Sweden	70	70	57.542	None	65.02	4.66	d__Bacteria;p__Verrucomicrobiota;c__Kiritimatiellia;o__CAIQIC01;f__GWF2-57-35;g__;s__	P23110_101_S1_L004-P23110_102_S2_L004-P23110_103_S3_L004
mOTU_1621	UCr18-69_GCA_002793855.1	CG sampling	Crystal Geyser	USA	400	320-480	47.818	None	74.92	0.5	d__Bacteria;p__Patescibacteria;c__ABY1;o__GWA2-46-9;f__GWA2-46-9;g__1-14-0-10-48-11;s__1-14-0-10-48-11 sp002793855	-
mOTU_1622	SweH27-29_MEGAHIT-group-1.295	SA1420A-DNA Modern marine planktonic	Äspö HRL	Sweden	200.56	200.56	32.084	None	87.1	3.23	d__Bacteria;p__Bdellovibrionota_F;c__JAHFAK01;o__JAHFAK01;f__;g__;s__	P23110_104_S4_L004-P23110_105_S5_L004-P23110_106_S6_L004
mOTU_1623	UCr18-69_GCA_002773655.1	CG sampling	Crystal Geyser	USA	400	320-480	42.755	None	65.01	1.12	d__Bacteria;p__Patescibacteria;c__ABY1;o__BM507;f__XYC2-FULL-47-12;g__1-14-0-10-43-10;s__1-14-0-10-43-10 sp002773655	-
mOTU_1624	RT3_SRR7102746.31	Beliy Yar 2014	Tomsk-Siberia	Russia	2600	2600	51.387	None	54.14	2.73	d__Bacteria;p__Chloroflexota;c__Anaerolineae;o__Anaerolineales;f__Anaerolineaceae;g__Thermanaerothrix;s__	SRR7102746
mOTU_1625	SweH_Undefined_mixed_planktonic.mb.121	Äspö sampling	Äspö HRL	Sweden	70	70	40.078	95.451	70.93	0.07	d__Bacteria;p__Patescibacteria;c__Paceibacteria;o__UBA10092;f__UBA10092;g__UBA10092;s__UBA10092 sp018826255	-
mOTU_1626	SweH24-26_MEGAHIT-group-0.394	KR0015B-DNA Meteoric planktonic	Äspö HRL	Sweden	70	70	52.462	None	96.77	3.87	d__Bacteria;p__Desulfobacterota;c__Syntrophia;o__Syntrophales;f__Fen-1087;g__JAPLJM01;s__	P23110_101_S1_L004-P23110_102_S2_L004-P23110_103_S3_L004
mOTU_1627	SweH20_MM_PW_MetaG.mb.12	MM_PC_MetaG Modern marine planktonic	Äspö HRL	Sweden	171.26	171.26	60.118	None	56.03	0	d__Bacteria;p__Pseudomonadota;c__Gammaproteobacteria;o__Pseudomonadales;f__Pseudomonadaceae;g__Pseudomonas_E;s__Pseudomonas_E brenneri	MM_PC_MetaG
mOTU_1628	SweH27-29_MEGAHIT-group-1.248	SA1420A-DNA Modern marine planktonic	Äspö HRL	Sweden	200.56	200.56	49.086	None	86.76	1.4	d__Archaea;p__Micrarchaeota;c__Micrarchaeia;o__Norongarragalinales;f__SBBD01;g__JACRGC01;s__	P23110_104_S4_L004-P23110_105_S5_L004-P23110_106_S6_L004
mOTU_1629	SweH24-26_MEGAHIT-group-0.761	KR0015B-DNA Meteoric planktonic	Äspö HRL	Sweden	70	70	47.784	None	70.55	0.93	d__Bacteria;p__Patescibacteria;c__Gracilibacteria;o__UM-FILTER-43-11;f__;g__;s__	P23110_101_S1_L004-P23110_102_S2_L004-P23110_103_S3_L004
mOTU_1630	FsSAG_3300022142	Äspö sampling	Äspö HRL	Sweden	70	70	36.866	None	74.12	2.15	d__Bacteria;p__Bacteroidota;c__Bacteroidia;o__Bacteroidales;f__Prolixibacteraceae;g__JABMQB01;s__	-
mOTU_1631	SoW10_SRR5011273.90	Be326_2013_DNA_MF	Welkom, Witwatersrand Basin	South Africa	1339	1339	38.141	None	83.32	2.93	d__Bacteria;p__Bacteroidota;c__Kapaibacteriia;o__Kapaibacteriales;f__UBA2268;g__PGYU01;s__	SRR5011273
mOTU_1632	SweH27-29_MEGAHIT-group-1.12	SA1420A-DNA Modern marine planktonic	Äspö HRL	Sweden	200.56	200.56	45.384	None	51.15	0	d__Bacteria;p__Patescibacteria;c__Microgenomatia;o__PFEM01;f__;g__;s__	P23110_104_S4_L004-P23110_105_S5_L004-P23110_106_S6_L004
mOTU_1633	FOl12_KR11_0.1_MetaG.mb.26	KR11_0.1_MetaG	Olkiluoto Island	Finland	375.1	366.7–383.5	39.111	None	57.49	0.31	d__Archaea;p__Nanoarchaeota;c__Nanoarchaeia;o__Pacearchaeales;f__GW2011-AR1;g__JAGVXH01;s__JAGVXH01 sp018901375	SRR6976411
mOTU_1634	RC1_SRR6186653.49	oil-prospecting borehole 5P	Near the village of Chazhemto-Tomsk	Russia	2800	2800	57.516	None	63.69	1.19	d__Bacteria;p__Chloroflexota;c__UBA6077;o__UBA6077;f__UBA6077;g__UBA6077;s__	SRR6186653
mOTU_1635	CA7_SRR13727535.32	19GWC19053 groundwater	Alberta	Canada	85	85	61.415	None	88.7	0.75	d__Bacteria;p__Pseudomonadota;c__Gammaproteobacteria;o__Burkholderiales;f__Rhodocyclaceae;g__Azonexus;s__Azonexus sp030691385	SRR13727535
mOTU_1636	RC1_SRR6186653.19	oil-prospecting borehole 5P	Near the village of Chazhemto-Tomsk	Russia	2800	2800	63.635	None	95.37	3.09	d__Bacteria;p__Armatimonadota;c__UBA5377;o__UBA5377;f__JABUFB01;g__JABUFB01;s__JABUFB01 sp013314775	SRR6186653
mOTU_1637	RC1_SRR6186653.84	oil-prospecting borehole 5P	Near the village of Chazhemto-Tomsk	Russia	2800	2800	62.317	None	94.55	1.98	d__Bacteria;p__Bacillota_E;c__JABLXB01;o__JABLXB01;f__JABLXB01;g__JABLXB01;s__JABLXB01 sp013178305	SRR6186653
mOTU_1638	FOl10_KR46_S_MetaG.mb.6	KR46_S_MetaG	Olkiluoto Island	Finland	530.1	528.7–531.5	66.576	None	67.58	2.1	d__Bacteria;p__Pseudomonadota;c__Gammaproteobacteria;o__Burkholderiales;f__Burkholderiaceae;g__Hydrogenophaga;s__Hydrogenophaga sp018903185	SRR6516143
mOTU_1639	UCr18-69_GCA_002783505.1	CG sampling	Crystal Geyser	USA	400	320-480	46.933	None	99.09	0.11	d__Bacteria;p__Pseudomonadota;c__Gammaproteobacteria;o__Enterobacterales;f__Shewanellaceae;g__Shewanella;s__Shewanella sp002783505	-
mOTU_1640	UCr18-69_GCA_002795925.1	CG sampling	Crystal Geyser	USA	400	320-480	45.699	None	58.23	1.71	d__Bacteria;p__Patescibacteria;c__Paceibacteria;o__UBA9973;f__UBA10002;g__UBA10002;s__	-
mOTU_1641	UCa6_SRR6211592.1	Subsurface biosphere CR11Aug_CSWold	McLaughlin Reserve	USA	76.2	76.2	66.683	None	74.83	2.49	d__Bacteria;p__Pseudomonadota;c__Alphaproteobacteria;o__Rhodobacterales;f__Rhodobacteraceae;g__Tabrizicola;s__Tabrizicola sp029289325	SRR6211592
mOTU_1642	RC1_SRR6186653.17	oil-prospecting borehole 5P	Near the village of Chazhemto-Tomsk	Russia	2800	2800	48.497	None	96.39	0.47	d__Bacteria;p__Thermotogota;c__Thermotogae;o__Petrotogales;f__Kosmotogaceae;g__Mesotoga;s__Mesotoga infera_B	SRR6186653
mOTU_1643	UCr18-69_GCA_002772115.1	CG sampling	Crystal Geyser	USA	400	320-480	34.673	None	68.15	0	d__Bacteria;p__Patescibacteria;c__Paceibacteria;o__Moranbacterales;f__UBA2206;g__UBA2206;s__UBA2206 sp002772115	-
mOTU_1644	SweH20_MM_PC_MetaG.mb.172	MM_PC_MetaG Modern marine planktonic	Äspö HRL	Sweden	171.26	171.26	38.17	None	72.83	0.16	d__Bacteria;p__Patescibacteria;c__Microgenomatia;o__UBA12405;f__UBA12405;g__UBA12158;s__UBA12158 sp018818185	MM_PC_MetaG
mOTU_1645	JH1_SRR3546457.38	V-250m-2014 groundwater	Horonobe	Japan	250	250	35.085	None	61.56	0	d__Bacteria;p__Bacteroidota;c__Bacteroidia;o__Flavobacteriales;f__Flavobacteriaceae;g__Lutibacter;s__	SRR3546457
mOTU_1646	SweH27-29_MEGAHIT-group-1.1018	SA1420A-DNA Modern marine planktonic	Äspö HRL	Sweden	200.56	200.56	45.545	None	57.53	0	d__Bacteria;p__Omnitrophota;c__Koll11;o__Gygaellales;f__Profunditerraquicolaceae;g__UBA1562;s__	P23110_104_S4_L004-P23110_105_S5_L004-P23110_106_S6_L004
mOTU_1647	SweH27-29_MEGAHIT-group-1.473	SA1420A-DNA Modern marine planktonic	Äspö HRL	Sweden	200.56	200.56	42.981	None	69.97	0	d__Bacteria;p__Patescibacteria;c__ABY1;o__UM-FILTER-42-10;f__;g__;s__	P23110_104_S4_L004-P23110_105_S5_L004-P23110_106_S6_L004
mOTU_1648	SweH33-35_MEGAHIT-group-3.125	SA2600A-DNA Old saline planktonic	Äspö HRL	Sweden	345.02	345.02	49.367	None	65.68	1.71	d__Bacteria;p__Acidobacteriota;c__UBA6911;o__RPQK01;f__RPQK01;g__;s__	SA2600A-DNA-1_S89_L002-SA2600A-DNA-2_S91_L002-SA2600A-DNA-3_S90_L002
[truncated: 606 more rows]
