# Supplementary material for: A global deep terrestrial biosphere core microbiome
Source: ISME Commun. 2025 Oct 7;5(1):ycaf176. doi: 10.1093/ismeco/ycaf176 (PMC12596165; doi:10.1093/ismeco/ycaf176)
Supplement: Supplementary_Table_5_ycaf176 [file supplementary_table_5_ycaf176.xlsx]

## Sheet: Noveltaxa_bacteria
Representative	GTDB classification	domain	phyla	class	order	family	genus	species
CA1_SRR13727520.26	d__Bacteria;p__Bacteroidota;c__Bacteroidia;o__Flavobacteriales;f__Flavobacteriaceae;g__UM-FILTER-40-17;s__	d__Bacteria	p__Bacteroidota	c__Bacteroidia	o__Flavobacteriales	f__Flavobacteriaceae	g__UM-FILTER-40-17	s__
CA3_SRR13727524.11	d__Bacteria;p__Pseudomonadota;c__Alphaproteobacteria;o__Caulobacterales;f__Caulobacteraceae;g__Phenylobacterium;s__	d__Bacteria	p__Pseudomonadota	c__Alphaproteobacteria	o__Caulobacterales	f__Caulobacteraceae	g__Phenylobacterium	s__
CA3_SRR13727524.13	d__Bacteria;p__Pseudomonadota;c__Gammaproteobacteria;o__Burkholderiales;f__Thiobacillaceae;g__Thiobacillus;s__	d__Bacteria	p__Pseudomonadota	c__Gammaproteobacteria	o__Burkholderiales	f__Thiobacillaceae	g__Thiobacillus	s__
CA3_SRR13727524.17	d__Bacteria;p__Pseudomonadota;c__Gammaproteobacteria;o__Burkholderiales;f__Burkholderiaceae;g__CAISIP01;s__	d__Bacteria	p__Pseudomonadota	c__Gammaproteobacteria	o__Burkholderiales	f__Burkholderiaceae	g__CAISIP01	s__
CA3_SRR13727524.27	d__Bacteria;p__Actinomycetota;c__Actinomycetes;o__Propionibacteriales;f__Nocardioidaceae;g__Nocardioides;s__	d__Bacteria	p__Actinomycetota	c__Actinomycetes	o__Propionibacteriales	f__Nocardioidaceae	g__Nocardioides	s__
CA3_SRR13727524.44	d__Bacteria;p__Pseudomonadota;c__Gammaproteobacteria;o__Burkholderiales;f__Burkholderiaceae;g__Zwartia;s__	d__Bacteria	p__Pseudomonadota	c__Gammaproteobacteria	o__Burkholderiales	f__Burkholderiaceae	g__Zwartia	s__
CA3_SRR13727524.45	d__Bacteria;p__Chloroflexota;c__Dehalococcoidia;o__UBA2979;f__UBA2979;g__W-Chloroflexi-9;s__	d__Bacteria	p__Chloroflexota	c__Dehalococcoidia	o__UBA2979	f__UBA2979	g__W-Chloroflexi-9	s__
CA3_SRR13727524.9	d__Bacteria;p__Pseudomonadota;c__Alphaproteobacteria;o__Sphingomonadales;f__Sphingomonadaceae;g__JAEZQR01;s__	d__Bacteria	p__Pseudomonadota	c__Alphaproteobacteria	o__Sphingomonadales	f__Sphingomonadaceae	g__JAEZQR01	s__
CA4_SRR13727525.25	d__Bacteria;p__Pseudomonadota;c__Gammaproteobacteria;o__Burkholderiales;f__Burkholderiaceae;g__Serpentinimonas;s__	d__Bacteria	p__Pseudomonadota	c__Gammaproteobacteria	o__Burkholderiales	f__Burkholderiaceae	g__Serpentinimonas	s__
CA4_SRR13727525.30	d__Bacteria;p__WOR-3;c__UBA3073;o__UBA3073;f__UBA3073;g__UBA3073;s__	d__Bacteria	p__WOR-3	c__UBA3073	o__UBA3073	f__UBA3073	g__UBA3073	s__
CA4_SRR13727525.32	d__Bacteria;p__Patescibacteria;c__ABY1;o__UBA2591;f__UBA6264;g__JAIPGN01;s__	d__Bacteria	p__Patescibacteria	c__ABY1	o__UBA2591	f__UBA6264	g__JAIPGN01	s__
CA4_SRR13727525.56	d__Bacteria;p__Pseudomonadota;c__Alphaproteobacteria;o__Oceanibaculales;f__Oceanibaculaceae;g__Oceanibaculum;s__	d__Bacteria	p__Pseudomonadota	c__Alphaproteobacteria	o__Oceanibaculales	f__Oceanibaculaceae	g__Oceanibaculum	s__
CA4_SRR13727525.57	d__Bacteria;p__Atribacterota;c__JS1;o__SB-45;f__34-128;g__34-128;s__	d__Bacteria	p__Atribacterota	c__JS1	o__SB-45	f__34-128	g__34-128	s__
CA5_SRR13727531.16	d__Bacteria;p__Bacteroidota;c__Bacteroidia;o__Bacteroidales;f__Prolixibacteraceae;g__Draconibacterium;s__	d__Bacteria	p__Bacteroidota	c__Bacteroidia	o__Bacteroidales	f__Prolixibacteraceae	g__Draconibacterium	s__
CA5_SRR13727531.29	d__Bacteria;p__Acidobacteriota;c__Vicinamibacteria;o__Vicinamibacterales;f__JAKQTR01;g__;s__	d__Bacteria	p__Acidobacteriota	c__Vicinamibacteria	o__Vicinamibacterales	f__JAKQTR01	g__	s__
CA5_SRR13727531.54	d__Bacteria;p__Desulfobacterota;c__Desulfuromonadia;o__Geobacterales;f__Pseudopelobacteraceae;g__JACRCG01;s__	d__Bacteria	p__Desulfobacterota	c__Desulfuromonadia	o__Geobacterales	f__Pseudopelobacteraceae	g__JACRCG01	s__
CA5_SRR13727531.57	d__Bacteria;p__Chloroflexota;c__Anaerolineae;o__Anaerolineales;f__Villigracilaceae;g__CG2-30-58-95;s__	d__Bacteria	p__Chloroflexota	c__Anaerolineae	o__Anaerolineales	f__Villigracilaceae	g__CG2-30-58-95	s__
CA7_SRR13727535.1	d__Bacteria;p__Pseudomonadota;c__Gammaproteobacteria;o__Burkholderiales;f__Rhodocyclaceae;g__Sulfuritalea;s__	d__Bacteria	p__Pseudomonadota	c__Gammaproteobacteria	o__Burkholderiales	f__Rhodocyclaceae	g__Sulfuritalea	s__
CA7_SRR13727535.47	d__Bacteria;p__Omnitrophota;c__Koll11;o__Gygaellales;f__Profunditerraquicolaceae;g__UBA6249;s__	d__Bacteria	p__Omnitrophota	c__Koll11	o__Gygaellales	f__Profunditerraquicolaceae	g__UBA6249	s__
CA7_SRR13727535.7	d__Bacteria;p__Patescibacteria;c__Paceibacteria;o__UBA9973;f__UBA9973;g__UBA9973;s__	d__Bacteria	p__Patescibacteria	c__Paceibacteria	o__UBA9973	f__UBA9973	g__UBA9973	s__
CA7_SRR13727535.8	d__Bacteria;p__Omnitrophota;c__Koll11;o__Pluralincolimonadales;f__Pluralincolimonadaceae;g__;s__	d__Bacteria	p__Omnitrophota	c__Koll11	o__Pluralincolimonadales	f__Pluralincolimonadaceae	g__	s__
FOl1_KR13_N2.mb.78	d__Bacteria;p__Patescibacteria;c__ABY1;o__UBA2196;f__UBA2196;g__;s__	d__Bacteria	p__Patescibacteria	c__ABY1	o__UBA2196	f__UBA2196	g__	s__
FOl12_KR11_0.1_MetaG.mb.12	d__Bacteria;p__SAR324;c__SAR324;o__XYD2-FULL-50-16;f__JAHJRI01;g__;s__	d__Bacteria	p__SAR324	c__SAR324	o__XYD2-FULL-50-16	f__JAHJRI01	g__	s__
FOl12_KR11_0.1_MetaG.mb.40	d__Bacteria;p__Bacteroidota;c__Bacteroidia;o__Bacteroidales;f__F082;g__UBA6244;s__	d__Bacteria	p__Bacteroidota	c__Bacteroidia	o__Bacteroidales	f__F082	g__UBA6244	s__
FOl12_KR11_0.1_MetaG.mb.49	d__Bacteria;p__Patescibacteria;c__Paceibacteria;o__Paceibacterales;f__Staskawiczbacteraceae;g__JAHIOM01;s__	d__Bacteria	p__Patescibacteria	c__Paceibacteria	o__Paceibacterales	f__Staskawiczbacteraceae	g__JAHIOM01	s__
FOl12_KR11_0.1_MetaG.mb.59	d__Bacteria;p__Patescibacteria;c__Paceibacteria;o__Paceibacterales;f__GWA2-38-27;g__JAHJSY01;s__	d__Bacteria	p__Patescibacteria	c__Paceibacteria	o__Paceibacterales	f__GWA2-38-27	g__JAHJSY01	s__
FOl13_KR46_Ju.mb.1	d__Bacteria;p__Patescibacteria;c__Paceibacteria;o__UBA9973;f__UBA12079;g__JAHITU01;s__	d__Bacteria	p__Patescibacteria	c__Paceibacteria	o__UBA9973	f__UBA12079	g__JAHITU01	s__
FOl14_KR11_S3.mb.41	d__Bacteria;p__Patescibacteria;c__Paceibacteria;o__Portnoybacterales;f__GWB1-42-6;g__UBA8475;s__	d__Bacteria	p__Patescibacteria	c__Paceibacteria	o__Portnoybacterales	f__GWB1-42-6	g__UBA8475	s__
FOl3_KR13_S3.mb.133	d__Bacteria;p__Verrucomicrobiota;c__Kiritimatiellia;o__PWTM01;f__PWTM01;g__VGWF01;s__	d__Bacteria	p__Verrucomicrobiota	c__Kiritimatiellia	o__PWTM01	f__PWTM01	g__VGWF01	s__
FOl3_KR13_S3.mb.38	d__Bacteria;p__UBA10199;c__UBA10199;o__;f__;g__;s__	d__Bacteria	p__UBA10199	c__UBA10199	o__	f__	g__	s__
FsSAG_1208238	d__Bacteria;p__Omnitrophota;c__Koll11;o__VGKH01;f__VGKH01;g__;s__	d__Bacteria	p__Omnitrophota	c__Koll11	o__VGKH01	f__VGKH01	g__	s__
FsSAG_1208274	d__Bacteria;p__Bipolaricaulota;c__Bipolaricaulia;o__UBA7950;f__UBA9294;g__SPBW01;s__	d__Bacteria	p__Bipolaricaulota	c__Bipolaricaulia	o__UBA7950	f__UBA9294	g__SPBW01	s__
FsSAG_2754412846	d__Bacteria;p__Pseudomonadota;c__Gammaproteobacteria;o__Nevskiales;f__Nevskiaceae;g__Polycyclovorans;s__	d__Bacteria	p__Pseudomonadota	c__Gammaproteobacteria	o__Nevskiales	f__Nevskiaceae	g__Polycyclovorans	s__
FsSAG_2754412860	d__Bacteria;p__Actinomycetota;c__Thermoleophilia;o__BMS3ABIN01;f__BMS3ABIN01;g__JACRMB01;s__	d__Bacteria	p__Actinomycetota	c__Thermoleophilia	o__BMS3ABIN01	f__BMS3ABIN01	g__JACRMB01	s__
FsSAG_2754412866	d__Bacteria;p__UBA6262;c__UBA6262;o__UBA6262;f__UBA6262;g__UBA6262;s__	d__Bacteria	p__UBA6262	c__UBA6262	o__UBA6262	f__UBA6262	g__UBA6262	s__
FsSAG_2754412870	d__Bacteria;p__Chloroflexota;c__Dehalococcoidia;o__JACQTR01;f__;g__;s__	d__Bacteria	p__Chloroflexota	c__Dehalococcoidia	o__JACQTR01	f__	g__	s__
FsSAG_2754412890	d__Bacteria;p__Krumholzibacteriota;c__Krumholzibacteria;o__WVZY01;f__WVZY01;g__JACQXT01;s__	d__Bacteria	p__Krumholzibacteriota	c__Krumholzibacteria	o__WVZY01	f__WVZY01	g__JACQXT01	s__
FsSAG_2756170410	d__Bacteria;p__Pseudomonadota;c__Gammaproteobacteria;o__Burkholderiales;f__Thiobacillaceae;g__Thiobacillus;s__	d__Bacteria	p__Pseudomonadota	c__Gammaproteobacteria	o__Burkholderiales	f__Thiobacillaceae	g__Thiobacillus	s__
FsSAG_2756170414	d__Bacteria;p__Omnitrophota;c__Koll11;o__Gygaellales;f__JAHJCI01;g__JAUXFU01;s__	d__Bacteria	p__Omnitrophota	c__Koll11	o__Gygaellales	f__JAHJCI01	g__JAUXFU01	s__
FsSAG_2756170422	d__Bacteria;p__Desulfobacterota;c__Desulfuromonadia;o__Desulfuromonadales;f__Trichloromonadaceae;g__Trichloromonas;s__	d__Bacteria	p__Desulfobacterota	c__Desulfuromonadia	o__Desulfuromonadales	f__Trichloromonadaceae	g__Trichloromonas	s__
FsSAG_2756170436	d__Bacteria;p__Bacteroidota;c__Bacteroidia;o__Flavobacteriales;f__Flavobacteriaceae;g__Aequorivita;s__	d__Bacteria	p__Bacteroidota	c__Bacteroidia	o__Flavobacteriales	f__Flavobacteriaceae	g__Aequorivita	s__
FsSAG_2756170441	d__Bacteria;p__Patescibacteria;c__Microgenomatia;o__UBA1400;f__MFAQ01;g__;s__	d__Bacteria	p__Patescibacteria	c__Microgenomatia	o__UBA1400	f__MFAQ01	g__	s__
FsSAG_2757320349	d__Bacteria;p__Desulfobacterota;c__Desulfarculia;o__Desulfarculales;f__Desulfarculaceae;g__;s__	d__Bacteria	p__Desulfobacterota	c__Desulfarculia	o__Desulfarculales	f__Desulfarculaceae	g__	s__
FsSAG_2757320352	d__Bacteria;p__Pseudomonadota;c__Alphaproteobacteria;o__Parvibaculales;f__Parvibaculaceae;g__Parvibaculum;s__	d__Bacteria	p__Pseudomonadota	c__Alphaproteobacteria	o__Parvibaculales	f__Parvibaculaceae	g__Parvibaculum	s__
FsSAG_2814122944	d__Bacteria;p__Cloacimonadota;c__Cloacimonadia;o__JGIOTU-2;f__JGIOTU-2;g__Celaenobacter;s__	d__Bacteria	p__Cloacimonadota	c__Cloacimonadia	o__JGIOTU-2	f__JGIOTU-2	g__Celaenobacter	s__
FsSAG_3300021821	d__Bacteria;p__Patescibacteria;c__Microgenomatia;o__UBA1400;f__CG1-02-47-37;g__JAPLVF01;s__	d__Bacteria	p__Patescibacteria	c__Microgenomatia	o__UBA1400	f__CG1-02-47-37	g__JAPLVF01	s__
FsSAG_3300021822	d__Bacteria;p__Pseudomonadota;c__Alphaproteobacteria;o__Caulobacterales;f__Hyphomonadaceae;g__Hyphomonas;s__	d__Bacteria	p__Pseudomonadota	c__Alphaproteobacteria	o__Caulobacterales	f__Hyphomonadaceae	g__Hyphomonas	s__
FsSAG_3300021830	d__Bacteria;p__Pseudomonadota;c__Alphaproteobacteria;o__Rhizobiales;f__Rhizobiaceae;g__Hoeflea;s__	d__Bacteria	p__Pseudomonadota	c__Alphaproteobacteria	o__Rhizobiales	f__Rhizobiaceae	g__Hoeflea	s__
FsSAG_3300022108	d__Bacteria;p__Desantisbacteria;c__UBA1551;o__UBA1551;f__UBA1551;g__;s__	d__Bacteria	p__Desantisbacteria	c__UBA1551	o__UBA1551	f__UBA1551	g__	s__
FsSAG_3300022113	d__Bacteria;p__Nitrospirota;c__Thermodesulfovibrionia;o__Thermodesulfovibrionales;f__UBA6898;g__GWC2-42-7;s__	d__Bacteria	p__Nitrospirota	c__Thermodesulfovibrionia	o__Thermodesulfovibrionales	f__UBA6898	g__GWC2-42-7	s__
FsSAG_3300022121	d__Bacteria;p__Desulfobacterota;c__Desulfobacteria;o__Desulfobacterales;f__Desulfobacteraceae;g__JAIOSM01;s__	d__Bacteria	p__Desulfobacterota	c__Desulfobacteria	o__Desulfobacterales	f__Desulfobacteraceae	g__JAIOSM01	s__
FsSAG_3300022122	d__Bacteria;p__JACRDZ01;c__JAQUKH01;o__JAQUKH01;f__JAQUKH01;g__JAQUKH01;s__	d__Bacteria	p__JACRDZ01	c__JAQUKH01	o__JAQUKH01	f__JAQUKH01	g__JAQUKH01	s__
FsSAG_3300022124	d__Bacteria;p__Nitrospirota;c__Thermodesulfovibrionia;o__Thermodesulfovibrionales;f__UBA6898;g__GWC2-42-7;s__	d__Bacteria	p__Nitrospirota	c__Thermodesulfovibrionia	o__Thermodesulfovibrionales	f__UBA6898	g__GWC2-42-7	s__
FsSAG_3300022129	d__Bacteria;p__Desulfobacterota;c__Desulfovibrionia;o__Desulfovibrionales;f__Desulfovibrionaceae;g__Desulfocurvus;s__	d__Bacteria	p__Desulfobacterota	c__Desulfovibrionia	o__Desulfovibrionales	f__Desulfovibrionaceae	g__Desulfocurvus	s__
FsSAG_3300022131	d__Bacteria;p__Spirochaetota;c__Spirochaetia;o__JABEVK01;f__JABEVK01;g__;s__	d__Bacteria	p__Spirochaetota	c__Spirochaetia	o__JABEVK01	f__JABEVK01	g__	s__
FsSAG_3300022132	d__Bacteria;p__Bacteroidota;c__Ignavibacteria;o__SJA-28;f__B-1AR;g__BS750m-G4;s__	d__Bacteria	p__Bacteroidota	c__Ignavibacteria	o__SJA-28	f__B-1AR	g__BS750m-G4	s__
FsSAG_3300022134	d__Bacteria;p__Chloroflexota;c__Anaerolineae;o__Anaerolineales;f__Anaerolineaceae;g__UBA6107;s__	d__Bacteria	p__Chloroflexota	c__Anaerolineae	o__Anaerolineales	f__Anaerolineaceae	g__UBA6107	s__
FsSAG_3300022138	d__Bacteria;p__Desulfobacterota_C;c__Deferrisomatia;o__Deferrisomatales;f__JARGFW01;g__JARGFW01;s__	d__Bacteria	p__Desulfobacterota_C	c__Deferrisomatia	o__Deferrisomatales	f__JARGFW01	g__JARGFW01	s__
FsSAG_3300022139	d__Bacteria;p__Spirochaetota;c__UBA12135;o__COTS27;f__;g__;s__	d__Bacteria	p__Spirochaetota	c__UBA12135	o__COTS27	f__	g__	s__
FsSAG_3300022142	d__Bacteria;p__Bacteroidota;c__Bacteroidia;o__Bacteroidales;f__Prolixibacteraceae;g__JABMQB01;s__	d__Bacteria	p__Bacteroidota	c__Bacteroidia	o__Bacteroidales	f__Prolixibacteraceae	g__JABMQB01	s__
FsSAG_SAG.0240B2d.S1	d__Bacteria;p__Chloroflexota;c__Dehalococcoidia;o__Dehalococcoidales;f__UBA2162;g__JACQOL01;s__	d__Bacteria	p__Chloroflexota	c__Dehalococcoidia	o__Dehalococcoidales	f__UBA2162	g__JACQOL01	s__
FsSAG_SAG.0272B7.S7	d__Bacteria;p__Desulfobacterota;c__Desulfobacteria;o__Desulfobacterales;f__;g__;s__	d__Bacteria	p__Desulfobacterota	c__Desulfobacteria	o__Desulfobacterales	f__	g__	s__
FsSAG_SAG.0272F5.S5	d__Bacteria;p__Chloroflexota;c__Dehalococcoidia;o__Dehalococcoidales;f__UBA2162;g__;s__	d__Bacteria	p__Chloroflexota	c__Dehalococcoidia	o__Dehalococcoidales	f__UBA2162	g__	s__
FsSAG_SAG.0273B11.S18	d__Bacteria;p__Chloroflexota;c__Dehalococcoidia;o__GIF9;f__UBA5620;g__9FT-COMBO-48-23;s__	d__Bacteria	p__Chloroflexota	c__Dehalococcoidia	o__GIF9	f__UBA5620	g__9FT-COMBO-48-23	s__
FsSAG_SAG.0316G10.S22	d__Bacteria;p__Bacteroidota;c__Bacteroidia;o__Bacteroidales;f__GCA-2711565;g__GCA-2711565;s__	d__Bacteria	p__Bacteroidota	c__Bacteroidia	o__Bacteroidales	f__GCA-2711565	g__GCA-2711565	s__
FsSAG_s-sag5.2	d__Bacteria;p__Chloroflexota;c__Anaerolineae;o__Anaerolineales;f__Anaerolineaceae;g__Brevefilum;s__	d__Bacteria	p__Chloroflexota	c__Anaerolineae	o__Anaerolineales	f__Anaerolineaceae	g__Brevefilum	s__
JH1_SRR3546457.18	d__Bacteria;p__Bacillota_D;c__Dethiobacteria;o__SKNC01;f__SKNC01;g__;s__	d__Bacteria	p__Bacillota_D	c__Dethiobacteria	o__SKNC01	f__SKNC01	g__	s__
JH1_SRR3546457.26	d__Bacteria;p__Gemmatimonadota;c__Gemmatimonadetes;o__Gemmatimonadales;f__GWC2-71-9;g__OFTM291;s__	d__Bacteria	p__Gemmatimonadota	c__Gemmatimonadetes	o__Gemmatimonadales	f__GWC2-71-9	g__OFTM291	s__
JH1_SRR3546457.38	d__Bacteria;p__Bacteroidota;c__Bacteroidia;o__Flavobacteriales;f__Flavobacteriaceae;g__Lutibacter;s__	d__Bacteria	p__Bacteroidota	c__Bacteroidia	o__Flavobacteriales	f__Flavobacteriaceae	g__Lutibacter	s__
JH2_SRR3546456.18	d__Bacteria;p__Elusimicrobiota;c__UBA8919;o__UBA8919;f__UBA8919;g__UBA8919;s__	d__Bacteria	p__Elusimicrobiota	c__UBA8919	o__UBA8919	f__UBA8919	g__UBA8919	s__
JH2_SRR3546456.21	d__Bacteria;p__Pseudomonadota;c__Gammaproteobacteria;o__Burkholderiales;f__Thiobacillaceae;g__Thiobacillus;s__	d__Bacteria	p__Pseudomonadota	c__Gammaproteobacteria	o__Burkholderiales	f__Thiobacillaceae	g__Thiobacillus	s__
JH2_SRR3546456.33	d__Bacteria;p__Actinomycetota;c__Actinomycetes;o__Actinomycetales;f__Demequinaceae;g__Demequina;s__	d__Bacteria	p__Actinomycetota	c__Actinomycetes	o__Actinomycetales	f__Demequinaceae	g__Demequina	s__
RC1_SRR6186653.102	d__Bacteria;p__Bacillota_E;c__DUSP01;o__DUSP01;f__;g__;s__	d__Bacteria	p__Bacillota_E	c__DUSP01	o__DUSP01	f__	g__	s__
RC1_SRR6186653.104	d__Bacteria;p__Acidobacteriota;c__Terriglobia;o__Bryobacterales;f__Bryobacteraceae;g__JANWVO01;s__	d__Bacteria	p__Acidobacteriota	c__Terriglobia	o__Bryobacterales	f__Bryobacteraceae	g__JANWVO01	s__
RC1_SRR6186653.110	d__Bacteria;p__Bacillota_E;c__JAUYEF01;o__JAUYEF01;f__JAUYEF01;g__;s__	d__Bacteria	p__Bacillota_E	c__JAUYEF01	o__JAUYEF01	f__JAUYEF01	g__	s__
RC1_SRR6186653.118	d__Bacteria;p__Chloroflexota;c__Anaerolineae;o__Anaerolineales;f__Anaerolineaceae;g__DYEC01;s__	d__Bacteria	p__Chloroflexota	c__Anaerolineae	o__Anaerolineales	f__Anaerolineaceae	g__DYEC01	s__
RC1_SRR6186653.124	d__Bacteria;p__Zixibacteria;c__MSB-5A5;o__GN15;f__PGXB01;g__DYGG01;s__	d__Bacteria	p__Zixibacteria	c__MSB-5A5	o__GN15	f__PGXB01	g__DYGG01	s__
RC1_SRR6186653.18	d__Bacteria;p__Bacillota_G;c__Limnochordia;o__Limnochordales;f__Bu05;g__Bu05;s__	d__Bacteria	p__Bacillota_G	c__Limnochordia	o__Limnochordales	f__Bu05	g__Bu05	s__
RC1_SRR6186653.26	d__Bacteria;p__Bacillota_E;c__JACIYH01;o__JACIYH01;f__JACIYH01;g__;s__	d__Bacteria	p__Bacillota_E	c__JACIYH01	o__JACIYH01	f__JACIYH01	g__	s__
RC1_SRR6186653.47	d__Bacteria;p__Bacteroidota;c__Bacteroidia;o__Bacteroidales;f__Tenuifilaceae;g__Perlabentimonas;s__	d__Bacteria	p__Bacteroidota	c__Bacteroidia	o__Bacteroidales	f__Tenuifilaceae	g__Perlabentimonas	s__
RC1_SRR6186653.49	d__Bacteria;p__Chloroflexota;c__UBA6077;o__UBA6077;f__UBA6077;g__UBA6077;s__	d__Bacteria	p__Chloroflexota	c__UBA6077	o__UBA6077	f__UBA6077	g__UBA6077	s__
RC1_SRR6186653.56	d__Bacteria;p__Acidobacteriota;c__Thermoanaerobaculia;o__Multivoradales;f__UBA5704;g__;s__	d__Bacteria	p__Acidobacteriota	c__Thermoanaerobaculia	o__Multivoradales	f__UBA5704	g__	s__
RC1_SRR6186653.58	d__Bacteria;p__Chloroflexota;c__FW602-bin22;o__FW602-bin22;f__;g__;s__	d__Bacteria	p__Chloroflexota	c__FW602-bin22	o__FW602-bin22	f__	g__	s__
RC1_SRR6186653.60	d__Bacteria;p__Bacillota_B;c__Moorellia;o__Moorellales;f__Moorellaceae;g__JAAYGJ01;s__	d__Bacteria	p__Bacillota_B	c__Moorellia	o__Moorellales	f__Moorellaceae	g__JAAYGJ01	s__
RC1_SRR6186653.78	d__Bacteria;p__Bacillota_E;c__JACIYH01;o__JACIYH01;f__JACIYH01;g__;s__	d__Bacteria	p__Bacillota_E	c__JACIYH01	o__JACIYH01	f__JACIYH01	g__	s__
RC1_SRR6186653.87	d__Bacteria;p__Chloroflexota;c__Anaerolineae;o__SpSt-313;f__SpSt-313;g__JAKPJZ01;s__	d__Bacteria	p__Chloroflexota	c__Anaerolineae	o__SpSt-313	f__SpSt-313	g__JAKPJZ01	s__
RC1_SRR6186653.96	d__Bacteria;p__Chloroflexota;c__Anaerolineae;o__;f__;g__;s__	d__Bacteria	p__Chloroflexota	c__Anaerolineae	o__	f__	g__	s__
RT3_SRR7102746.13	d__Bacteria;p__Bacillota_B;c__Desulfotomaculia;o__Desulfotomaculales;f__Pelotomaculaceae;g__UBA3102;s__	d__Bacteria	p__Bacillota_B	c__Desulfotomaculia	o__Desulfotomaculales	f__Pelotomaculaceae	g__UBA3102	s__
RT3_SRR7102746.20	d__Bacteria;p__Bacillota_G;c__SHA-98;o__UBA4971;f__UBA4971;g__;s__	d__Bacteria	p__Bacillota_G	c__SHA-98	o__UBA4971	f__UBA4971	g__	s__
RT3_SRR7102746.31	d__Bacteria;p__Chloroflexota;c__Anaerolineae;o__Anaerolineales;f__Anaerolineaceae;g__Thermanaerothrix;s__	d__Bacteria	p__Chloroflexota	c__Anaerolineae	o__Anaerolineales	f__Anaerolineaceae	g__Thermanaerothrix	s__
RT3_SRR7102746.34	d__Bacteria;p__Elusimicrobiota;c__Endomicrobiia;o__PHAN01;f__PHAN01;g__;s__	d__Bacteria	p__Elusimicrobiota	c__Endomicrobiia	o__PHAN01	f__PHAN01	g__	s__
RT3_SRR7102746.8	d__Bacteria;p__Chloroflexota;c__Anaerolineae;o__Anaerolineales;f__Anaerolineaceae;g__Thermanaerothrix;s__	d__Bacteria	p__Chloroflexota	c__Anaerolineae	o__Anaerolineales	f__Anaerolineaceae	g__Thermanaerothrix	s__
SoB1_SRR13164376.25	d__Bacteria;p__Pseudomonadota;c__Gammaproteobacteria;o__Burkholderiales;f__Rhodocyclaceae;g__Sulfuricystis;s__	d__Bacteria	p__Pseudomonadota	c__Gammaproteobacteria	o__Burkholderiales	f__Rhodocyclaceae	g__Sulfuricystis	s__
SoB2_SRR13164375.50	d__Bacteria;p__Actinomycetota;c__Humimicrobiia;o__Hakubellales;f__Hakubellaceae;g__Hakubella;s__	d__Bacteria	p__Actinomycetota	c__Humimicrobiia	o__Hakubellales	f__Hakubellaceae	g__Hakubella	s__
SoB2_SRR13164375.9	d__Bacteria;p__Pseudomonadota;c__Gammaproteobacteria;o__Burkholderiales;f__Rhodocyclaceae;g__Sulfuricystis;s__	d__Bacteria	p__Pseudomonadota	c__Gammaproteobacteria	o__Burkholderiales	f__Rhodocyclaceae	g__Sulfuricystis	s__
SoB3_SRR7867194.10	d__Bacteria;p__Patescibacteria;c__Paceibacteria;o__UBA6257;f__GWB1-50-10;g__;s__	d__Bacteria	p__Patescibacteria	c__Paceibacteria	o__UBA6257	f__GWB1-50-10	g__	s__
SoB3_SRR7867194.11	d__Bacteria;p__Patescibacteria;c__Paceibacteria;o__UBA6257;f__JAGOQP01;g__DAIEKJ01;s__	d__Bacteria	p__Patescibacteria	c__Paceibacteria	o__UBA6257	f__JAGOQP01	g__DAIEKJ01	s__
SoB3_SRR7867194.14	d__Bacteria;p__Patescibacteria;c__Microgenomatia;o__UBA1406;f__UBA1406;g__PFEE01;s__	d__Bacteria	p__Patescibacteria	c__Microgenomatia	o__UBA1406	f__UBA1406	g__PFEE01	s__
SoB3_SRR7867194.15	d__Bacteria;p__Patescibacteria;c__Gracilibacteria;o__UBA1369;f__PNNO01;g__PNNO01;s__	d__Bacteria	p__Patescibacteria	c__Gracilibacteria	o__UBA1369	f__PNNO01	g__PNNO01	s__
SoB3_SRR7867194.17	d__Bacteria;p__Patescibacteria;c__Doudnabacteria;o__UBA920;f__UBA920;g__JAEUSF01;s__	d__Bacteria	p__Patescibacteria	c__Doudnabacteria	o__UBA920	f__UBA920	g__JAEUSF01	s__
SoB3_SRR7867194.3	d__Bacteria;p__Patescibacteria;c__Microgenomatia;o__Levybacterales;f__UBA12049;g__JACRFQ01;s__	d__Bacteria	p__Patescibacteria	c__Microgenomatia	o__Levybacterales	f__UBA12049	g__JACRFQ01	s__
SoB3_SRR7867194.4	d__Bacteria;p__Patescibacteria;c__ABY1;o__UBA10025;f__JAHIVO01;g__JACROE01;s__	d__Bacteria	p__Patescibacteria	c__ABY1	o__UBA10025	f__JAHIVO01	g__JACROE01	s__
SoB3_SRR7867194.6	d__Bacteria;p__Patescibacteria;c__ABY1;o__XYB2-FULL-38-15;f__XYB2-FULL-38-15;g__JAHIRI01;s__	d__Bacteria	p__Patescibacteria	c__ABY1	o__XYB2-FULL-38-15	f__XYB2-FULL-38-15	g__JAHIRI01	s__
SoD4_SRR13164374.15	d__Bacteria;p__Patescibacteria;c__ABY1;o__UBA2591;f__UBA2591;g__;s__	d__Bacteria	p__Patescibacteria	c__ABY1	o__UBA2591	f__UBA2591	g__	s__
SoD4_SRR13164374.16	d__Bacteria;p__Elusimicrobiota;c__UBA8919;o__UBA8919;f__UBA8919;g__;s__	d__Bacteria	p__Elusimicrobiota	c__UBA8919	o__UBA8919	f__UBA8919	g__	s__
SoD4_SRR13164374.2	d__Bacteria;p__Planctomycetota;c__MHYJ01;o__JACQXL01;f__JAVHLO01;g__JAVHLO01;s__	d__Bacteria	p__Planctomycetota	c__MHYJ01	o__JACQXL01	f__JAVHLO01	g__JAVHLO01	s__
SoD4_SRR13164374.9	d__Bacteria;p__UBA9089;c__CG2-30-40-21;o__CG2-30-40-21;f__SBAY01;g__;s__	d__Bacteria	p__UBA9089	c__CG2-30-40-21	o__CG2-30-40-21	f__SBAY01	g__	s__
SoF5_SRR13164373.23	d__Bacteria;p__UBA9089;c__UBA9088;o__UBA9088;f__UBA9088;g__;s__	d__Bacteria	p__UBA9089	c__UBA9088	o__UBA9088	f__UBA9088	g__	s__
SoTa7_SRR1633224.3	d__Bacteria;p__Bacillota_B;c__Desulfotomaculia;o__Desulfotomaculales;f__Nap2-2B;g__JAIMBK01;s__	d__Bacteria	p__Bacillota_B	c__Desulfotomaculia	o__Desulfotomaculales	f__Nap2-2B	g__JAIMBK01	s__
SoTa8_SRR13164372.10	d__Bacteria;p__Bacillota_B;c__Desulfotomaculia;o__Desulfotomaculales;f__Desulfocucumaceae;g__;s__	d__Bacteria	p__Bacillota_B	c__Desulfotomaculia	o__Desulfotomaculales	f__Desulfocucumaceae	g__	s__
SoTa8_SRR13164372.9	d__Bacteria;p__Bacteroidota;c__Ignavibacteria;o__Ignavibacteriales;f__Melioribacteraceae;g__DSXH01;s__	d__Bacteria	p__Bacteroidota	c__Ignavibacteria	o__Ignavibacteriales	f__Melioribacteraceae	g__DSXH01	s__
SoW10_SRR5011273.13	d__Bacteria;p__Myxococcota;c__UBA9042;o__PWKZ01;f__PWKZ01;g__;s__	d__Bacteria	p__Myxococcota	c__UBA9042	o__PWKZ01	f__PWKZ01	g__	s__
SoW10_SRR5011273.19	d__Bacteria;p__Patescibacteria;c__Microgenomatia;o__UBA1400;f__PJMF01;g__UBA1364;s__	d__Bacteria	p__Patescibacteria	c__Microgenomatia	o__UBA1400	f__PJMF01	g__UBA1364	s__
SoW10_SRR5011273.21	d__Bacteria;p__Patescibacteria;c__Gracilibacteria;o__UBA1369;f__LOWO2-01-FULL-3;g__;s__	d__Bacteria	p__Patescibacteria	c__Gracilibacteria	o__UBA1369	f__LOWO2-01-FULL-3	g__	s__
SoW10_SRR5011273.24	d__Bacteria;p__Chloroflexota;c__Anaerolineae;o__Anaerolineales;f__Villigracilaceae;g__Denitrolinea;s__	d__Bacteria	p__Chloroflexota	c__Anaerolineae	o__Anaerolineales	f__Villigracilaceae	g__Denitrolinea	s__
SoW10_SRR5011273.27	d__Bacteria;p__Patescibacteria;c__ABY1;o__SG8-24;f__GWF2-40-263;g__VGKU01;s__	d__Bacteria	p__Patescibacteria	c__ABY1	o__SG8-24	f__GWF2-40-263	g__VGKU01	s__
SoW10_SRR5011273.28	d__Bacteria;p__Patescibacteria;c__ABY1;o__SG8-24;f__2-12-FULL-60-25;g__RHKK01;s__	d__Bacteria	p__Patescibacteria	c__ABY1	o__SG8-24	f__2-12-FULL-60-25	g__RHKK01	s__
SoW10_SRR5011273.29	d__Bacteria;p__Chloroflexota;c__Anaerolineae;o__Anaerolineales;f__Villigracilaceae;g__UBA8950;s__	d__Bacteria	p__Chloroflexota	c__Anaerolineae	o__Anaerolineales	f__Villigracilaceae	g__UBA8950	s__
SoW10_SRR5011273.36	d__Bacteria;p__Patescibacteria;c__ABY1;o__Magasanikbacterales;f__GWA2-37-8;g__;s__	d__Bacteria	p__Patescibacteria	c__ABY1	o__Magasanikbacterales	f__GWA2-37-8	g__	s__
SoW10_SRR5011273.38	d__Bacteria;p__Patescibacteria;c__Microgenomatia;o__UBA1400;f__UBA12108;g__CAJAUT01;s__	d__Bacteria	p__Patescibacteria	c__Microgenomatia	o__UBA1400	f__UBA12108	g__CAJAUT01	s__
SoW10_SRR5011273.43	d__Bacteria;p__Dependentiae;c__Babeliae;o__Babeliales;f__Babeliaceae;g__UBA12474;s__	d__Bacteria	p__Dependentiae	c__Babeliae	o__Babeliales	f__Babeliaceae	g__UBA12474	s__
SoW10_SRR5011273.5	d__Bacteria;p__Patescibacteria;c__ABY1;o__JACQRZ01;f__JACQRZ01;g__;s__	d__Bacteria	p__Patescibacteria	c__ABY1	o__JACQRZ01	f__JACQRZ01	g__	s__
SoW10_SRR5011273.51	d__Bacteria;p__Patescibacteria;c__JAEDAM01;o__BD1-5;f__UBA6164;g__UBA7396;s__	d__Bacteria	p__Patescibacteria	c__JAEDAM01	o__BD1-5	f__UBA6164	g__UBA7396	s__
SoW10_SRR5011273.54	d__Bacteria;p__Patescibacteria;c__Microgenomatia;o__UBA1400;f__PJMF01;g__UBA1364;s__	d__Bacteria	p__Patescibacteria	c__Microgenomatia	o__UBA1400	f__PJMF01	g__UBA1364	s__
SoW10_SRR5011273.58	d__Bacteria;p__Patescibacteria;c__Microgenomatia;o__UBA10105;f__UBA927;g__UBA927;s__	d__Bacteria	p__Patescibacteria	c__Microgenomatia	o__UBA10105	f__UBA927	g__UBA927	s__
SoW10_SRR5011273.7	d__Bacteria;p__Patescibacteria;c__Dojkabacteria;o__SC72;f__SC72;g__UBA5209;s__	d__Bacteria	p__Patescibacteria	c__Dojkabacteria	o__SC72	f__SC72	g__UBA5209	s__
SoW10_SRR5011273.76	d__Bacteria;p__Patescibacteria;c__JAEDAM01;o__BD1-5;f__UBA2023;g__JANJWP01;s__	d__Bacteria	p__Patescibacteria	c__JAEDAM01	o__BD1-5	f__UBA2023	g__JANJWP01	s__
SoW10_SRR5011273.83	d__Bacteria;p__Bacteroidota;c__SZUA-365;o__SZUA-365;f__SZUA-365;g__;s__	d__Bacteria	p__Bacteroidota	c__SZUA-365	o__SZUA-365	f__SZUA-365	g__	s__
SoW10_SRR5011273.85	d__Bacteria;p__Acidobacteriota;c__Polarisedimenticolia;o__J045;f__J045;g__;s__	d__Bacteria	p__Acidobacteriota	c__Polarisedimenticolia	o__J045	f__J045	g__	s__
SoW10_SRR5011273.88	d__Bacteria;p__Patescibacteria;c__Paceibacteria;o__UBA6257;f__GWB1-50-10;g__JAUYPG01;s__	d__Bacteria	p__Patescibacteria	c__Paceibacteria	o__UBA6257	f__GWB1-50-10	g__JAUYPG01	s__
SoW10_SRR5011273.90	d__Bacteria;p__Bacteroidota;c__Kapaibacteriia;o__Kapaibacteriales;f__UBA2268;g__PGYU01;s__	d__Bacteria	p__Bacteroidota	c__Kapaibacteriia	o__Kapaibacteriales	f__UBA2268	g__PGYU01	s__
SoW11_SRR5011275.1	d__Bacteria;p__Patescibacteria;c__Microgenomatia;o__UBA1400;f__UBA12108;g__;s__	d__Bacteria	p__Patescibacteria	c__Microgenomatia	o__UBA1400	f__UBA12108	g__	s__
SoW11_SRR5011275.7	d__Bacteria;p__Pseudomonadota;c__Alphaproteobacteria;o__Rhodospirillales;f__Magnetospirillaceae;g__;s__	d__Bacteria	p__Pseudomonadota	c__Alphaproteobacteria	o__Rhodospirillales	f__Magnetospirillaceae	g__	s__
SoW12_SRR5011277.11	d__Bacteria;p__Pseudomonadota;c__Alphaproteobacteria;o__Ferrovibrionales;f__Ferrovibrionaceae;g__Ferrovibrio;s__	d__Bacteria	p__Pseudomonadota	c__Alphaproteobacteria	o__Ferrovibrionales	f__Ferrovibrionaceae	g__Ferrovibrio	s__
SoW12_SRR5011277.21	d__Bacteria;p__Patescibacteria;c__ABY1;o__UBA2591;f__CALHIP01;g__;s__	d__Bacteria	p__Patescibacteria	c__ABY1	o__UBA2591	f__CALHIP01	g__	s__
SoW12_SRR5011277.9	d__Bacteria;p__Pseudomonadota;c__Alphaproteobacteria;o__Rhizobiales;f__Beijerinckiaceae;g__Methylovirgula;s__	d__Bacteria	p__Pseudomonadota	c__Alphaproteobacteria	o__Rhizobiales	f__Beijerinckiaceae	g__Methylovirgula	s__
SweH_Modern_marine.mb.119	d__Bacteria;p__Desulfobacterota;c__Desulfobacteria;o__Desulfobacterales;f__UBA11574;g__UBA11574;s__	d__Bacteria	p__Desulfobacterota	c__Desulfobacteria	o__Desulfobacterales	f__UBA11574	g__UBA11574	s__
SweH_Modern_marine.mb.121	d__Bacteria;p__Bacteroidota;c__Bacteroidia;o__Bacteroidales;f__BM523;g__JACQWN01;s__	d__Bacteria	p__Bacteroidota	c__Bacteroidia	o__Bacteroidales	f__BM523	g__JACQWN01	s__
SweH_Modern_marine.mb.125	d__Bacteria;p__Planctomycetota;c__B15-G4;o__B15-G4;f__;g__;s__	d__Bacteria	p__Planctomycetota	c__B15-G4	o__B15-G4	f__	g__	s__
SweH_Modern_marine.mb.161	d__Bacteria;p__Planctomycetota;c__Phycisphaerae;o__UBA1845;f__UBA1845;g__JADFIX01;s__	d__Bacteria	p__Planctomycetota	c__Phycisphaerae	o__UBA1845	f__UBA1845	g__JADFIX01	s__
SweH_Modern_marine.mb.175	d__Bacteria;p__Chloroflexota;c__Anaerolineae;o__B4-G1;f__B4-G1;g__B4-G1;s__	d__Bacteria	p__Chloroflexota	c__Anaerolineae	o__B4-G1	f__B4-G1	g__B4-G1	s__
SweH_Modern_marine.mb.206	d__Bacteria;p__GCA-001730085;c__GCA-001730085;o__;f__;g__;s__	d__Bacteria	p__GCA-001730085	c__GCA-001730085	o__	f__	g__	s__
SweH_Modern_marine.mb.208	d__Bacteria;p__Patescibacteria;c__WWE3;o__UBA101185;f__UBA10185;g__UBA10185;s__	d__Bacteria	p__Patescibacteria	c__WWE3	o__UBA101185	f__UBA10185	g__UBA10185	s__
SweH_Modern_marine.mb.243	d__Bacteria;p__Patescibacteria;c__ABY1;o__SG8-24;f__UBA9934;g__UM-FILTER-41-35;s__	d__Bacteria	p__Patescibacteria	c__ABY1	o__SG8-24	f__UBA9934	g__UM-FILTER-41-35	s__
SweH_Modern_marine.mb.246	d__Bacteria;p__Planctomycetota;c__Phycisphaerae;o__UBA1845;f__Fen-1342;g__JALSRY01;s__	d__Bacteria	p__Planctomycetota	c__Phycisphaerae	o__UBA1845	f__Fen-1342	g__JALSRY01	s__
SweH_Modern_marine.mb.252	d__Bacteria;p__Bipolaricaulota;c__Bipolaricaulia;o__UBA7950;f__UBA9294;g__;s__	d__Bacteria	p__Bipolaricaulota	c__Bipolaricaulia	o__UBA7950	f__UBA9294	g__	s__
SweH_Modern_marine.mb.261	d__Bacteria;p__Armatimonadota;c__UBA5377;o__UBA5377;f__JABLXH01;g__JAJFUB01;s__	d__Bacteria	p__Armatimonadota	c__UBA5377	o__UBA5377	f__JABLXH01	g__JAJFUB01	s__
SweH_Modern_marine_rock_biofilm.mb.100	d__Bacteria;p__Patescibacteria;c__JAEDAM01;o__Absconditabacterales;f__Absconditicoccaceae;g__UM-FILTER-40-9;s__	d__Bacteria	p__Patescibacteria	c__JAEDAM01	o__Absconditabacterales	f__Absconditicoccaceae	g__UM-FILTER-40-9	s__
SweH_Modern_marine_rock_biofilm.mb.19	d__Bacteria;p__Electryoneota;c__RPQS01;o__RPQS01;f__DYHQ01;g__JAUXGA01;s__	d__Bacteria	p__Electryoneota	c__RPQS01	o__RPQS01	f__DYHQ01	g__JAUXGA01	s__
SweH_Modern_marine_rock_biofilm.mb.45	d__Bacteria;p__Pseudomonadota;c__Gammaproteobacteria;o__Burkholderiales;f__Thiobacillaceae;g__PFJX01;s__	d__Bacteria	p__Pseudomonadota	c__Gammaproteobacteria	o__Burkholderiales	f__Thiobacillaceae	g__PFJX01	s__
SweH_Modern_marine_rock_biofilm.mb.71	d__Bacteria;p__Campylobacterota;c__Campylobacteria;o__Campylobacterales;f__Sulfurimonadaceae;g__S145-25;s__	d__Bacteria	p__Campylobacterota	c__Campylobacteria	o__Campylobacterales	f__Sulfurimonadaceae	g__S145-25	s__
SweH_Modern_marine_rock_biofilm.mb.83	d__Bacteria;p__B130-G9;c__;o__;f__;g__;s__	d__Bacteria	p__B130-G9	c__	o__	f__	g__	s__
SweH_Old_saline.mb.48	d__Bacteria;p__UBA9089;c__JASEGY01;o__;f__;g__;s__	d__Bacteria	p__UBA9089	c__JASEGY01	o__	f__	g__	s__
SweH_Old_saline_planktonic.mb.75	d__Bacteria;p__UBA9089;c__UBA9088;o__UBA9088;f__JAGUXG01;g__;s__	d__Bacteria	p__UBA9089	c__UBA9088	o__UBA9088	f__JAGUXG01	g__	s__
SweH_Undefined_mixed_planktonic.mb.109	d__Bacteria;p__Pseudomonadota;c__Gammaproteobacteria;o__Enterobacterales;f__Alteromonadaceae;g__Rheinheimera;s__	d__Bacteria	p__Pseudomonadota	c__Gammaproteobacteria	o__Enterobacterales	f__Alteromonadaceae	g__Rheinheimera	s__
SweH_Undefined_mixed_planktonic.mb.115	d__Bacteria;p__Pseudomonadota;c__Gammaproteobacteria;o__Pseudomonadales;f__Pseudohongiellaceae;g__Pseudohongiella;s__	d__Bacteria	p__Pseudomonadota	c__Gammaproteobacteria	o__Pseudomonadales	f__Pseudohongiellaceae	g__Pseudohongiella	s__
SweH_Undefined_mixed_planktonic.mb.32	d__Bacteria;p__Patescibacteria;c__Paceibacteria;o__Moranbacterales;f__UBA2206;g__GCA-002790615;s__	d__Bacteria	p__Patescibacteria	c__Paceibacteria	o__Moranbacterales	f__UBA2206	g__GCA-002790615	s__
SweH1_Modern_marine.mb.275	d__Bacteria;p__Margulisbacteria;c__Termititenacia;o__;f__;g__;s__	d__Bacteria	p__Margulisbacteria	c__Termititenacia	o__	f__	g__	s__
SweH1_Modern_marine.mb.284	d__Bacteria;p__Patescibacteria;c__Microgenomatia;o__GWA2-44-7;f__UBA8517;g__;s__	d__Bacteria	p__Patescibacteria	c__Microgenomatia	o__GWA2-44-7	f__UBA8517	g__	s__
SweH1_Modern_marine.mb.295	d__Bacteria;p__UBA9089;c__JASEGY01;o__JASEGY01;f__;g__;s__	d__Bacteria	p__UBA9089	c__JASEGY01	o__JASEGY01	f__	g__	s__
SweH1_Modern_marine.mb.316	d__Bacteria;p__Patescibacteria;c__ABY1;o__SG8-24;f__;g__;s__	d__Bacteria	p__Patescibacteria	c__ABY1	o__SG8-24	f__	g__	s__
SweH1_Modern_marine.mb.60	d__Bacteria;p__Patescibacteria;c__Paceibacteria;o__Paceibacterales;f__JAGMAB01;g__;s__	d__Bacteria	p__Patescibacteria	c__Paceibacteria	o__Paceibacterales	f__JAGMAB01	g__	s__
SweH10_OS_PC_MetaG.mb.128	d__Bacteria;p__Patescibacteria;c__Microgenomatia;o__Levybacterales;f__UBA12049;g__JAMCTK01;s__	d__Bacteria	p__Patescibacteria	c__Microgenomatia	o__Levybacterales	f__UBA12049	g__JAMCTK01	s__
SweH11_MMS_A.mb.17	d__Bacteria;p__Pseudomonadota;c__Alphaproteobacteria;o__Micavibrionales;f__Micavibrionaceae;g__;s__	d__Bacteria	p__Pseudomonadota	c__Alphaproteobacteria	o__Micavibrionales	f__Micavibrionaceae	g__	s__
SweH20_MM_PC_MetaG.mb.117	d__Bacteria;p__Patescibacteria;c__Paceibacteria;o__UBA9983;f__UBA9983;g__JAHIER01;s__	d__Bacteria	p__Patescibacteria	c__Paceibacteria	o__UBA9983	f__UBA9983	g__JAHIER01	s__
SweH20_MM_PC_MetaG.mb.118	d__Bacteria;p__Desulfobacterota;c__Desulfobacteria;o__Desulfobacterales;f__UBA11574;g__UBA11574;s__	d__Bacteria	p__Desulfobacterota	c__Desulfobacteria	o__Desulfobacterales	f__UBA11574	g__UBA11574	s__
SweH20_MM_PC_MetaG.mb.123	d__Bacteria;p__Patescibacteria;c__ABY1;o__UM-FILTER-42-10;f__;g__;s__	d__Bacteria	p__Patescibacteria	c__ABY1	o__UM-FILTER-42-10	f__	g__	s__
SweH20_MM_PC_MetaG.mb.144	d__Bacteria;p__Patescibacteria;c__Paceibacteria;o__Portnoybacterales;f__UBA2143;g__UM-FILTER-43-11-A;s__	d__Bacteria	p__Patescibacteria	c__Paceibacteria	o__Portnoybacterales	f__UBA2143	g__UM-FILTER-43-11-A	s__
SweH20_MM_PC_MetaG.mb.149	d__Bacteria;p__Patescibacteria;c__Microgenomatia;o__UBA12405;f__UBA12405;g__JAHIPV01;s__	d__Bacteria	p__Patescibacteria	c__Microgenomatia	o__UBA12405	f__UBA12405	g__JAHIPV01	s__
SweH20_MM_PC_MetaG.mb.159	d__Bacteria;p__Patescibacteria;c__Microgenomatia;o__PFEM01;f__JAHIFH01;g__;s__	d__Bacteria	p__Patescibacteria	c__Microgenomatia	o__PFEM01	f__JAHIFH01	g__	s__
SweH20_MM_PC_MetaG.mb.189	d__Bacteria;p__Patescibacteria;c__Kazan-3B-28;o__Kazan-3B-28;f__UBA10110;g__UBA10110;s__	d__Bacteria	p__Patescibacteria	c__Kazan-3B-28	o__Kazan-3B-28	f__UBA10110	g__UBA10110	s__
SweH20_MM_PC_MetaG.mb.200	d__Bacteria;p__Patescibacteria;c__Microgenomatia;o__UBA1400;f__CG1-02-47-37;g__;s__	d__Bacteria	p__Patescibacteria	c__Microgenomatia	o__UBA1400	f__CG1-02-47-37	g__	s__
SweH20_MM_PC_MetaG.mb.32	d__Bacteria;p__Bacillota_I;c__Bacilli_A;o__Izemoplasmatales;f__Izemoplasmataceae;g__JAFGXW01;s__	d__Bacteria	p__Bacillota_I	c__Bacilli_A	o__Izemoplasmatales	f__Izemoplasmataceae	g__JAFGXW01	s__
SweH20_MM_PC_MetaG.mb.73	d__Bacteria;p__Desulfobacterota;c__Desulfobacteria;o__Desulfobacterales;f__UBA11574;g__;s__	d__Bacteria	p__Desulfobacterota	c__Desulfobacteria	o__Desulfobacterales	f__UBA11574	g__	s__
SweH22_OS_PC_MetaG.mb.131	d__Bacteria;p__Patescibacteria;c__Paceibacteria;o__Paceibacterales;f__GWA2-38-27;g__JAUWYA01;s__	d__Bacteria	p__Patescibacteria	c__Paceibacteria	o__Paceibacterales	f__GWA2-38-27	g__JAUWYA01	s__
SweH22_OS_PC_MetaG.mb.169	d__Bacteria;p__Chloroflexota;c__Anaerolineae;o__Anaerolineales;f__Villigracilaceae;g__CG2-30-58-95;s__	d__Bacteria	p__Chloroflexota	c__Anaerolineae	o__Anaerolineales	f__Villigracilaceae	g__CG2-30-58-95	s__
SweH22_OS_PC_MetaG.mb.192	d__Bacteria;p__Patescibacteria;c__Microgenomatia;o__UM-FILTER-40-11;f__UM-FILTER-40-11;g__JAGVBK01;s__	d__Bacteria	p__Patescibacteria	c__Microgenomatia	o__UM-FILTER-40-11	f__UM-FILTER-40-11	g__JAGVBK01	s__
SweH22_OS_PC_MetaG.mb.39	d__Bacteria;p__Patescibacteria;c__ABY1;o__Magasanikbacterales;f__UBA922;g__JABIBU01;s__	d__Bacteria	p__Patescibacteria	c__ABY1	o__Magasanikbacterales	f__UBA922	g__JABIBU01	s__
SweH22_OS_PC_MetaG.mb.50	d__Bacteria;p__Elusimicrobiota;c__Elusimicrobia;o__Elusimicrobiales;f__UBA9959;g__JAKLQJ01;s__	d__Bacteria	p__Elusimicrobiota	c__Elusimicrobia	o__Elusimicrobiales	f__UBA9959	g__JAKLQJ01	s__
SweH22_OS_PC_MetaG.mb.53	d__Bacteria;p__Pseudomonadota;c__Alphaproteobacteria;o__Rhizobiales;f__Hyphomicrobiaceae;g__CAJQQK01;s__	d__Bacteria	p__Pseudomonadota	c__Alphaproteobacteria	o__Rhizobiales	f__Hyphomicrobiaceae	g__CAJQQK01	s__
SweH22_OS_PC_MetaG.mb.72	d__Bacteria;p__Desulfobacterota;c__DSM-4660;o__Desulfatiglandales;f__HGW-15;g__;s__	d__Bacteria	p__Desulfobacterota	c__DSM-4660	o__Desulfatiglandales	f__HGW-15	g__	s__
SweH24-26_MEGAHIT-group-0.11	d__Bacteria;p__Patescibacteria;c__Microgenomatia;o__UBA1400;f__UBA12108;g__CAJAUT01;s__	d__Bacteria	p__Patescibacteria	c__Microgenomatia	o__UBA1400	f__UBA12108	g__CAJAUT01	s__
SweH24-26_MEGAHIT-group-0.111	d__Bacteria;p__Bdellovibrionota_G;c__JALEGL01;o__JALEGL01;f__JAGRAY01;g__;s__	d__Bacteria	p__Bdellovibrionota_G	c__JALEGL01	o__JALEGL01	f__JAGRAY01	g__	s__
SweH24-26_MEGAHIT-group-0.117	d__Bacteria;p__Patescibacteria;c__Paceibacteria;o__UBA6257;f__2-01-FULL-56-20;g__MHLB01;s__	d__Bacteria	p__Patescibacteria	c__Paceibacteria	o__UBA6257	f__2-01-FULL-56-20	g__MHLB01	s__
SweH24-26_MEGAHIT-group-0.119	d__Bacteria;p__Patescibacteria;c__ABY1;o__UBA10025;f__UBA10025;g__UBA10025;s__	d__Bacteria	p__Patescibacteria	c__ABY1	o__UBA10025	f__UBA10025	g__UBA10025	s__
SweH24-26_MEGAHIT-group-0.123	d__Bacteria;p__Omnitrophota;c__Koll11;o__JAFGHF01;f__;g__;s__	d__Bacteria	p__Omnitrophota	c__Koll11	o__JAFGHF01	f__	g__	s__
SweH24-26_MEGAHIT-group-0.128	d__Bacteria;p__Desulfobacterota;c__Desulfobulbia;o__Desulfobulbales;f__Desulfurivibrionaceae;g__DB1;s__	d__Bacteria	p__Desulfobacterota	c__Desulfobulbia	o__Desulfobulbales	f__Desulfurivibrionaceae	g__DB1	s__
SweH24-26_MEGAHIT-group-0.130	d__Bacteria;p__Dependentiae;c__Babeliae;o__Babeliales;f__RVW-14;g__GWF2-37-49;s__	d__Bacteria	p__Dependentiae	c__Babeliae	o__Babeliales	f__RVW-14	g__GWF2-37-49	s__
SweH24-26_MEGAHIT-group-0.133	d__Bacteria;p__Marinisomatota;c__UBA2242;o__UBA2242;f__UBA2242;g__;s__	d__Bacteria	p__Marinisomatota	c__UBA2242	o__UBA2242	f__UBA2242	g__	s__
SweH24-26_MEGAHIT-group-0.14	d__Bacteria;p__UBA6262;c__UBA6262;o__DAOVJB01;f__DAOVJB01;g__;s__	d__Bacteria	p__UBA6262	c__UBA6262	o__DAOVJB01	f__DAOVJB01	g__	s__
SweH24-26_MEGAHIT-group-0.147	d__Bacteria;p__Bdellovibrionota;c__JAFGOL01;o__JAFGOL01;f__JAFGOL01;g__;s__	d__Bacteria	p__Bdellovibrionota	c__JAFGOL01	o__JAFGOL01	f__JAFGOL01	g__	s__
SweH24-26_MEGAHIT-group-0.157	d__Bacteria;p__Patescibacteria;c__ABY1;o__GCA-002772895;f__GCA-002772895;g__;s__	d__Bacteria	p__Patescibacteria	c__ABY1	o__GCA-002772895	f__GCA-002772895	g__	s__
SweH24-26_MEGAHIT-group-0.159	d__Bacteria;p__Patescibacteria;c__ABY1;o__SG8-24;f__GWF2-40-263;g__UBA12403;s__	d__Bacteria	p__Patescibacteria	c__ABY1	o__SG8-24	f__GWF2-40-263	g__UBA12403	s__
SweH24-26_MEGAHIT-group-0.16	d__Bacteria;p__Patescibacteria;c__ABY1;o__BM507;f__GWC2-42-12;g__JAHITL01;s__	d__Bacteria	p__Patescibacteria	c__ABY1	o__BM507	f__GWC2-42-12	g__JAHITL01	s__
SweH24-26_MEGAHIT-group-0.160	d__Bacteria;p__Desulfobacterota;c__DSM-4660;o__Desulfatiglandales;f__Desulfatiglandaceae;g__;s__	d__Bacteria	p__Desulfobacterota	c__DSM-4660	o__Desulfatiglandales	f__Desulfatiglandaceae	g__	s__
SweH24-26_MEGAHIT-group-0.164	d__Bacteria;p__Patescibacteria;c__ABY1;o__;f__;g__;s__	d__Bacteria	p__Patescibacteria	c__ABY1	o__	f__	g__	s__
SweH24-26_MEGAHIT-group-0.165	d__Bacteria;p__Patescibacteria;c__Paceibacteria;o__UBA6257;f__GWB1-50-10;g__20-14-all-54-14;s__	d__Bacteria	p__Patescibacteria	c__Paceibacteria	o__UBA6257	f__GWB1-50-10	g__20-14-all-54-14	s__
SweH24-26_MEGAHIT-group-0.169	d__Bacteria;p__Omnitrophota;c__Koll11;o__Gygaellales;f__Profunditerraquicolaceae;g__UBA6249;s__	d__Bacteria	p__Omnitrophota	c__Koll11	o__Gygaellales	f__Profunditerraquicolaceae	g__UBA6249	s__
SweH24-26_MEGAHIT-group-0.17	d__Bacteria;p__Omnitrophota;c__Koll11;o__Gygaellales;f__Profunditerraquicolaceae;g__JALOCE01;s__	d__Bacteria	p__Omnitrophota	c__Koll11	o__Gygaellales	f__Profunditerraquicolaceae	g__JALOCE01	s__
SweH24-26_MEGAHIT-group-0.172	d__Bacteria;p__JAGLYR01;c__JAGLYR01;o__JALGWA01;f__;g__;s__	d__Bacteria	p__JAGLYR01	c__JAGLYR01	o__JALGWA01	f__	g__	s__
SweH24-26_MEGAHIT-group-0.176	d__Bacteria;p__Patescibacteria;c__ABY1;o__UBA10025;f__JAHIVO01;g__;s__	d__Bacteria	p__Patescibacteria	c__ABY1	o__UBA10025	f__JAHIVO01	g__	s__
SweH24-26_MEGAHIT-group-0.182	d__Bacteria;p__Planctomycetota;c__MHYJ01;o__JACQXL01;f__JACQXL01;g__;s__	d__Bacteria	p__Planctomycetota	c__MHYJ01	o__JACQXL01	f__JACQXL01	g__	s__
SweH24-26_MEGAHIT-group-0.183	d__Bacteria;p__Bacteroidota;c__Ignavibacteria;o__Ignavibacteriales;f__Melioribacteraceae;g__;s__	d__Bacteria	p__Bacteroidota	c__Ignavibacteria	o__Ignavibacteriales	f__Melioribacteraceae	g__	s__
SweH24-26_MEGAHIT-group-0.189	d__Bacteria;p__Omnitrophota;c__Omnitrophia;o__Omnitrophales;f__Aquincolibacteriaceae;g__Aquincolibacterium;s__	d__Bacteria	p__Omnitrophota	c__Omnitrophia	o__Omnitrophales	f__Aquincolibacteriaceae	g__Aquincolibacterium	s__
SweH24-26_MEGAHIT-group-0.194	d__Bacteria;p__Omnitrophota;c__Koll11;o__;f__;g__;s__	d__Bacteria	p__Omnitrophota	c__Koll11	o__	f__	g__	s__
SweH24-26_MEGAHIT-group-0.195	d__Bacteria;p__Omnitrophota;c__Koll11;o__2-01-FULL-45-10;f__2-01-FULL-45-10;g__CAIMPC01;s__	d__Bacteria	p__Omnitrophota	c__Koll11	o__2-01-FULL-45-10	f__2-01-FULL-45-10	g__CAIMPC01	s__
SweH24-26_MEGAHIT-group-0.198	d__Bacteria;p__Patescibacteria;c__Paceibacteria;o__UBA6257;f__Colwellbacteraceae;g__;s__	d__Bacteria	p__Patescibacteria	c__Paceibacteria	o__UBA6257	f__Colwellbacteraceae	g__	s__
SweH24-26_MEGAHIT-group-0.205	d__Bacteria;p__Patescibacteria;c__Gracilibacteria;o__UBA1369;f__LOWO2-01-FULL-3;g__;s__	d__Bacteria	p__Patescibacteria	c__Gracilibacteria	o__UBA1369	f__LOWO2-01-FULL-3	g__	s__
SweH24-26_MEGAHIT-group-0.209	d__Bacteria;p__Patescibacteria;c__ABY1;o__;f__;g__;s__	d__Bacteria	p__Patescibacteria	c__ABY1	o__	f__	g__	s__
SweH24-26_MEGAHIT-group-0.212	d__Bacteria;p__Planctomycetota;c__MHYJ01;o__JACQXL01;f__JACQXL01;g__JAGUXD01;s__	d__Bacteria	p__Planctomycetota	c__MHYJ01	o__JACQXL01	f__JACQXL01	g__JAGUXD01	s__
SweH24-26_MEGAHIT-group-0.214	d__Bacteria;p__Bacteroidota;c__Ignavibacteria;o__Ignavibacteriales;f__Melioribacteraceae;g__XYB12-FULL-38-5;s__	d__Bacteria	p__Bacteroidota	c__Ignavibacteria	o__Ignavibacteriales	f__Melioribacteraceae	g__XYB12-FULL-38-5	s__
SweH24-26_MEGAHIT-group-0.217	d__Bacteria;p__Patescibacteria;c__ABY1;o__CAIXNZ01;f__;g__;s__	d__Bacteria	p__Patescibacteria	c__ABY1	o__CAIXNZ01	f__	g__	s__
SweH24-26_MEGAHIT-group-0.22	d__Bacteria;p__Chloroflexota;c__Dehalococcoidia;o__Dehalococcoidales;f__RBG-16-60-22;g__;s__	d__Bacteria	p__Chloroflexota	c__Dehalococcoidia	o__Dehalococcoidales	f__RBG-16-60-22	g__	s__
SweH24-26_MEGAHIT-group-0.223	d__Bacteria;p__Patescibacteria;c__Paceibacteria;o__CAIUEV01;f__CAIUEV01;g__VGKB01;s__	d__Bacteria	p__Patescibacteria	c__Paceibacteria	o__CAIUEV01	f__CAIUEV01	g__VGKB01	s__
SweH24-26_MEGAHIT-group-0.224	d__Bacteria;p__Patescibacteria;c__Paceibacteria;o__UBA6257;f__GWB1-50-10;g__20-14-all-54-14;s__	d__Bacteria	p__Patescibacteria	c__Paceibacteria	o__UBA6257	f__GWB1-50-10	g__20-14-all-54-14	s__
SweH24-26_MEGAHIT-group-0.225	d__Bacteria;p__Omnitrophota;c__Koll11;o__Gygaellales;f__Profunditerraquicolaceae;g__VGKM01;s__	d__Bacteria	p__Omnitrophota	c__Koll11	o__Gygaellales	f__Profunditerraquicolaceae	g__VGKM01	s__
SweH24-26_MEGAHIT-group-0.226	d__Bacteria;p__Patescibacteria;c__ABY1;o__;f__;g__;s__	d__Bacteria	p__Patescibacteria	c__ABY1	o__	f__	g__	s__
SweH24-26_MEGAHIT-group-0.229	d__Bacteria;p__Actinomycetota;c__Geothermincolia;o__Fen-727;f__Anoxymicrobiaceae;g__JAHJCO01;s__	d__Bacteria	p__Actinomycetota	c__Geothermincolia	o__Fen-727	f__Anoxymicrobiaceae	g__JAHJCO01	s__
SweH24-26_MEGAHIT-group-0.230	d__Bacteria;p__Patescibacteria;c__Paceibacteria;o__UBA9973;f__JACOZG01;g__JAGVGK01;s__	d__Bacteria	p__Patescibacteria	c__Paceibacteria	o__UBA9973	f__JACOZG01	g__JAGVGK01	s__
SweH24-26_MEGAHIT-group-0.234	d__Bacteria;p__Patescibacteria;c__Paceibacteria;o__RBG-13-40-8-A;f__RBG-13-40-8-A;g__JAKJED01;s__	d__Bacteria	p__Patescibacteria	c__Paceibacteria	o__RBG-13-40-8-A	f__RBG-13-40-8-A	g__JAKJED01	s__
SweH24-26_MEGAHIT-group-0.236	d__Bacteria;p__Acidobacteriota;c__Thermoanaerobaculia;o__Thermoanaerobaculales;f__Thermoanaerobaculaceae;g__JACQZW01;s__	d__Bacteria	p__Acidobacteriota	c__Thermoanaerobaculia	o__Thermoanaerobaculales	f__Thermoanaerobaculaceae	g__JACQZW01	s__
SweH24-26_MEGAHIT-group-0.239	d__Bacteria;p__Patescibacteria;c__Microgenomatia;o__Levybacterales;f__UBA12049;g__GCA-002784865;s__	d__Bacteria	p__Patescibacteria	c__Microgenomatia	o__Levybacterales	f__UBA12049	g__GCA-002784865	s__
SweH24-26_MEGAHIT-group-0.240	d__Bacteria;p__Patescibacteria;c__ABY1;o__HK-STAS-PATE-3;f__;g__;s__	d__Bacteria	p__Patescibacteria	c__ABY1	o__HK-STAS-PATE-3	f__	g__	s__
SweH24-26_MEGAHIT-group-0.244	d__Bacteria;p__Chloroflexota;c__Dehalococcoidia;o__QGNO01;f__SHYF01;g__SHYF01;s__	d__Bacteria	p__Chloroflexota	c__Dehalococcoidia	o__QGNO01	f__SHYF01	g__SHYF01	s__
SweH24-26_MEGAHIT-group-0.246	d__Bacteria;p__Patescibacteria;c__Paceibacteria;o__Paceibacterales;f__JAQTPW01;g__;s__	d__Bacteria	p__Patescibacteria	c__Paceibacteria	o__Paceibacterales	f__JAQTPW01	g__	s__
SweH24-26_MEGAHIT-group-0.260	d__Bacteria;p__Desulfobacterota;c__QYQD01;o__QYQD01;f__QYQD01;g__;s__	d__Bacteria	p__Desulfobacterota	c__QYQD01	o__QYQD01	f__QYQD01	g__	s__
SweH24-26_MEGAHIT-group-0.262	d__Bacteria;p__Patescibacteria;c__Paceibacteria;o__;f__;g__;s__	d__Bacteria	p__Patescibacteria	c__Paceibacteria	o__	f__	g__	s__
SweH24-26_MEGAHIT-group-0.264	d__Bacteria;p__Desulfobacterota;c__Desulfarculia;o__Adiutricales;f__;g__;s__	d__Bacteria	p__Desulfobacterota	c__Desulfarculia	o__Adiutricales	f__	g__	s__
SweH24-26_MEGAHIT-group-0.269	d__Bacteria;p__Desulfobacterota;c__Desulfobacteria;o__Desulfobacterales;f__Desulfobacteraceae;g__;s__	d__Bacteria	p__Desulfobacterota	c__Desulfobacteria	o__Desulfobacterales	f__Desulfobacteraceae	g__	s__
SweH24-26_MEGAHIT-group-0.272	d__Bacteria;p__Patescibacteria;c__ABY1;o__2-02-FULL-49-11;f__2-02-FULL-49-11;g__;s__	d__Bacteria	p__Patescibacteria	c__ABY1	o__2-02-FULL-49-11	f__2-02-FULL-49-11	g__	s__
SweH24-26_MEGAHIT-group-0.273	d__Bacteria;p__Pseudomonadota;c__Alphaproteobacteria;o__Micavibrionales;f__UBA2020;g__PALSA-926;s__	d__Bacteria	p__Pseudomonadota	c__Alphaproteobacteria	o__Micavibrionales	f__UBA2020	g__PALSA-926	s__
SweH24-26_MEGAHIT-group-0.275	d__Bacteria;p__Bacteroidota;c__Bacteroidia;o__Bacteroidales;f__FEN-979;g__;s__	d__Bacteria	p__Bacteroidota	c__Bacteroidia	o__Bacteroidales	f__FEN-979	g__	s__
SweH24-26_MEGAHIT-group-0.279	d__Bacteria;p__Desulfobacterota;c__Desulfobacteria;o__Desulfobacterales;f__UBA2156;g__RBG-13-49-15;s__	d__Bacteria	p__Desulfobacterota	c__Desulfobacteria	o__Desulfobacterales	f__UBA2156	g__RBG-13-49-15	s__
SweH24-26_MEGAHIT-group-0.289	d__Bacteria;p__Desulfobacterota;c__Desulfarculia;o__Adiutricales;f__;g__;s__	d__Bacteria	p__Desulfobacterota	c__Desulfarculia	o__Adiutricales	f__	g__	s__
SweH24-26_MEGAHIT-group-0.29	d__Bacteria;p__Eisenbacteria;c__RBG-16-71-46;o__CAIMUX01;f__WJJG01;g__JAGMBO01;s__	d__Bacteria	p__Eisenbacteria	c__RBG-16-71-46	o__CAIMUX01	f__WJJG01	g__JAGMBO01	s__
SweH24-26_MEGAHIT-group-0.292	d__Bacteria;p__Desulfobacterota;c__DSM-4660;o__Desulfatiglandales;f__HGW-15;g__;s__	d__Bacteria	p__Desulfobacterota	c__DSM-4660	o__Desulfatiglandales	f__HGW-15	g__	s__
SweH24-26_MEGAHIT-group-0.299	d__Bacteria;p__Desulfobacterota;c__Desulfomonilia;o__Desulfomonilales;f__Desulfomonilaceae;g__JAVHLK01;s__	d__Bacteria	p__Desulfobacterota	c__Desulfomonilia	o__Desulfomonilales	f__Desulfomonilaceae	g__JAVHLK01	s__
SweH24-26_MEGAHIT-group-0.303	d__Bacteria;p__Patescibacteria;c__ABY1;o__Veblenbacterales;f__UBA10138;g__;s__	d__Bacteria	p__Patescibacteria	c__ABY1	o__Veblenbacterales	f__UBA10138	g__	s__
SweH24-26_MEGAHIT-group-0.304	d__Bacteria;p__Planctomycetota;c__Phycisphaerae;o__UBA1845;f__UBA1845;g__SBAX01;s__	d__Bacteria	p__Planctomycetota	c__Phycisphaerae	o__UBA1845	f__UBA1845	g__SBAX01	s__
SweH24-26_MEGAHIT-group-0.314	d__Bacteria;p__Bacteroidota;c__Bacteroidia;o__Bacteroidales;f__Lentimicrobiaceae;g__Lentimicrobium;s__	d__Bacteria	p__Bacteroidota	c__Bacteroidia	o__Bacteroidales	f__Lentimicrobiaceae	g__Lentimicrobium	s__
SweH24-26_MEGAHIT-group-0.317	d__Bacteria;p__Patescibacteria;c__ABY1;o__SG8-24;f__GWF2-40-263;g__UBA12403;s__	d__Bacteria	p__Patescibacteria	c__ABY1	o__SG8-24	f__GWF2-40-263	g__UBA12403	s__
SweH24-26_MEGAHIT-group-0.33	d__Bacteria;p__Patescibacteria;c__ABY1;o__JACPHY01;f__JACPHY01;g__JACPHY01;s__	d__Bacteria	p__Patescibacteria	c__ABY1	o__JACPHY01	f__JACPHY01	g__JACPHY01	s__
SweH24-26_MEGAHIT-group-0.332	d__Bacteria;p__Actinomycetota;c__Acidimicrobiia;o__UBA5794;f__UBA11373;g__RBG-16-68-21;s__	d__Bacteria	p__Actinomycetota	c__Acidimicrobiia	o__UBA5794	f__UBA11373	g__RBG-16-68-21	s__
SweH24-26_MEGAHIT-group-0.34	d__Bacteria;p__Chloroflexota;c__Anaerolineae;o__Anaerolineales;f__Villigracilaceae;g__Fen-1038;s__	d__Bacteria	p__Chloroflexota	c__Anaerolineae	o__Anaerolineales	f__Villigracilaceae	g__Fen-1038	s__
SweH24-26_MEGAHIT-group-0.341	d__Bacteria;p__Myxococcota;c__Polyangia;o__GCA-2747355;f__;g__;s__	d__Bacteria	p__Myxococcota	c__Polyangia	o__GCA-2747355	f__	g__	s__
SweH24-26_MEGAHIT-group-0.348	d__Bacteria;p__Omnitrophota;c__Koll11;o__JAFGHF01;f__JAFGHF01;g__;s__	d__Bacteria	p__Omnitrophota	c__Koll11	o__JAFGHF01	f__JAFGHF01	g__	s__
SweH24-26_MEGAHIT-group-0.35	d__Bacteria;p__Patescibacteria;c__Kazan-3B-28;o__Kazan-3B-28;f__UBA10110;g__UBA10110;s__	d__Bacteria	p__Patescibacteria	c__Kazan-3B-28	o__Kazan-3B-28	f__UBA10110	g__UBA10110	s__
SweH24-26_MEGAHIT-group-0.359	d__Bacteria;p__Desulfobacterota;c__Desulfarculia;o__Desulfarculales;f__Desulfarculaceae;g__JACRDC01;s__	d__Bacteria	p__Desulfobacterota	c__Desulfarculia	o__Desulfarculales	f__Desulfarculaceae	g__JACRDC01	s__
SweH24-26_MEGAHIT-group-0.364	d__Bacteria;p__Chloroflexota;c__Anaerolineae;o__UBA1429;f__UBA1429;g__JAFGLK01;s__	d__Bacteria	p__Chloroflexota	c__Anaerolineae	o__UBA1429	f__UBA1429	g__JAFGLK01	s__
SweH24-26_MEGAHIT-group-0.373	d__Bacteria;p__Bacteroidota;c__Ignavibacteria;o__Ignavibacteriales;f__Melioribacteraceae;g__JAEXOD01;s__	d__Bacteria	p__Bacteroidota	c__Ignavibacteria	o__Ignavibacteriales	f__Melioribacteraceae	g__JAEXOD01	s__
SweH24-26_MEGAHIT-group-0.379	d__Bacteria;p__Omnitrophota;c__Koll11;o__B26-G9;f__B26-G9;g__JAHITE01;s__	d__Bacteria	p__Omnitrophota	c__Koll11	o__B26-G9	f__B26-G9	g__JAHITE01	s__
SweH24-26_MEGAHIT-group-0.38	d__Bacteria;p__Pseudomonadota;c__Gammaproteobacteria;o__Burkholderiales;f__SG8-39;g__2-12-FULL-64-23;s__	d__Bacteria	p__Pseudomonadota	c__Gammaproteobacteria	o__Burkholderiales	f__SG8-39	g__2-12-FULL-64-23	s__
SweH24-26_MEGAHIT-group-0.380	d__Bacteria;p__Patescibacteria;c__ABY1;o__SG8-24;f__2-12-FULL-60-25;g__JAHJRN01;s__	d__Bacteria	p__Patescibacteria	c__ABY1	o__SG8-24	f__2-12-FULL-60-25	g__JAHJRN01	s__
SweH24-26_MEGAHIT-group-0.385	d__Bacteria;p__Desulfobacterota;c__Desulfobacteria;o__C00003060;f__C00003106;g__;s__	d__Bacteria	p__Desulfobacterota	c__Desulfobacteria	o__C00003060	f__C00003106	g__	s__
SweH24-26_MEGAHIT-group-0.387	d__Bacteria;p__Gemmatimonadota;c__Glassbacteria;o__GWA2-58-10;f__GWA2-58-10;g__;s__	d__Bacteria	p__Gemmatimonadota	c__Glassbacteria	o__GWA2-58-10	f__GWA2-58-10	g__	s__
SweH24-26_MEGAHIT-group-0.389	d__Bacteria;p__Chloroflexota;c__Dehalococcoidia;o__GIF9;f__;g__;s__	d__Bacteria	p__Chloroflexota	c__Dehalococcoidia	o__GIF9	f__	g__	s__
SweH24-26_MEGAHIT-group-0.390	d__Bacteria;p__Verrucomicrobiota;c__Verrucomicrobiae;o__Methylacidiphilales;f__UBA3015;g__;s__	d__Bacteria	p__Verrucomicrobiota	c__Verrucomicrobiae	o__Methylacidiphilales	f__UBA3015	g__	s__
SweH24-26_MEGAHIT-group-0.394	d__Bacteria;p__Desulfobacterota;c__Syntrophia;o__Syntrophales;f__Fen-1087;g__JAPLJM01;s__	d__Bacteria	p__Desulfobacterota	c__Syntrophia	o__Syntrophales	f__Fen-1087	g__JAPLJM01	s__
SweH24-26_MEGAHIT-group-0.397	d__Bacteria;p__Patescibacteria;c__ABY1;o__SG8-24;f__SG8-24;g__JAHJAU01;s__	d__Bacteria	p__Patescibacteria	c__ABY1	o__SG8-24	f__SG8-24	g__JAHJAU01	s__
SweH24-26_MEGAHIT-group-0.405	d__Bacteria;p__Firestonebacteria;c__D2-FULL-39-29;o__D2-FULL-39-29;f__D2-FULL-39-29;g__D2-FULL-39-29;s__	d__Bacteria	p__Firestonebacteria	c__D2-FULL-39-29	o__D2-FULL-39-29	f__D2-FULL-39-29	g__D2-FULL-39-29	s__
SweH24-26_MEGAHIT-group-0.412	d__Bacteria;p__Bacteroidota;c__Kapaibacteriia;o__Kapaibacteriales;f__UBA2268;g__ChocPot-Mid;s__	d__Bacteria	p__Bacteroidota	c__Kapaibacteriia	o__Kapaibacteriales	f__UBA2268	g__ChocPot-Mid	s__
SweH24-26_MEGAHIT-group-0.413	d__Bacteria;p__Desulfobacterota;c__Desulfarculia;o__Desulfarculales;f__Desulfarculaceae;g__JACRDC01;s__	d__Bacteria	p__Desulfobacterota	c__Desulfarculia	o__Desulfarculales	f__Desulfarculaceae	g__JACRDC01	s__
SweH24-26_MEGAHIT-group-0.415	d__Bacteria;p__Bacillota_I;c__Bacilli_A;o__Izemoplasmatales;f__UBA5603;g__UBA12489;s__	d__Bacteria	p__Bacillota_I	c__Bacilli_A	o__Izemoplasmatales	f__UBA5603	g__UBA12489	s__
SweH24-26_MEGAHIT-group-0.419	d__Bacteria;p__Desulfobacterota;c__Desulfobulbia;o__Desulfobulbales;f__Desulfurivibrionaceae;g__Thiovibrio;s__	d__Bacteria	p__Desulfobacterota	c__Desulfobulbia	o__Desulfobulbales	f__Desulfurivibrionaceae	g__Thiovibrio	s__
SweH24-26_MEGAHIT-group-0.42	d__Bacteria;p__Patescibacteria;c__Paceibacteria;o__Paceibacterales;f__JAQTPW01;g__JAQTPW01;s__	d__Bacteria	p__Patescibacteria	c__Paceibacteria	o__Paceibacterales	f__JAQTPW01	g__JAQTPW01	s__
SweH24-26_MEGAHIT-group-0.423	d__Bacteria;p__Chloroflexota;c__Dehalococcoidia;o__Dehalococcoidales;f__UBA2162;g__;s__	d__Bacteria	p__Chloroflexota	c__Dehalococcoidia	o__Dehalococcoidales	f__UBA2162	g__	s__
SweH24-26_MEGAHIT-group-0.426	d__Bacteria;p__PUNC01;c__Erginobacteria;o__Erginobacterales;f__Erginobacteraceae;g__;s__	d__Bacteria	p__PUNC01	c__Erginobacteria	o__Erginobacterales	f__Erginobacteraceae	g__	s__
SweH24-26_MEGAHIT-group-0.427	d__Bacteria;p__Electryoneota;c__RPQS01;o__RPQS01;f__DYHQ01;g__DYHQ01;s__	d__Bacteria	p__Electryoneota	c__RPQS01	o__RPQS01	f__DYHQ01	g__DYHQ01	s__
SweH24-26_MEGAHIT-group-0.429	d__Bacteria;p__Desulfobacterota;c__Desulfuromonadia;o__Geobacterales;f__Pseudopelobacteraceae;g__JACRCG01;s__	d__Bacteria	p__Desulfobacterota	c__Desulfuromonadia	o__Geobacterales	f__Pseudopelobacteraceae	g__JACRCG01	s__
SweH24-26_MEGAHIT-group-0.438	d__Bacteria;p__Chloroflexota;c__Dehalococcoidia;o__Dehalococcoidales;f__JAHJRU01;g__;s__	d__Bacteria	p__Chloroflexota	c__Dehalococcoidia	o__Dehalococcoidales	f__JAHJRU01	g__	s__
SweH24-26_MEGAHIT-group-0.441	d__Bacteria;p__Bdellovibrionota_G;c__JALEGL01;o__;f__;g__;s__	d__Bacteria	p__Bdellovibrionota_G	c__JALEGL01	o__	f__	g__	s__
SweH24-26_MEGAHIT-group-0.443	d__Bacteria;p__Latescibacterota;c__4484-107;o__4484-107;f__4484-107;g__;s__	d__Bacteria	p__Latescibacterota	c__4484-107	o__4484-107	f__4484-107	g__	s__
SweH24-26_MEGAHIT-group-0.445	d__Bacteria;p__Chloroflexota;c__Dehalococcoidia;o__Dehalococcoidales;f__RBG-16-60-22;g__;s__	d__Bacteria	p__Chloroflexota	c__Dehalococcoidia	o__Dehalococcoidales	f__RBG-16-60-22	g__	s__
SweH24-26_MEGAHIT-group-0.457	d__Bacteria;p__Patescibacteria;c__Gracilibacteria;o__UM-FILTER-43-11;f__UM-FILTER-43-11;g__;s__	d__Bacteria	p__Patescibacteria	c__Gracilibacteria	o__UM-FILTER-43-11	f__UM-FILTER-43-11	g__	s__
SweH24-26_MEGAHIT-group-0.460	d__Bacteria;p__Nitrospirota;c__Thermodesulfovibrionia;o__Thermodesulfovibrionales;f__UBA1546;g__UBA1546;s__	d__Bacteria	p__Nitrospirota	c__Thermodesulfovibrionia	o__Thermodesulfovibrionales	f__UBA1546	g__UBA1546	s__
SweH24-26_MEGAHIT-group-0.465	d__Bacteria;p__Patescibacteria;c__ABY1;o__UBA11705;f__JABHMO01;g__;s__	d__Bacteria	p__Patescibacteria	c__ABY1	o__UBA11705	f__JABHMO01	g__	s__
SweH24-26_MEGAHIT-group-0.471	d__Bacteria;p__Atribacterota;c__JS1;o__SB-45;f__34-128;g__34-128;s__	d__Bacteria	p__Atribacterota	c__JS1	o__SB-45	f__34-128	g__34-128	s__
SweH24-26_MEGAHIT-group-0.474	d__Bacteria;p__Bacteroidota;c__Bacteroidia;o__Palsa-948;f__Palsa-948;g__;s__	d__Bacteria	p__Bacteroidota	c__Bacteroidia	o__Palsa-948	f__Palsa-948	g__	s__
SweH24-26_MEGAHIT-group-0.478	d__Bacteria;p__Patescibacteria;c__ABY1;o__BM507;f__UBA917;g__;s__	d__Bacteria	p__Patescibacteria	c__ABY1	o__BM507	f__UBA917	g__	s__
SweH24-26_MEGAHIT-group-0.479	d__Bacteria;p__Desulfobacterota;c__Desulfobacteria;o__Desulfobacterales;f__Desulfatirhabdiaceae;g__RAAP-1;s__	d__Bacteria	p__Desulfobacterota	c__Desulfobacteria	o__Desulfobacterales	f__Desulfatirhabdiaceae	g__RAAP-1	s__
SweH24-26_MEGAHIT-group-0.480	d__Bacteria;p__Bacteroidota;c__Bacteroidia;o__Bacteroidales;f__UBA12170;g__;s__	d__Bacteria	p__Bacteroidota	c__Bacteroidia	o__Bacteroidales	f__UBA12170	g__	s__
SweH24-26_MEGAHIT-group-0.487	d__Bacteria;p__Bacteroidota;c__UBA10030;o__UBA10030;f__UBA10030;g__JACQBK01;s__	d__Bacteria	p__Bacteroidota	c__UBA10030	o__UBA10030	f__UBA10030	g__JACQBK01	s__
SweH24-26_MEGAHIT-group-0.494	d__Bacteria;p__Planctomycetota;c__SBBH01;o__;f__;g__;s__	d__Bacteria	p__Planctomycetota	c__SBBH01	o__	f__	g__	s__
SweH24-26_MEGAHIT-group-0.50	d__Bacteria;p__Patescibacteria;c__Paceibacteria;o__Paceibacterales;f__GCA-002788555;g__GCA-002788555;s__	d__Bacteria	p__Patescibacteria	c__Paceibacteria	o__Paceibacterales	f__GCA-002788555	g__GCA-002788555	s__
SweH24-26_MEGAHIT-group-0.500	d__Bacteria;p__Omnitrophota;c__Omnitrophia;o__Omnitrophales;f__Aquincolibacteriaceae;g__Aquincolibacterium;s__	d__Bacteria	p__Omnitrophota	c__Omnitrophia	o__Omnitrophales	f__Aquincolibacteriaceae	g__Aquincolibacterium	s__
SweH24-26_MEGAHIT-group-0.505	d__Bacteria;p__Patescibacteria;c__Microgenomatia;o__Daviesbacterales;f__UBA10151;g__;s__	d__Bacteria	p__Patescibacteria	c__Microgenomatia	o__Daviesbacterales	f__UBA10151	g__	s__
SweH24-26_MEGAHIT-group-0.51	d__Bacteria;p__Patescibacteria;c__Paceibacteria;o__Moranbacterales;f__JAKLHP01;g__JAKLHP01;s__	d__Bacteria	p__Patescibacteria	c__Paceibacteria	o__Moranbacterales	f__JAKLHP01	g__JAKLHP01	s__
SweH24-26_MEGAHIT-group-0.510	d__Bacteria;p__Spirochaetota;c__UBA4802;o__UBA4802;f__JAFGDQ01;g__JAFGSG01;s__	d__Bacteria	p__Spirochaetota	c__UBA4802	o__UBA4802	f__JAFGDQ01	g__JAFGSG01	s__
SweH24-26_MEGAHIT-group-0.518	d__Bacteria;p__Desulfobacterota;c__Desulfomonilia;o__Desulfomonilales;f__Desulfomonilaceae;g__CAJBEZ01;s__	d__Bacteria	p__Desulfobacterota	c__Desulfomonilia	o__Desulfomonilales	f__Desulfomonilaceae	g__CAJBEZ01	s__
SweH24-26_MEGAHIT-group-0.520	d__Bacteria;p__Chloroflexota;c__Dehalococcoidia;o__Dehalococcoidales;f__SURF-40;g__SURF-40;s__	d__Bacteria	p__Chloroflexota	c__Dehalococcoidia	o__Dehalococcoidales	f__SURF-40	g__SURF-40	s__
SweH24-26_MEGAHIT-group-0.521	d__Bacteria;p__Patescibacteria;c__Microgenomatia;o__UBA1400;f__CG1-02-47-37;g__JAPLVF01;s__	d__Bacteria	p__Patescibacteria	c__Microgenomatia	o__UBA1400	f__CG1-02-47-37	g__JAPLVF01	s__
SweH24-26_MEGAHIT-group-0.522	d__Bacteria;p__Planctomycetota;c__DG-23;o__SLPQ01;f__;g__;s__	d__Bacteria	p__Planctomycetota	c__DG-23	o__SLPQ01	f__	g__	s__
SweH24-26_MEGAHIT-group-0.530	d__Bacteria;p__Verrucomicrobiota;c__Kiritimatiellia;o__CAIQIC01;f__JAGNIJ01;g__;s__	d__Bacteria	p__Verrucomicrobiota	c__Kiritimatiellia	o__CAIQIC01	f__JAGNIJ01	g__	s__
SweH24-26_MEGAHIT-group-0.532	d__Bacteria;p__Patescibacteria;c__Microgenomatia;o__UBA1406;f__GWC2-37-13;g__GWC2-37-13;s__	d__Bacteria	p__Patescibacteria	c__Microgenomatia	o__UBA1406	f__GWC2-37-13	g__GWC2-37-13	s__
SweH24-26_MEGAHIT-group-0.533	d__Bacteria;p__Planctomycetota;c__Phycisphaerae;o__UBA1845;f__UBA1845;g__JAAEQG01;s__	d__Bacteria	p__Planctomycetota	c__Phycisphaerae	o__UBA1845	f__UBA1845	g__JAAEQG01	s__
SweH24-26_MEGAHIT-group-0.538	d__Bacteria;p__Patescibacteria;c__ABY1;o__SG8-24;f__;g__;s__	d__Bacteria	p__Patescibacteria	c__ABY1	o__SG8-24	f__	g__	s__
SweH24-26_MEGAHIT-group-0.541	d__Bacteria;p__Fibrobacterota;c__OXYB2-FULL-49-7;o__OXYB2-FULL-49-7;f__JAEUSG01;g__;s__	d__Bacteria	p__Fibrobacterota	c__OXYB2-FULL-49-7	o__OXYB2-FULL-49-7	f__JAEUSG01	g__	s__
SweH24-26_MEGAHIT-group-0.544	d__Bacteria;p__Patescibacteria;c__Paceibacteria;o__Moranbacterales;f__UBA11712;g__JAPLXD01;s__	d__Bacteria	p__Patescibacteria	c__Paceibacteria	o__Moranbacterales	f__UBA11712	g__JAPLXD01	s__
SweH24-26_MEGAHIT-group-0.545	d__Bacteria;p__Elusimicrobiota;c__UBA8919;o__UBA8919;f__UBA8919;g__;s__	d__Bacteria	p__Elusimicrobiota	c__UBA8919	o__UBA8919	f__UBA8919	g__	s__
SweH24-26_MEGAHIT-group-0.550	d__Bacteria;p__Patescibacteria;c__ABY1;o__BM507;f__VMTK01;g__VMTK01;s__	d__Bacteria	p__Patescibacteria	c__ABY1	o__BM507	f__VMTK01	g__VMTK01	s__
SweH24-26_MEGAHIT-group-0.551	d__Bacteria;p__Patescibacteria;c__Paceibacteria;o__Paceibacterales;f__CG1-02-41-26;g__STD1-80;s__	d__Bacteria	p__Patescibacteria	c__Paceibacteria	o__Paceibacterales	f__CG1-02-41-26	g__STD1-80	s__
SweH24-26_MEGAHIT-group-0.554	d__Bacteria;p__Patescibacteria;c__Kazan-3B-28;o__Kazan-3B-28;f__UBA10110;g__UBA10110;s__	d__Bacteria	p__Patescibacteria	c__Kazan-3B-28	o__Kazan-3B-28	f__UBA10110	g__UBA10110	s__
SweH24-26_MEGAHIT-group-0.555	d__Bacteria;p__Patescibacteria;c__ABY1;o__JAHIZJ01;f__;g__;s__	d__Bacteria	p__Patescibacteria	c__ABY1	o__JAHIZJ01	f__	g__	s__
SweH24-26_MEGAHIT-group-0.556	d__Bacteria;p__Verrucomicrobiota;c__Kiritimatiellia;o__CAIVKH01;f__CAIVKH01;g__;s__	d__Bacteria	p__Verrucomicrobiota	c__Kiritimatiellia	o__CAIVKH01	f__CAIVKH01	g__	s__
SweH24-26_MEGAHIT-group-0.561	d__Bacteria;p__Omnitrophota;c__Koll11;o__Gygaellales;f__Profunditerraquicolaceae;g__JAGUYA01;s__	d__Bacteria	p__Omnitrophota	c__Koll11	o__Gygaellales	f__Profunditerraquicolaceae	g__JAGUYA01	s__
SweH24-26_MEGAHIT-group-0.565	d__Bacteria;p__Zixibacteria;c__MSB-5A5;o__MSB-5A5;f__RBG-16-43-9;g__;s__	d__Bacteria	p__Zixibacteria	c__MSB-5A5	o__MSB-5A5	f__RBG-16-43-9	g__	s__
SweH24-26_MEGAHIT-group-0.567	d__Bacteria;p__Planctomycetota;c__B15-G4;o__B15-G4;f__JADJEK01;g__;s__	d__Bacteria	p__Planctomycetota	c__B15-G4	o__B15-G4	f__JADJEK01	g__	s__
SweH24-26_MEGAHIT-group-0.568	d__Bacteria;p__Pseudomonadota;c__Gammaproteobacteria;o__Burkholderiales;f__Gallionellaceae;g__Sideroxyarcus;s__	d__Bacteria	p__Pseudomonadota	c__Gammaproteobacteria	o__Burkholderiales	f__Gallionellaceae	g__Sideroxyarcus	s__
SweH24-26_MEGAHIT-group-0.570	d__Bacteria;p__Nitrospirota;c__Thermodesulfovibrionia;o__Thermodesulfovibrionales;f__SM23-35;g__JASEEX01;s__	d__Bacteria	p__Nitrospirota	c__Thermodesulfovibrionia	o__Thermodesulfovibrionales	f__SM23-35	g__JASEEX01	s__
SweH24-26_MEGAHIT-group-0.580	d__Bacteria;p__Omnitrophota;c__Koll11;o__Velamenicoccales;f__Velamenicoccaceae;g__Phelpsiimicrobium;s__	d__Bacteria	p__Omnitrophota	c__Koll11	o__Velamenicoccales	f__Velamenicoccaceae	g__Phelpsiimicrobium	s__
SweH24-26_MEGAHIT-group-0.582	d__Bacteria;p__Planctomycetota;c__SZUA-567;o__SZUA-567;f__JAFGNG01;g__;s__	d__Bacteria	p__Planctomycetota	c__SZUA-567	o__SZUA-567	f__JAFGNG01	g__	s__
SweH24-26_MEGAHIT-group-0.589	d__Bacteria;p__Omnitrophota;c__Koll11;o__Gygaellales;f__Profunditerraquicolaceae;g__BS750m-G77;s__	d__Bacteria	p__Omnitrophota	c__Koll11	o__Gygaellales	f__Profunditerraquicolaceae	g__BS750m-G77	s__
SweH24-26_MEGAHIT-group-0.590	d__Bacteria;p__SZUA-182;c__SZUA-182;o__;f__;g__;s__	d__Bacteria	p__SZUA-182	c__SZUA-182	o__	f__	g__	s__
SweH24-26_MEGAHIT-group-0.592	d__Bacteria;p__Chloroflexota;c__Dehalococcoidia;o__Dehalococcoidales;f__JACPPQ01;g__;s__	d__Bacteria	p__Chloroflexota	c__Dehalococcoidia	o__Dehalococcoidales	f__JACPPQ01	g__	s__
SweH24-26_MEGAHIT-group-0.593	d__Bacteria;p__Omnitrophota;c__Koll11;o__Gygaellales;f__Profunditerraquicolaceae;g__UBA6249;s__	d__Bacteria	p__Omnitrophota	c__Koll11	o__Gygaellales	f__Profunditerraquicolaceae	g__UBA6249	s__
SweH24-26_MEGAHIT-group-0.594	d__Bacteria;p__Patescibacteria;c__Kazan-3B-28;o__Kazan-3B-28;f__Kazan-3B-28;g__;s__	d__Bacteria	p__Patescibacteria	c__Kazan-3B-28	o__Kazan-3B-28	f__Kazan-3B-28	g__	s__
SweH24-26_MEGAHIT-group-0.601	d__Bacteria;p__Patescibacteria;c__ABY1;o__BM507;f__UBA12075;g__XYA2-FULL-47-19;s__	d__Bacteria	p__Patescibacteria	c__ABY1	o__BM507	f__UBA12075	g__XYA2-FULL-47-19	s__
SweH24-26_MEGAHIT-group-0.602	d__Bacteria;p__Actinomycetota;c__Thermoleophilia;o__RBG-16-64-13;f__RBG-16-64-13;g__JAMDEO01;s__	d__Bacteria	p__Actinomycetota	c__Thermoleophilia	o__RBG-16-64-13	f__RBG-16-64-13	g__JAMDEO01	s__
SweH24-26_MEGAHIT-group-0.607	d__Bacteria;p__Planctomycetota;c__SZUA-567;o__H5-PLA8;f__H5-PLA8;g__JAPLOD01;s__	d__Bacteria	p__Planctomycetota	c__SZUA-567	o__H5-PLA8	f__H5-PLA8	g__JAPLOD01	s__
SweH24-26_MEGAHIT-group-0.611	d__Bacteria;p__Patescibacteria;c__ABY1;o__UBA1558;f__2-01-FULL-52-15;g__;s__	d__Bacteria	p__Patescibacteria	c__ABY1	o__UBA1558	f__2-01-FULL-52-15	g__	s__
SweH24-26_MEGAHIT-group-0.612	d__Bacteria;p__Margulisbacteria;c__;o__;f__;g__;s__	d__Bacteria	p__Margulisbacteria	c__	o__	f__	g__	s__
SweH24-26_MEGAHIT-group-0.617	d__Bacteria;p__Patescibacteria;c__Paceibacteria;o__UBA6257;f__2-01-FULL-56-20;g__JAHFLL01;s__	d__Bacteria	p__Patescibacteria	c__Paceibacteria	o__UBA6257	f__2-01-FULL-56-20	g__JAHFLL01	s__
SweH24-26_MEGAHIT-group-0.623	d__Bacteria;p__Electryoneota;c__Electryoneia;o__Electryoneales;f__Electryoneaceae;g__;s__	d__Bacteria	p__Electryoneota	c__Electryoneia	o__Electryoneales	f__Electryoneaceae	g__	s__
SweH24-26_MEGAHIT-group-0.624	d__Bacteria;p__Omnitrophota;c__Koll11;o__Velamenicoccales;f__Velamenicoccaceae;g__;s__	d__Bacteria	p__Omnitrophota	c__Koll11	o__Velamenicoccales	f__Velamenicoccaceae	g__	s__
SweH24-26_MEGAHIT-group-0.625	d__Bacteria;p__Myxococcota;c__Polyangia;o__Haliangiales;f__SHYZ01;g__;s__	d__Bacteria	p__Myxococcota	c__Polyangia	o__Haliangiales	f__SHYZ01	g__	s__
SweH24-26_MEGAHIT-group-0.629	d__Bacteria;p__Verrucomicrobiota;c__Kiritimatiellia;o__CAIQIC01;f__GWF2-57-35;g__;s__	d__Bacteria	p__Verrucomicrobiota	c__Kiritimatiellia	o__CAIQIC01	f__GWF2-57-35	g__	s__
SweH24-26_MEGAHIT-group-0.630	d__Bacteria;p__Planctomycetota;c__MHYJ01;o__JACQXL01;f__JACQXL01;g__JAGUXD01;s__	d__Bacteria	p__Planctomycetota	c__MHYJ01	o__JACQXL01	f__JACQXL01	g__JAGUXD01	s__
SweH24-26_MEGAHIT-group-0.638	d__Bacteria;p__Bacteroidota;c__Bacteroidia;o__Bacteroidales;f__CG2-30-32-10;g__;s__	d__Bacteria	p__Bacteroidota	c__Bacteroidia	o__Bacteroidales	f__CG2-30-32-10	g__	s__
SweH24-26_MEGAHIT-group-0.642	d__Bacteria;p__Patescibacteria;c__Microgenomatia;o__JAMCYU01;f__JAMCYU01;g__;s__	d__Bacteria	p__Patescibacteria	c__Microgenomatia	o__JAMCYU01	f__JAMCYU01	g__	s__
SweH24-26_MEGAHIT-group-0.646	d__Bacteria;p__Bacteroidota;c__Bacteroidia;o__Bacteroidales;f__JAHJDW01;g__;s__	d__Bacteria	p__Bacteroidota	c__Bacteroidia	o__Bacteroidales	f__JAHJDW01	g__	s__
SweH24-26_MEGAHIT-group-0.649	d__Bacteria;p__Dependentiae;c__Babeliae;o__Babeliales;f__RVW-14;g__JAUIHA01;s__	d__Bacteria	p__Dependentiae	c__Babeliae	o__Babeliales	f__RVW-14	g__JAUIHA01	s__
SweH24-26_MEGAHIT-group-0.66	d__Bacteria;p__Patescibacteria;c__Paceibacteria;o__UBA9973;f__UBA12079;g__JAHITU01;s__	d__Bacteria	p__Patescibacteria	c__Paceibacteria	o__UBA9973	f__UBA12079	g__JAHITU01	s__
SweH24-26_MEGAHIT-group-0.667	d__Bacteria;p__Methylomirabilota;c__Methylomirabilia;o__;f__;g__;s__	d__Bacteria	p__Methylomirabilota	c__Methylomirabilia	o__	f__	g__	s__
SweH24-26_MEGAHIT-group-0.67	d__Bacteria;p__Patescibacteria;c__ABY1;o__HK-STAS-PATE-3;f__HK-STAS-PATE-3;g__;s__	d__Bacteria	p__Patescibacteria	c__ABY1	o__HK-STAS-PATE-3	f__HK-STAS-PATE-3	g__	s__
SweH24-26_MEGAHIT-group-0.674	d__Bacteria;p__Bacteroidota;c__Bacteroidia;o__Bacteroidales;f__VadinHA17;g__LD21;s__	d__Bacteria	p__Bacteroidota	c__Bacteroidia	o__Bacteroidales	f__VadinHA17	g__LD21	s__
SweH24-26_MEGAHIT-group-0.681	d__Bacteria;p__Patescibacteria;c__ABY1;o__Magasanikbacterales;f__UBA922;g__;s__	d__Bacteria	p__Patescibacteria	c__ABY1	o__Magasanikbacterales	f__UBA922	g__	s__
SweH24-26_MEGAHIT-group-0.683	d__Bacteria;p__Omnitrophota;c__Koll11;o__Gygaellales;f__Profunditerraquicolaceae;g__UBA6233;s__	d__Bacteria	p__Omnitrophota	c__Koll11	o__Gygaellales	f__Profunditerraquicolaceae	g__UBA6233	s__
SweH24-26_MEGAHIT-group-0.684	d__Bacteria;p__Patescibacteria;c__ABY1;o__UBA2591;f__;g__;s__	d__Bacteria	p__Patescibacteria	c__ABY1	o__UBA2591	f__	g__	s__
SweH24-26_MEGAHIT-group-0.687	d__Bacteria;p__Patescibacteria;c__ABY1;o__BM507;f__UBA917;g__;s__	d__Bacteria	p__Patescibacteria	c__ABY1	o__BM507	f__UBA917	g__	s__
SweH24-26_MEGAHIT-group-0.689	d__Bacteria;p__Omnitrophota;c__Koll11;o__VGKN01;f__VGKN01;g__;s__	d__Bacteria	p__Omnitrophota	c__Koll11	o__VGKN01	f__VGKN01	g__	s__
SweH24-26_MEGAHIT-group-0.690	d__Bacteria;p__Chloroflexota;c__Dehalococcoidia;o__Dehalococcoidales;f__;g__;s__	d__Bacteria	p__Chloroflexota	c__Dehalococcoidia	o__Dehalococcoidales	f__	g__	s__
SweH24-26_MEGAHIT-group-0.697	d__Bacteria;p__Patescibacteria;c__Gracilibacteria;o__Peribacterales;f__Peribacteraceae;g__Peribacter;s__	d__Bacteria	p__Patescibacteria	c__Gracilibacteria	o__Peribacterales	f__Peribacteraceae	g__Peribacter	s__
SweH24-26_MEGAHIT-group-0.699	d__Bacteria;p__Patescibacteria;c__ABY1;o__UBA2591;f__;g__;s__	d__Bacteria	p__Patescibacteria	c__ABY1	o__UBA2591	f__	g__	s__
SweH24-26_MEGAHIT-group-0.70	d__Bacteria;p__Omnitrophota;c__Koll11;o__JAHIPI01;f__JAHIPI01;g__JAHIPI01;s__	d__Bacteria	p__Omnitrophota	c__Koll11	o__JAHIPI01	f__JAHIPI01	g__JAHIPI01	s__
SweH24-26_MEGAHIT-group-0.703	d__Bacteria;p__Desulfobacterota;c__DSM-4660;o__Desulfatiglandales;f__HGW-15;g__;s__	d__Bacteria	p__Desulfobacterota	c__DSM-4660	o__Desulfatiglandales	f__HGW-15	g__	s__
SweH24-26_MEGAHIT-group-0.705	d__Bacteria;p__Patescibacteria;c__Gracilibacteria;o__UM-FILTER-43-11;f__UM-FILTER-43-11;g__JAFGTE01;s__	d__Bacteria	p__Patescibacteria	c__Gracilibacteria	o__UM-FILTER-43-11	f__UM-FILTER-43-11	g__JAFGTE01	s__
SweH24-26_MEGAHIT-group-0.716	d__Bacteria;p__Patescibacteria;c__Paceibacteria;o__UBA6257;f__GWB1-50-10;g__DYGI01;s__	d__Bacteria	p__Patescibacteria	c__Paceibacteria	o__UBA6257	f__GWB1-50-10	g__DYGI01	s__
SweH24-26_MEGAHIT-group-0.717	d__Bacteria;p__Patescibacteria;c__Gracilibacteria;o__JAHISY01;f__JAHISY01;g__JAHISY01;s__	d__Bacteria	p__Patescibacteria	c__Gracilibacteria	o__JAHISY01	f__JAHISY01	g__JAHISY01	s__
SweH24-26_MEGAHIT-group-0.721	d__Bacteria;p__Patescibacteria;c__JAUYIX01;o__JAUYIX01;f__JAUYIX01;g__;s__	d__Bacteria	p__Patescibacteria	c__JAUYIX01	o__JAUYIX01	f__JAUYIX01	g__	s__
SweH24-26_MEGAHIT-group-0.726	d__Bacteria;p__Patescibacteria;c__ABY1;o__SBBC01;f__SBBC01;g__CAINXF01;s__	d__Bacteria	p__Patescibacteria	c__ABY1	o__SBBC01	f__SBBC01	g__CAINXF01	s__
SweH24-26_MEGAHIT-group-0.731	d__Bacteria;p__Patescibacteria;c__Paceibacteria;o__GCA-002779875;f__GCA-002779875;g__;s__	d__Bacteria	p__Patescibacteria	c__Paceibacteria	o__GCA-002779875	f__GCA-002779875	g__	s__
SweH24-26_MEGAHIT-group-0.740	d__Bacteria;p__Desulfobacterota;c__DTXE01;o__DTXE01;f__;g__;s__	d__Bacteria	p__Desulfobacterota	c__DTXE01	o__DTXE01	f__	g__	s__
SweH24-26_MEGAHIT-group-0.746	d__Bacteria;p__Patescibacteria;c__Paceibacteria;o__UBA9973;f__W02-35-19;g__WO2-35-19;s__	d__Bacteria	p__Patescibacteria	c__Paceibacteria	o__UBA9973	f__W02-35-19	g__WO2-35-19	s__
SweH24-26_MEGAHIT-group-0.747	d__Bacteria;p__Patescibacteria;c__ABY1;o__UBA9570;f__JAHJKD01;g__;s__	d__Bacteria	p__Patescibacteria	c__ABY1	o__UBA9570	f__JAHJKD01	g__	s__
SweH24-26_MEGAHIT-group-0.75	d__Bacteria;p__Patescibacteria;c__ABY1;o__JAACEG01;f__JAGUWE01;g__JAGUWE01;s__	d__Bacteria	p__Patescibacteria	c__ABY1	o__JAACEG01	f__JAGUWE01	g__JAGUWE01	s__
SweH24-26_MEGAHIT-group-0.750	d__Bacteria;p__Patescibacteria;c__ABY1;o__UBA11705;f__JACRDX01;g__JACRDX01;s__	d__Bacteria	p__Patescibacteria	c__ABY1	o__UBA11705	f__JACRDX01	g__JACRDX01	s__
SweH24-26_MEGAHIT-group-0.756	d__Bacteria;p__Desulfobacterota;c__Desulfomonilia;o__Desulfomonilales;f__Desulfomonilaceae;g__;s__	d__Bacteria	p__Desulfobacterota	c__Desulfomonilia	o__Desulfomonilales	f__Desulfomonilaceae	g__	s__
SweH24-26_MEGAHIT-group-0.760	d__Bacteria;p__UBA10199;c__UBA10199;o__2-02-FULL-44-16;f__JAAZCA01;g__;s__	d__Bacteria	p__UBA10199	c__UBA10199	o__2-02-FULL-44-16	f__JAAZCA01	g__	s__
SweH24-26_MEGAHIT-group-0.761	d__Bacteria;p__Patescibacteria;c__Gracilibacteria;o__UM-FILTER-43-11;f__;g__;s__	d__Bacteria	p__Patescibacteria	c__Gracilibacteria	o__UM-FILTER-43-11	f__	g__	s__
SweH24-26_MEGAHIT-group-0.765	d__Bacteria;p__Patescibacteria;c__ABY1;o__UBA10025;f__JAHIVO01;g__;s__	d__Bacteria	p__Patescibacteria	c__ABY1	o__UBA10025	f__JAHIVO01	g__	s__
SweH24-26_MEGAHIT-group-0.767	d__Bacteria;p__Omnitrophota;c__Koll11;o__Gygaellales;f__Profunditerraquicolaceae;g__;s__	d__Bacteria	p__Omnitrophota	c__Koll11	o__Gygaellales	f__Profunditerraquicolaceae	g__	s__
SweH24-26_MEGAHIT-group-0.768	d__Bacteria;p__Eremiobacterota;c__;o__;f__;g__;s__	d__Bacteria	p__Eremiobacterota	c__	o__	f__	g__	s__
SweH24-26_MEGAHIT-group-0.771	d__Bacteria;p__Patescibacteria;c__Paceibacteria;o__Paceibacterales;f__GWA2-46-15;g__;s__	d__Bacteria	p__Patescibacteria	c__Paceibacteria	o__Paceibacterales	f__GWA2-46-15	g__	s__
SweH24-26_MEGAHIT-group-0.78	d__Bacteria;p__Omnitrophota;c__Koll11;o__Gygaellales;f__Profunditerraquicolaceae;g__JAQTMD01;s__	d__Bacteria	p__Omnitrophota	c__Koll11	o__Gygaellales	f__Profunditerraquicolaceae	g__JAQTMD01	s__
SweH24-26_MEGAHIT-group-0.780	d__Bacteria;p__Desulfobacterota;c__WTBG01;o__JAGOGO01;f__;g__;s__	d__Bacteria	p__Desulfobacterota	c__WTBG01	o__JAGOGO01	f__	g__	s__
SweH24-26_MEGAHIT-group-0.784	d__Bacteria;p__Patescibacteria;c__Microgenomatia;o__UBA10105;f__UBA927;g__CAIJMI01;s__	d__Bacteria	p__Patescibacteria	c__Microgenomatia	o__UBA10105	f__UBA927	g__CAIJMI01	s__
SweH24-26_MEGAHIT-group-0.789	d__Bacteria;p__UBA9089;c__UBA9088;o__UBA9088;f__JAGUXG01;g__JAGUXG01;s__	d__Bacteria	p__UBA9089	c__UBA9088	o__UBA9088	f__JAGUXG01	g__JAGUXG01	s__
SweH24-26_MEGAHIT-group-0.790	d__Bacteria;p__Omnitrophota;c__Koll11;o__2-01-FULL-45-10;f__2-01-FULL-45-10;g__JAPLMI01;s__	d__Bacteria	p__Omnitrophota	c__Koll11	o__2-01-FULL-45-10	f__2-01-FULL-45-10	g__JAPLMI01	s__
SweH24-26_MEGAHIT-group-0.791	d__Bacteria;p__Patescibacteria;c__Gracilibacteria;o__Peribacterales;f__Peribacteraceae;g__UBA9631;s__	d__Bacteria	p__Patescibacteria	c__Gracilibacteria	o__Peribacterales	f__Peribacteraceae	g__UBA9631	s__
SweH24-26_MEGAHIT-group-0.794	d__Bacteria;p__Desulfobacterota;c__RBG-13-43-22;o__RBG-13-43-22;f__RBG-13-43-22;g__RBG-13-43-22;s__	d__Bacteria	p__Desulfobacterota	c__RBG-13-43-22	o__RBG-13-43-22	f__RBG-13-43-22	g__RBG-13-43-22	s__
SweH24-26_MEGAHIT-group-0.799	d__Bacteria;p__Sumerlaeota;c__Sumerlaeia;o__;f__;g__;s__	d__Bacteria	p__Sumerlaeota	c__Sumerlaeia	o__	f__	g__	s__
SweH24-26_MEGAHIT-group-0.800	d__Bacteria;p__Desulfobacterota;c__Desulfobulbia;o__Desulfobulbales;f__Desulfocapsaceae;g__Desulforhopalus;s__	d__Bacteria	p__Desulfobacterota	c__Desulfobulbia	o__Desulfobulbales	f__Desulfocapsaceae	g__Desulforhopalus	s__
SweH24-26_MEGAHIT-group-0.801	d__Bacteria;p__Omnitrophota;c__Koll11;o__Pluralincolimonadales;f__;g__;s__	d__Bacteria	p__Omnitrophota	c__Koll11	o__Pluralincolimonadales	f__	g__	s__
SweH24-26_MEGAHIT-group-0.802	d__Bacteria;p__Patescibacteria;c__Microgenomatia;o__UBA1406;f__GWC2-37-13;g__JAKBEU01;s__	d__Bacteria	p__Patescibacteria	c__Microgenomatia	o__UBA1406	f__GWC2-37-13	g__JAKBEU01	s__
SweH24-26_MEGAHIT-group-0.811	d__Bacteria;p__Omnitrophota;c__Koll11;o__Gygaellales;f__Profunditerraquicolaceae;g__;s__	d__Bacteria	p__Omnitrophota	c__Koll11	o__Gygaellales	f__Profunditerraquicolaceae	g__	s__
SweH24-26_MEGAHIT-group-0.814	d__Bacteria;p__Chloroflexota;c__Dehalococcoidia;o__Dehalococcoidales;f__UBA2162;g__;s__	d__Bacteria	p__Chloroflexota	c__Dehalococcoidia	o__Dehalococcoidales	f__UBA2162	g__	s__
SweH24-26_MEGAHIT-group-0.816	d__Bacteria;p__Bacteroidota;c__Bacteroidia;o__Bacteroidales;f__UBA12481;g__UBA12481;s__	d__Bacteria	p__Bacteroidota	c__Bacteroidia	o__Bacteroidales	f__UBA12481	g__UBA12481	s__
SweH24-26_MEGAHIT-group-0.817	d__Bacteria;p__Omnitrophota;c__Koll11;o__Zapsychrales;f__Fredricksoniimonadaceae;g__Fredricksoniimonas;s__	d__Bacteria	p__Omnitrophota	c__Koll11	o__Zapsychrales	f__Fredricksoniimonadaceae	g__Fredricksoniimonas	s__
SweH24-26_MEGAHIT-group-0.820	d__Bacteria;p__Patescibacteria;c__Paceibacteria;o__UBA9973;f__GWA1-40-21;g__Bog-1340;s__	d__Bacteria	p__Patescibacteria	c__Paceibacteria	o__UBA9973	f__GWA1-40-21	g__Bog-1340	s__
SweH24-26_MEGAHIT-group-0.821	d__Bacteria;p__Electryoneota;c__AABM5-125-24;o__Hatepunaeales;f__Hatepunaeaceae;g__;s__	d__Bacteria	p__Electryoneota	c__AABM5-125-24	o__Hatepunaeales	f__Hatepunaeaceae	g__	s__
SweH24-26_MEGAHIT-group-0.823	d__Bacteria;p__Bacteroidota;c__Bacteroidia;o__Bacteroidales;f__GCA-2748055;g__GCA-2748055;s__	d__Bacteria	p__Bacteroidota	c__Bacteroidia	o__Bacteroidales	f__GCA-2748055	g__GCA-2748055	s__
SweH24-26_MEGAHIT-group-0.826	d__Bacteria;p__Omnitrophota;c__Koll11;o__Gygaellales;f__Profunditerraquicolaceae;g__BS750m-G77;s__	d__Bacteria	p__Omnitrophota	c__Koll11	o__Gygaellales	f__Profunditerraquicolaceae	g__BS750m-G77	s__
SweH24-26_MEGAHIT-group-0.827	d__Bacteria;p__Eisenbacteria;c__RBG-16-71-46;o__JAFGJU01;f__JAFGJU01;g__G020349905;s__	d__Bacteria	p__Eisenbacteria	c__RBG-16-71-46	o__JAFGJU01	f__JAFGJU01	g__G020349905	s__
SweH24-26_MEGAHIT-group-0.83	d__Bacteria;p__Patescibacteria;c__ABY1;o__UBA11705;f__JABHMO01;g__;s__	d__Bacteria	p__Patescibacteria	c__ABY1	o__UBA11705	f__JABHMO01	g__	s__
SweH24-26_MEGAHIT-group-0.834	d__Bacteria;p__Ratteibacteria;c__UBA8468;o__MWAK01;f__MWAK01;g__;s__	d__Bacteria	p__Ratteibacteria	c__UBA8468	o__MWAK01	f__MWAK01	g__	s__
SweH24-26_MEGAHIT-group-0.837	d__Bacteria;p__Chloroflexota;c__Limnocylindria;o__Limnocylindrales;f__CSP1-4;g__CTSoil-043;s__	d__Bacteria	p__Chloroflexota	c__Limnocylindria	o__Limnocylindrales	f__CSP1-4	g__CTSoil-043	s__
SweH24-26_MEGAHIT-group-0.84	d__Bacteria;p__Patescibacteria;c__Gracilibacteria;o__JAHISY01;f__JAHISY01;g__JAHISY01;s__	d__Bacteria	p__Patescibacteria	c__Gracilibacteria	o__JAHISY01	f__JAHISY01	g__JAHISY01	s__
SweH24-26_MEGAHIT-group-0.852	d__Bacteria;p__Desulfobacterota;c__Desulfobacteria;o__Desulfobacterales;f__JAFDDL01;g__;s__	d__Bacteria	p__Desulfobacterota	c__Desulfobacteria	o__Desulfobacterales	f__JAFDDL01	g__	s__
SweH24-26_MEGAHIT-group-0.89	d__Bacteria;p__Patescibacteria;c__Paceibacteria;o__UBA6257;f__GWB1-50-10;g__GWB1-50-10;s__	d__Bacteria	p__Patescibacteria	c__Paceibacteria	o__UBA6257	f__GWB1-50-10	g__GWB1-50-10	s__
SweH24-26_MEGAHIT-group-0.9	d__Bacteria;p__Omnitrophota;c__Koll11;o__JABMRG01;f__;g__;s__	d__Bacteria	p__Omnitrophota	c__Koll11	o__JABMRG01	f__	g__	s__
SweH24-26_MEGAHIT-group-0.91	d__Bacteria;p__Omnitrophota;c__Koll11;o__Gygaellales;f__Profunditerraquicolaceae;g__VGKF01;s__	d__Bacteria	p__Omnitrophota	c__Koll11	o__Gygaellales	f__Profunditerraquicolaceae	g__VGKF01	s__
SweH24-26_MEGAHIT-group-0.93	d__Bacteria;p__Cyanobacteriota;c__Vampirovibrionia;o__Gastranaerophilales;f__;g__;s__	d__Bacteria	p__Cyanobacteriota	c__Vampirovibrionia	o__Gastranaerophilales	f__	g__	s__
SweH24-26_MEGAHIT-group-0.96	d__Bacteria;p__Campylobacterota;c__Campylobacteria;o__Campylobacterales;f__Sulfurimonadaceae;g__Sulfuricurvum;s__	d__Bacteria	p__Campylobacterota	c__Campylobacteria	o__Campylobacterales	f__Sulfurimonadaceae	g__Sulfuricurvum	s__
SweH27-29_MEGAHIT-group-1.1003	d__Bacteria;p__Omnitrophota;c__Koll11;o__JABMRG01;f__JABMRG01;g__;s__	d__Bacteria	p__Omnitrophota	c__Koll11	o__JABMRG01	f__JABMRG01	g__	s__
SweH27-29_MEGAHIT-group-1.1004	d__Bacteria;p__Omnitrophota;c__Koll11;o__Duberdicusellales;f__4484-171;g__;s__	d__Bacteria	p__Omnitrophota	c__Koll11	o__Duberdicusellales	f__4484-171	g__	s__
SweH27-29_MEGAHIT-group-1.1005	d__Bacteria;p__Patescibacteria;c__WWE3;o__PEYW01;f__;g__;s__	d__Bacteria	p__Patescibacteria	c__WWE3	o__PEYW01	f__	g__	s__
SweH27-29_MEGAHIT-group-1.1006	d__Bacteria;p__UBA9089;c__CG2-30-40-21;o__CG2-30-40-21;f__CG2-30-40-21;g__CG2-30-40-21;s__	d__Bacteria	p__UBA9089	c__CG2-30-40-21	o__CG2-30-40-21	f__CG2-30-40-21	g__CG2-30-40-21	s__
SweH27-29_MEGAHIT-group-1.101	d__Bacteria;p__Electryoneota;c__B3-LCP;o__B3-LCP;f__B3-LCP;g__;s__	d__Bacteria	p__Electryoneota	c__B3-LCP	o__B3-LCP	f__B3-LCP	g__	s__
SweH27-29_MEGAHIT-group-1.1010	d__Bacteria;p__Patescibacteria;c__Paceibacteria;o__Paceibacterales;f__JAQTPW01;g__JAQTPW01;s__	d__Bacteria	p__Patescibacteria	c__Paceibacteria	o__Paceibacterales	f__JAQTPW01	g__JAQTPW01	s__
SweH27-29_MEGAHIT-group-1.1014	d__Bacteria;p__UBA9089;c__CG2-30-40-21;o__CG2-30-40-21;f__CG2-30-40-21;g__CG2-30-40-21;s__	d__Bacteria	p__UBA9089	c__CG2-30-40-21	o__CG2-30-40-21	f__CG2-30-40-21	g__CG2-30-40-21	s__
SweH27-29_MEGAHIT-group-1.1015	d__Bacteria;p__Patescibacteria;c__UBA1384;o__UBA1384;f__DTJR01;g__JAPLVK01;s__	d__Bacteria	p__Patescibacteria	c__UBA1384	o__UBA1384	f__DTJR01	g__JAPLVK01	s__
SweH27-29_MEGAHIT-group-1.1018	d__Bacteria;p__Omnitrophota;c__Koll11;o__Gygaellales;f__Profunditerraquicolaceae;g__UBA1562;s__	d__Bacteria	p__Omnitrophota	c__Koll11	o__Gygaellales	f__Profunditerraquicolaceae	g__UBA1562	s__
SweH27-29_MEGAHIT-group-1.1021	d__Bacteria;p__Omnitrophota;c__Koll11;o__Tantalellales;f__Tantalellaceae;g__WJMH01;s__	d__Bacteria	p__Omnitrophota	c__Koll11	o__Tantalellales	f__Tantalellaceae	g__WJMH01	s__
SweH27-29_MEGAHIT-group-1.1035	d__Bacteria;p__Omnitrophota;c__Koll11;o__JABMQH01;f__;g__;s__	d__Bacteria	p__Omnitrophota	c__Koll11	o__JABMQH01	f__	g__	s__
SweH27-29_MEGAHIT-group-1.1036	d__Bacteria;p__UBA10199;c__UBA10199;o__2-02-FULL-44-16;f__DYJF01;g__;s__	d__Bacteria	p__UBA10199	c__UBA10199	o__2-02-FULL-44-16	f__DYJF01	g__	s__
SweH27-29_MEGAHIT-group-1.1038	d__Bacteria;p__Krumholzibacteriota;c__Krumholzibacteria;o__LZORAL124-64-63;f__LZORAL124-64-63;g__;s__	d__Bacteria	p__Krumholzibacteriota	c__Krumholzibacteria	o__LZORAL124-64-63	f__LZORAL124-64-63	g__	s__
SweH27-29_MEGAHIT-group-1.1039	d__Bacteria;p__Omnitrophota;c__Koll11;o__JACQQV01;f__JACQQV01;g__;s__	d__Bacteria	p__Omnitrophota	c__Koll11	o__JACQQV01	f__JACQQV01	g__	s__
SweH27-29_MEGAHIT-group-1.104	d__Bacteria;p__Patescibacteria;c__Microgenomatia;o__Levybacterales;f__UBA12049;g__;s__	d__Bacteria	p__Patescibacteria	c__Microgenomatia	o__Levybacterales	f__UBA12049	g__	s__
SweH27-29_MEGAHIT-group-1.1042	d__Bacteria;p__Dependentiae;c__Babeliae;o__Babeliales;f__RVW-14;g__JAUIHA01;s__	d__Bacteria	p__Dependentiae	c__Babeliae	o__Babeliales	f__RVW-14	g__JAUIHA01	s__
SweH27-29_MEGAHIT-group-1.1043	d__Bacteria;p__Omnitrophota;c__Koll11;o__Tantalellales;f__Tantalellaceae;g__;s__	d__Bacteria	p__Omnitrophota	c__Koll11	o__Tantalellales	f__Tantalellaceae	g__	s__
SweH27-29_MEGAHIT-group-1.109	d__Bacteria;p__Actinomycetota;c__Thermoleophilia;o__RBG-16-64-13;f__RBG-16-64-13;g__JAMDEO01;s__	d__Bacteria	p__Actinomycetota	c__Thermoleophilia	o__RBG-16-64-13	f__RBG-16-64-13	g__JAMDEO01	s__
SweH27-29_MEGAHIT-group-1.110	d__Bacteria;p__Omnitrophota;c__Koll11;o__Tantalellales;f__Tantalellaceae;g__Aadella;s__	d__Bacteria	p__Omnitrophota	c__Koll11	o__Tantalellales	f__Tantalellaceae	g__Aadella	s__
SweH27-29_MEGAHIT-group-1.112	d__Bacteria;p__Patescibacteria;c__Paceibacteria;o__Paceibacterales;f__MHMH01;g__;s__	d__Bacteria	p__Patescibacteria	c__Paceibacteria	o__Paceibacterales	f__MHMH01	g__	s__
SweH27-29_MEGAHIT-group-1.118	d__Bacteria;p__Marinisomatota;c__Marinisomatia;o__Marinisomatales;f__TCS56;g__;s__	d__Bacteria	p__Marinisomatota	c__Marinisomatia	o__Marinisomatales	f__TCS56	g__	s__
SweH27-29_MEGAHIT-group-1.12	d__Bacteria;p__Patescibacteria;c__Microgenomatia;o__PFEM01;f__;g__;s__	d__Bacteria	p__Patescibacteria	c__Microgenomatia	o__PFEM01	f__	g__	s__
SweH27-29_MEGAHIT-group-1.126	d__Bacteria;p__Omnitrophota;c__Koll11;o__Gorgyraeales;f__Gorgyraeaceae;g__;s__	d__Bacteria	p__Omnitrophota	c__Koll11	o__Gorgyraeales	f__Gorgyraeaceae	g__	s__
SweH27-29_MEGAHIT-group-1.13	d__Bacteria;p__UBA10199;c__UBA10199;o__2-02-FULL-44-16;f__JAAZCA01;g__JAFGMW01;s__	d__Bacteria	p__UBA10199	c__UBA10199	o__2-02-FULL-44-16	f__JAAZCA01	g__JAFGMW01	s__
SweH27-29_MEGAHIT-group-1.134	d__Bacteria;p__Patescibacteria;c__ABY1;o__UBA2591;f__PGYQ01;g__PGYQ01;s__	d__Bacteria	p__Patescibacteria	c__ABY1	o__UBA2591	f__PGYQ01	g__PGYQ01	s__
SweH27-29_MEGAHIT-group-1.137	d__Bacteria;p__Omnitrophota;c__Koll11;o__DAOVKU01;f__DAOVKU01;g__;s__	d__Bacteria	p__Omnitrophota	c__Koll11	o__DAOVKU01	f__DAOVKU01	g__	s__
SweH27-29_MEGAHIT-group-1.138	d__Bacteria;p__Patescibacteria;c__Paceibacteria;o__Paceibacterales;f__MHMH01;g__JAUYKD01;s__	d__Bacteria	p__Patescibacteria	c__Paceibacteria	o__Paceibacterales	f__MHMH01	g__JAUYKD01	s__
SweH27-29_MEGAHIT-group-1.14	d__Bacteria;p__Margulisbacteria;c__WOR-1;o__O2-12-FULL-45-9;f__O2-12-FULL-45-9;g__;s__	d__Bacteria	p__Margulisbacteria	c__WOR-1	o__O2-12-FULL-45-9	f__O2-12-FULL-45-9	g__	s__
SweH27-29_MEGAHIT-group-1.147	d__Bacteria;p__Firestonebacteria;c__D2-FULL-39-29;o__;f__;g__;s__	d__Bacteria	p__Firestonebacteria	c__D2-FULL-39-29	o__	f__	g__	s__
SweH27-29_MEGAHIT-group-1.149	d__Bacteria;p__Patescibacteria;c__Paceibacteria;o__UBA6257;f__UBA11618;g__;s__	d__Bacteria	p__Patescibacteria	c__Paceibacteria	o__UBA6257	f__UBA11618	g__	s__
SweH27-29_MEGAHIT-group-1.154	d__Bacteria;p__Omnitrophota;c__Koll11;o__Tantalellales;f__Tantalellaceae;g__;s__	d__Bacteria	p__Omnitrophota	c__Koll11	o__Tantalellales	f__Tantalellaceae	g__	s__
SweH27-29_MEGAHIT-group-1.155	d__Bacteria;p__Omnitrophota;c__Koll11;o__JABMRN01;f__JABMRN01;g__;s__	d__Bacteria	p__Omnitrophota	c__Koll11	o__JABMRN01	f__JABMRN01	g__	s__
SweH27-29_MEGAHIT-group-1.169	d__Bacteria;p__Pseudomonadota;c__Alphaproteobacteria;o__Rhizobiales;f__Rhizobiaceae;g__Mesorhizobium_A;s__	d__Bacteria	p__Pseudomonadota	c__Alphaproteobacteria	o__Rhizobiales	f__Rhizobiaceae	g__Mesorhizobium_A	s__
SweH27-29_MEGAHIT-group-1.172	d__Bacteria;p__Pseudomonadota;c__Alphaproteobacteria;o__Rhodospirillales_A;f__Thalassospiraceae;g__Thalassospira;s__	d__Bacteria	p__Pseudomonadota	c__Alphaproteobacteria	o__Rhodospirillales_A	f__Thalassospiraceae	g__Thalassospira	s__
SweH27-29_MEGAHIT-group-1.177	d__Bacteria;p__Patescibacteria;c__ABY1;o__BM507;f__;g__;s__	d__Bacteria	p__Patescibacteria	c__ABY1	o__BM507	f__	g__	s__
SweH27-29_MEGAHIT-group-1.182	d__Bacteria;p__Patescibacteria;c__Microgenomatia;o__UBA1406;f__GWC2-37-13;g__;s__	d__Bacteria	p__Patescibacteria	c__Microgenomatia	o__UBA1406	f__GWC2-37-13	g__	s__
SweH27-29_MEGAHIT-group-1.185	d__Bacteria;p__Patescibacteria;c__ABY1;o__Magasanikbacterales;f__GWA2-37-8;g__SCQK01;s__	d__Bacteria	p__Patescibacteria	c__ABY1	o__Magasanikbacterales	f__GWA2-37-8	g__SCQK01	s__
SweH27-29_MEGAHIT-group-1.186	d__Bacteria;p__Omnitrophota;c__Koll11;o__Gorgyraeales;f__Gorgyraeaceae;g__JAHILY01;s__	d__Bacteria	p__Omnitrophota	c__Koll11	o__Gorgyraeales	f__Gorgyraeaceae	g__JAHILY01	s__
SweH27-29_MEGAHIT-group-1.187	d__Bacteria;p__Myxococcota;c__JAFGSX01;o__JAFGSX01;f__JAFGSX01;g__;s__	d__Bacteria	p__Myxococcota	c__JAFGSX01	o__JAFGSX01	f__JAFGSX01	g__	s__
SweH27-29_MEGAHIT-group-1.195	d__Bacteria;p__Patescibacteria;c__ABY1;o__UBA9570;f__JAHJKD01;g__JAHJKD01;s__	d__Bacteria	p__Patescibacteria	c__ABY1	o__UBA9570	f__JAHJKD01	g__JAHJKD01	s__
SweH27-29_MEGAHIT-group-1.200	d__Bacteria;p__Omnitrophota;c__Omnitrophia;o__Omnitrophales;f__Aquincolibacteriaceae;g__Aquincolibacterium;s__	d__Bacteria	p__Omnitrophota	c__Omnitrophia	o__Omnitrophales	f__Aquincolibacteriaceae	g__Aquincolibacterium	s__
SweH27-29_MEGAHIT-group-1.202	d__Bacteria;p__Patescibacteria;c__Paceibacteria;o__2-02-FULL-40-12;f__IGHO2-01-FULL-4-A;g__;s__	d__Bacteria	p__Patescibacteria	c__Paceibacteria	o__2-02-FULL-40-12	f__IGHO2-01-FULL-4-A	g__	s__
SweH27-29_MEGAHIT-group-1.217	d__Bacteria;p__Patescibacteria;c__Paceibacteria;o__Paceibacterales;f__MHMH01;g__2-02-FULL-43-13;s__	d__Bacteria	p__Patescibacteria	c__Paceibacteria	o__Paceibacterales	f__MHMH01	g__2-02-FULL-43-13	s__
SweH27-29_MEGAHIT-group-1.221	d__Bacteria;p__Chloroflexota;c__Dehalococcoidia;o__Dehalococcoidales;f__;g__;s__	d__Bacteria	p__Chloroflexota	c__Dehalococcoidia	o__Dehalococcoidales	f__	g__	s__
SweH27-29_MEGAHIT-group-1.222	d__Bacteria;p__Omnitrophota;c__Koll11;o__;f__;g__;s__	d__Bacteria	p__Omnitrophota	c__Koll11	o__	f__	g__	s__
SweH27-29_MEGAHIT-group-1.223	d__Bacteria;p__Krumholzibacteriota;c__Krumholzibacteria;o__WVZY01;f__WVZY01;g__WVZY01;s__	d__Bacteria	p__Krumholzibacteriota	c__Krumholzibacteria	o__WVZY01	f__WVZY01	g__WVZY01	s__
SweH27-29_MEGAHIT-group-1.230	d__Bacteria;p__Fibrobacterota;c__OXYB2-FULL-49-7;o__;f__;g__;s__	d__Bacteria	p__Fibrobacterota	c__OXYB2-FULL-49-7	o__	f__	g__	s__
SweH27-29_MEGAHIT-group-1.232	d__Bacteria;p__UBA6262;c__UBA6262;o__DAOVJB01;f__DAOVJB01;g__;s__	d__Bacteria	p__UBA6262	c__UBA6262	o__DAOVJB01	f__DAOVJB01	g__	s__
SweH27-29_MEGAHIT-group-1.234	d__Bacteria;p__Omnitrophota;c__Koll11;o__JABMRJ01;f__JABMRJ01;g__;s__	d__Bacteria	p__Omnitrophota	c__Koll11	o__JABMRJ01	f__JABMRJ01	g__	s__
SweH27-29_MEGAHIT-group-1.237	d__Bacteria;p__Omnitrophota;c__Koll11;o__Pluralincolimonadales;f__;g__;s__	d__Bacteria	p__Omnitrophota	c__Koll11	o__Pluralincolimonadales	f__	g__	s__
SweH27-29_MEGAHIT-group-1.238	d__Bacteria;p__Omnitrophota;c__Koll11;o__Duberdicusellales;f__4484-171;g__4484-171;s__	d__Bacteria	p__Omnitrophota	c__Koll11	o__Duberdicusellales	f__4484-171	g__4484-171	s__
SweH27-29_MEGAHIT-group-1.24	d__Bacteria;p__Planctomycetota;c__Phycisphaerae;o__UBA1845;f__Fen-1342;g__JAAYXS01;s__	d__Bacteria	p__Planctomycetota	c__Phycisphaerae	o__UBA1845	f__Fen-1342	g__JAAYXS01	s__
SweH27-29_MEGAHIT-group-1.240	d__Bacteria;p__Patescibacteria;c__ABY1;o__BM507;f__UBA12075;g__;s__	d__Bacteria	p__Patescibacteria	c__ABY1	o__BM507	f__UBA12075	g__	s__
SweH27-29_MEGAHIT-group-1.241	d__Bacteria;p__Omnitrophota;c__Koll11;o__Duberdicusellales;f__4484-171;g__;s__	d__Bacteria	p__Omnitrophota	c__Koll11	o__Duberdicusellales	f__4484-171	g__	s__
SweH27-29_MEGAHIT-group-1.245	d__Bacteria;p__Patescibacteria;c__UBA1384;o__;f__;g__;s__	d__Bacteria	p__Patescibacteria	c__UBA1384	o__	f__	g__	s__
SweH27-29_MEGAHIT-group-1.251	d__Bacteria;p__Hinthialibacterota;c__Hinthialibacteria;o__Hinthialibacterales;f__JAKPRU01;g__;s__	d__Bacteria	p__Hinthialibacterota	c__Hinthialibacteria	o__Hinthialibacterales	f__JAKPRU01	g__	s__
SweH27-29_MEGAHIT-group-1.259	d__Bacteria;p__Gemmatimonadota;c__Gemmatimonadetes;o__Longimicrobiales;f__UBA6960;g__JABDNZ01;s__	d__Bacteria	p__Gemmatimonadota	c__Gemmatimonadetes	o__Longimicrobiales	f__UBA6960	g__JABDNZ01	s__
SweH27-29_MEGAHIT-group-1.262	d__Bacteria;p__Patescibacteria;c__ABY1;o__UBA9629;f__UBA9629;g__;s__	d__Bacteria	p__Patescibacteria	c__ABY1	o__UBA9629	f__UBA9629	g__	s__
SweH27-29_MEGAHIT-group-1.267	d__Bacteria;p__Actinomycetota;c__JAHEXW01;o__JAHEXW01;f__JAHEXW01;g__;s__	d__Bacteria	p__Actinomycetota	c__JAHEXW01	o__JAHEXW01	f__JAHEXW01	g__	s__
SweH27-29_MEGAHIT-group-1.272	d__Bacteria;p__Margulisbacteria;c__WOR-1;o__;f__;g__;s__	d__Bacteria	p__Margulisbacteria	c__WOR-1	o__	f__	g__	s__
SweH27-29_MEGAHIT-group-1.281	d__Bacteria;p__Patescibacteria;c__Paceibacteria;o__Paceibacterales;f__RBG-13-42-11;g__JAQTPY01;s__	d__Bacteria	p__Patescibacteria	c__Paceibacteria	o__Paceibacterales	f__RBG-13-42-11	g__JAQTPY01	s__
SweH27-29_MEGAHIT-group-1.29	d__Bacteria;p__Patescibacteria;c__ABY1;o__SG8-24;f__UBA9934;g__JAUYIW01;s__	d__Bacteria	p__Patescibacteria	c__ABY1	o__SG8-24	f__UBA9934	g__JAUYIW01	s__
SweH27-29_MEGAHIT-group-1.291	d__Bacteria;p__Planctomycetota;c__UBA11346;o__;f__;g__;s__	d__Bacteria	p__Planctomycetota	c__UBA11346	o__	f__	g__	s__
SweH27-29_MEGAHIT-group-1.295	d__Bacteria;p__Bdellovibrionota_F;c__JAHFAK01;o__JAHFAK01;f__;g__;s__	d__Bacteria	p__Bdellovibrionota_F	c__JAHFAK01	o__JAHFAK01	f__	g__	s__
SweH27-29_MEGAHIT-group-1.298	d__Bacteria;p__RUG730;c__RUG730;o__;f__;g__;s__	d__Bacteria	p__RUG730	c__RUG730	o__	f__	g__	s__
SweH27-29_MEGAHIT-group-1.301	d__Bacteria;p__Planctomycetota;c__Phycisphaerae;o__Sedimentisphaerales;f__SG8-4;g__GCA-020343675;s__	d__Bacteria	p__Planctomycetota	c__Phycisphaerae	o__Sedimentisphaerales	f__SG8-4	g__GCA-020343675	s__
SweH27-29_MEGAHIT-group-1.303	d__Bacteria;p__Bacillota_I;c__Bacilli_A;o__Acholeplasmatales;f__Acholeplasmataceae;g__UBA2284;s__	d__Bacteria	p__Bacillota_I	c__Bacilli_A	o__Acholeplasmatales	f__Acholeplasmataceae	g__UBA2284	s__
SweH27-29_MEGAHIT-group-1.307	d__Bacteria;p__Nitrospirota;c__Thermodesulfovibrionia;o__Thermodesulfovibrionales;f__SM23-35;g__JACAEY01;s__	d__Bacteria	p__Nitrospirota	c__Thermodesulfovibrionia	o__Thermodesulfovibrionales	f__SM23-35	g__JACAEY01	s__
SweH27-29_MEGAHIT-group-1.315	d__Bacteria;p__Planctomycetota;c__PUPC01;o__PUPC01;f__PUPC01;g__JAUWIN01;s__	d__Bacteria	p__Planctomycetota	c__PUPC01	o__PUPC01	f__PUPC01	g__JAUWIN01	s__
SweH27-29_MEGAHIT-group-1.316	d__Bacteria;p__Elusimicrobiota;c__Elusimicrobia;o__UBA1565;f__UBA1565;g__;s__	d__Bacteria	p__Elusimicrobiota	c__Elusimicrobia	o__UBA1565	f__UBA1565	g__	s__
SweH27-29_MEGAHIT-group-1.319	d__Bacteria;p__Patescibacteria;c__ABY1;o__UBA1558;f__UBA1558;g__UBA1558;s__	d__Bacteria	p__Patescibacteria	c__ABY1	o__UBA1558	f__UBA1558	g__UBA1558	s__
SweH27-29_MEGAHIT-group-1.320	d__Bacteria;p__Omnitrophota;c__Koll11;o__Gygaellales;f__JAHJCI01;g__JAHJCI01;s__	d__Bacteria	p__Omnitrophota	c__Koll11	o__Gygaellales	f__JAHJCI01	g__JAHJCI01	s__
SweH27-29_MEGAHIT-group-1.322	d__Bacteria;p__Zixibacteria;c__MSB-5A5;o__GN15;f__JAAZOE01;g__JAGLON01;s__	d__Bacteria	p__Zixibacteria	c__MSB-5A5	o__GN15	f__JAAZOE01	g__JAGLON01	s__
SweH27-29_MEGAHIT-group-1.324	d__Bacteria;p__Patescibacteria;c__Paceibacteria;o__Portnoybacterales;f__UBA2143;g__;s__	d__Bacteria	p__Patescibacteria	c__Paceibacteria	o__Portnoybacterales	f__UBA2143	g__	s__
SweH27-29_MEGAHIT-group-1.326	d__Bacteria;p__Zixibacteria;c__MSB-5A5;o__GN15;f__FEB-12;g__JAJRTA01;s__	d__Bacteria	p__Zixibacteria	c__MSB-5A5	o__GN15	f__FEB-12	g__JAJRTA01	s__
SweH27-29_MEGAHIT-group-1.334	d__Bacteria;p__Patescibacteria;c__Paceibacteria;o__Paceibacterales;f__GWA2-38-27;g__;s__	d__Bacteria	p__Patescibacteria	c__Paceibacteria	o__Paceibacterales	f__GWA2-38-27	g__	s__
SweH27-29_MEGAHIT-group-1.335	d__Bacteria;p__Omnitrophota;c__Koll11;o__Velamenicoccales;f__Velamenicoccaceae;g__;s__	d__Bacteria	p__Omnitrophota	c__Koll11	o__Velamenicoccales	f__Velamenicoccaceae	g__	s__
SweH27-29_MEGAHIT-group-1.339	d__Bacteria;p__JAJVIF01;c__JAJVIF01;o__JAPKYR01;f__JAPKYR01;g__;s__	d__Bacteria	p__JAJVIF01	c__JAJVIF01	o__JAPKYR01	f__JAPKYR01	g__	s__
SweH27-29_MEGAHIT-group-1.343	d__Bacteria;p__Omnitrophota;c__Koll11;o__Tantalellales;f__Tantalellaceae;g__JABMSC01;s__	d__Bacteria	p__Omnitrophota	c__Koll11	o__Tantalellales	f__Tantalellaceae	g__JABMSC01	s__
SweH27-29_MEGAHIT-group-1.344	d__Bacteria;p__Patescibacteria;c__Paceibacteria;o__Paceibacterales;f__JAGLPU01;g__;s__	d__Bacteria	p__Patescibacteria	c__Paceibacteria	o__Paceibacterales	f__JAGLPU01	g__	s__
SweH27-29_MEGAHIT-group-1.351	d__Bacteria;p__Chloroflexota;c__Dehalococcoidia;o__Dehalococcoidales;f__G020351185;g__G020351185;s__	d__Bacteria	p__Chloroflexota	c__Dehalococcoidia	o__Dehalococcoidales	f__G020351185	g__G020351185	s__
SweH27-29_MEGAHIT-group-1.352	d__Bacteria;p__Patescibacteria;c__Gracilibacteria;o__Peribacterales;f__Peribacteraceae;g__UBA2144;s__	d__Bacteria	p__Patescibacteria	c__Gracilibacteria	o__Peribacterales	f__Peribacteraceae	g__UBA2144	s__
SweH27-29_MEGAHIT-group-1.354	d__Bacteria;p__Omnitrophota;c__Koll11;o__VGKH01;f__VGKH01;g__;s__	d__Bacteria	p__Omnitrophota	c__Koll11	o__VGKH01	f__VGKH01	g__	s__
SweH27-29_MEGAHIT-group-1.358	d__Bacteria;p__VGIX01;c__VGIX01;o__VGIX01;f__VGIX01;g__;s__	d__Bacteria	p__VGIX01	c__VGIX01	o__VGIX01	f__VGIX01	g__	s__
SweH27-29_MEGAHIT-group-1.361	d__Bacteria;p__Patescibacteria;c__ABY1;o__BM507;f__VMTK01;g__;s__	d__Bacteria	p__Patescibacteria	c__ABY1	o__BM507	f__VMTK01	g__	s__
SweH27-29_MEGAHIT-group-1.368	d__Bacteria;p__Desulfobacterota;c__Desulfobacteria;o__C00003060;f__C00003106;g__JAFDAE01;s__	d__Bacteria	p__Desulfobacterota	c__Desulfobacteria	o__C00003060	f__C00003106	g__JAFDAE01	s__
SweH27-29_MEGAHIT-group-1.37	d__Bacteria;p__Patescibacteria;c__Paceibacteria;o__Portnoybacterales;f__UBA2143;g__;s__	d__Bacteria	p__Patescibacteria	c__Paceibacteria	o__Portnoybacterales	f__UBA2143	g__	s__
SweH27-29_MEGAHIT-group-1.372	d__Bacteria;p__Margulisbacteria;c__WOR-1;o__O2-12-FULL-45-9;f__O2-12-FULL-45-9;g__;s__	d__Bacteria	p__Margulisbacteria	c__WOR-1	o__O2-12-FULL-45-9	f__O2-12-FULL-45-9	g__	s__
SweH27-29_MEGAHIT-group-1.377	d__Bacteria;p__Chloroflexota;c__Dehalococcoidia;o__Dehalococcoidales;f__UBA3254;g__;s__	d__Bacteria	p__Chloroflexota	c__Dehalococcoidia	o__Dehalococcoidales	f__UBA3254	g__	s__
SweH27-29_MEGAHIT-group-1.379	d__Bacteria;p__Patescibacteria;c__ABY1;o__SG8-24;f__UBA9934;g__JAUYIW01;s__	d__Bacteria	p__Patescibacteria	c__ABY1	o__SG8-24	f__UBA9934	g__JAUYIW01	s__
SweH27-29_MEGAHIT-group-1.380	d__Bacteria;p__JABDJQ01;c__JABDJQ01;o__JABDJQ01;f__JABDJQ01;g__VGIW01;s__	d__Bacteria	p__JABDJQ01	c__JABDJQ01	o__JABDJQ01	f__JABDJQ01	g__VGIW01	s__
SweH27-29_MEGAHIT-group-1.391	d__Bacteria;p__Patescibacteria;c__Paceibacteria;o__UBA9973;f__UBA9973;g__UBA9973;s__	d__Bacteria	p__Patescibacteria	c__Paceibacteria	o__UBA9973	f__UBA9973	g__UBA9973	s__
SweH27-29_MEGAHIT-group-1.392	d__Bacteria;p__Chloroflexota;c__Dehalococcoidia;o__Dehalococcoidales;f__RBG-16-60-22;g__RBG-16-60-22;s__	d__Bacteria	p__Chloroflexota	c__Dehalococcoidia	o__Dehalococcoidales	f__RBG-16-60-22	g__RBG-16-60-22	s__
SweH27-29_MEGAHIT-group-1.395	d__Bacteria;p__Patescibacteria;c__Paceibacteria;o__Paceibacterales;f__DG-74-3;g__JAHJCL01;s__	d__Bacteria	p__Patescibacteria	c__Paceibacteria	o__Paceibacterales	f__DG-74-3	g__JAHJCL01	s__
SweH27-29_MEGAHIT-group-1.402	d__Bacteria;p__Dependentiae;c__Babeliae;o__Babeliales;f__JAUWHS01;g__JAUWHS01;s__	d__Bacteria	p__Dependentiae	c__Babeliae	o__Babeliales	f__JAUWHS01	g__JAUWHS01	s__
SweH27-29_MEGAHIT-group-1.403	d__Bacteria;p__Patescibacteria;c__ABY1;o__SG8-24;f__2-12-FULL-60-25;g__JAGOQX01;s__	d__Bacteria	p__Patescibacteria	c__ABY1	o__SG8-24	f__2-12-FULL-60-25	g__JAGOQX01	s__
SweH27-29_MEGAHIT-group-1.410	d__Bacteria;p__Chloroflexota;c__Anaerolineae;o__Anaerolineales;f__UBA11858;g__UBA11858;s__	d__Bacteria	p__Chloroflexota	c__Anaerolineae	o__Anaerolineales	f__UBA11858	g__UBA11858	s__
SweH27-29_MEGAHIT-group-1.411	d__Bacteria;p__Chloroflexota;c__Dehalococcoidia;o__Dehalococcoidales;f__RBG-16-60-22;g__;s__	d__Bacteria	p__Chloroflexota	c__Dehalococcoidia	o__Dehalococcoidales	f__RBG-16-60-22	g__	s__
SweH27-29_MEGAHIT-group-1.414	d__Bacteria;p__UBA10199;c__UBA10199;o__2-02-FULL-44-16;f__;g__;s__	d__Bacteria	p__UBA10199	c__UBA10199	o__2-02-FULL-44-16	f__	g__	s__
SweH27-29_MEGAHIT-group-1.414	d__Bacteria;p__UBA10199;c__UBA10199;o__2-02-FULL-44-16;f__;g__;s__	d__Bacteria	p__UBA10199	c__UBA10199	o__2-02-FULL-44-16	f__	g__	s__
SweH27-29_MEGAHIT-group-1.415	d__Bacteria;p__Omnitrophota;c__Koll11;o__JABMRG01;f__;g__;s__	d__Bacteria	p__Omnitrophota	c__Koll11	o__JABMRG01	f__	g__	s__
SweH27-29_MEGAHIT-group-1.416	d__Bacteria;p__Desulfobacterota;c__UBA8473;o__UBA8473;f__UBA8473;g__;s__	d__Bacteria	p__Desulfobacterota	c__UBA8473	o__UBA8473	f__UBA8473	g__	s__
SweH27-29_MEGAHIT-group-1.422	d__Bacteria;p__Omnitrophota;c__Koll11;o__Velamenicoccales;f__JABMQK01;g__;s__	d__Bacteria	p__Omnitrophota	c__Koll11	o__Velamenicoccales	f__JABMQK01	g__	s__
SweH27-29_MEGAHIT-group-1.427	d__Bacteria;p__Elusimicrobiota;c__Elusimicrobia;o__Elusimicrobiales;f__;g__;s__	d__Bacteria	p__Elusimicrobiota	c__Elusimicrobia	o__Elusimicrobiales	f__	g__	s__
SweH27-29_MEGAHIT-group-1.43	d__Bacteria;p__Omnitrophota;c__Koll11;o__Gygaellales;f__Profunditerraquicolaceae;g__JAPLLU01;s__	d__Bacteria	p__Omnitrophota	c__Koll11	o__Gygaellales	f__Profunditerraquicolaceae	g__JAPLLU01	s__
SweH27-29_MEGAHIT-group-1.436	d__Bacteria;p__Bipolaricaulota;c__Bipolaricaulia;o__Bipolaricaulales;f__Bipolaricaulaceae;g__;s__	d__Bacteria	p__Bipolaricaulota	c__Bipolaricaulia	o__Bipolaricaulales	f__Bipolaricaulaceae	g__	s__
SweH27-29_MEGAHIT-group-1.445	d__Bacteria;p__Patescibacteria;c__Paceibacteria;o__Paceibacterales;f__RBG-13-42-11;g__JAQTPY01;s__	d__Bacteria	p__Patescibacteria	c__Paceibacteria	o__Paceibacterales	f__RBG-13-42-11	g__JAQTPY01	s__
SweH27-29_MEGAHIT-group-1.454	d__Bacteria;p__Pseudomonadota;c__Gammaproteobacteria;o__Xanthomonadales;f__Xanthomonadaceae;g__Arenimonas;s__	d__Bacteria	p__Pseudomonadota	c__Gammaproteobacteria	o__Xanthomonadales	f__Xanthomonadaceae	g__Arenimonas	s__
SweH27-29_MEGAHIT-group-1.471	d__Bacteria;p__UBP4;c__;o__;f__;g__;s__	d__Bacteria	p__UBP4	c__	o__	f__	g__	s__
SweH27-29_MEGAHIT-group-1.473	d__Bacteria;p__Patescibacteria;c__ABY1;o__UM-FILTER-42-10;f__;g__;s__	d__Bacteria	p__Patescibacteria	c__ABY1	o__UM-FILTER-42-10	f__	g__	s__
SweH27-29_MEGAHIT-group-1.476	d__Bacteria;p__Patescibacteria;c__ABY1;o__UBA2196;f__UBA2196;g__;s__	d__Bacteria	p__Patescibacteria	c__ABY1	o__UBA2196	f__UBA2196	g__	s__
SweH27-29_MEGAHIT-group-1.477	d__Bacteria;p__Patescibacteria;c__Microgenomatia;o__UBA12405;f__BS750m-G30;g__BS750m-G30;s__	d__Bacteria	p__Patescibacteria	c__Microgenomatia	o__UBA12405	f__BS750m-G30	g__BS750m-G30	s__
SweH27-29_MEGAHIT-group-1.479	d__Bacteria;p__Desulfobacterota;c__Desulfobaccia;o__Desulfobaccales;f__0-14-0-80-60-11;g__;s__	d__Bacteria	p__Desulfobacterota	c__Desulfobaccia	o__Desulfobaccales	f__0-14-0-80-60-11	g__	s__
SweH27-29_MEGAHIT-group-1.488	d__Bacteria;p__Omnitrophota;c__Koll11;o__JABMRN01;f__RBG-13-46-9;g__;s__	d__Bacteria	p__Omnitrophota	c__Koll11	o__JABMRN01	f__RBG-13-46-9	g__	s__
SweH27-29_MEGAHIT-group-1.500	d__Bacteria;p__Patescibacteria;c__ABY1;o__BM507;f__GWC2-42-12;g__JACPHD01;s__	d__Bacteria	p__Patescibacteria	c__ABY1	o__BM507	f__GWC2-42-12	g__JACPHD01	s__
SweH27-29_MEGAHIT-group-1.501	d__Bacteria;p__Patescibacteria;c__WWE3;o__CG2-30-40-12;f__CG2-30-40-12;g__;s__	d__Bacteria	p__Patescibacteria	c__WWE3	o__CG2-30-40-12	f__CG2-30-40-12	g__	s__
SweH27-29_MEGAHIT-group-1.510	d__Bacteria;p__Omnitrophota;c__Koll11;o__Gygaellales;f__JAHJCI01;g__JAHJCI01;s__	d__Bacteria	p__Omnitrophota	c__Koll11	o__Gygaellales	f__JAHJCI01	g__JAHJCI01	s__
SweH27-29_MEGAHIT-group-1.515	d__Bacteria;p__Planctomycetota;c__Phycisphaerae;o__Sedimentisphaerales;f__;g__;s__	d__Bacteria	p__Planctomycetota	c__Phycisphaerae	o__Sedimentisphaerales	f__	g__	s__
SweH27-29_MEGAHIT-group-1.516	d__Bacteria;p__Pseudomonadota;c__Gammaproteobacteria;o__Burkholderiales;f__SG8-39;g__2-12-FULL-64-23;s__	d__Bacteria	p__Pseudomonadota	c__Gammaproteobacteria	o__Burkholderiales	f__SG8-39	g__2-12-FULL-64-23	s__
SweH27-29_MEGAHIT-group-1.518	d__Bacteria;p__Patescibacteria;c__ABY1;o__;f__;g__;s__	d__Bacteria	p__Patescibacteria	c__ABY1	o__	f__	g__	s__
SweH27-29_MEGAHIT-group-1.52	d__Bacteria;p__Patescibacteria;c__Paceibacteria;o__Paceibacterales;f__MHMH01;g__2-02-FULL-43-13;s__	d__Bacteria	p__Patescibacteria	c__Paceibacteria	o__Paceibacterales	f__MHMH01	g__2-02-FULL-43-13	s__
SweH27-29_MEGAHIT-group-1.534	d__Bacteria;p__UBA9089;c__CG2-30-40-21;o__CG2-30-40-21;f__SBAY01;g__;s__	d__Bacteria	p__UBA9089	c__CG2-30-40-21	o__CG2-30-40-21	f__SBAY01	g__	s__
SweH27-29_MEGAHIT-group-1.544	d__Bacteria;p__Patescibacteria;c__Paceibacteria;o__Portnoybacterales;f__UBA2143;g__;s__	d__Bacteria	p__Patescibacteria	c__Paceibacteria	o__Portnoybacterales	f__UBA2143	g__	s__
SweH27-29_MEGAHIT-group-1.547	d__Bacteria;p__Latescibacterota;c__UBA2968;o__UBA8231;f__UBA8231;g__;s__	d__Bacteria	p__Latescibacterota	c__UBA2968	o__UBA8231	f__UBA8231	g__	s__
SweH27-29_MEGAHIT-group-1.55	d__Bacteria;p__Patescibacteria;c__Microgenomatia;o__UBA12405;f__JAHJSD01;g__;s__	d__Bacteria	p__Patescibacteria	c__Microgenomatia	o__UBA12405	f__JAHJSD01	g__	s__
SweH27-29_MEGAHIT-group-1.550	d__Bacteria;p__Patescibacteria;c__Dojkabacteria;o__SC72;f__;g__;s__	d__Bacteria	p__Patescibacteria	c__Dojkabacteria	o__SC72	f__	g__	s__
SweH27-29_MEGAHIT-group-1.554	d__Bacteria;p__Acidobacteriota;c__UBA6911;o__UBA6911;f__UBA6911;g__;s__	d__Bacteria	p__Acidobacteriota	c__UBA6911	o__UBA6911	f__UBA6911	g__	s__
SweH27-29_MEGAHIT-group-1.557	d__Bacteria;p__Chloroflexota;c__Dehalococcoidia;o__UBA2985;f__UBA2985;g__JACQTZ01;s__	d__Bacteria	p__Chloroflexota	c__Dehalococcoidia	o__UBA2985	f__UBA2985	g__JACQTZ01	s__
SweH27-29_MEGAHIT-group-1.56	d__Bacteria;p__Planctomycetota;c__B129-G9;o__B129-G9;f__B129-G9;g__;s__	d__Bacteria	p__Planctomycetota	c__B129-G9	o__B129-G9	f__B129-G9	g__	s__
SweH27-29_MEGAHIT-group-1.566	d__Bacteria;p__Patescibacteria;c__Gracilibacteria;o__JAHISY01;f__JAHISY01;g__JAHISY01;s__	d__Bacteria	p__Patescibacteria	c__Gracilibacteria	o__JAHISY01	f__JAHISY01	g__JAHISY01	s__
SweH27-29_MEGAHIT-group-1.568	d__Bacteria;p__Chloroflexota;c__Anaerolineae;o__Anaerolineales;f__Villigracilaceae;g__UBA877;s__	d__Bacteria	p__Chloroflexota	c__Anaerolineae	o__Anaerolineales	f__Villigracilaceae	g__UBA877	s__
SweH27-29_MEGAHIT-group-1.569	d__Bacteria;p__Patescibacteria;c__Gracilibacteria;o__UBA1369;f__LOWO2-01-FULL-3;g__JAACEU01;s__	d__Bacteria	p__Patescibacteria	c__Gracilibacteria	o__UBA1369	f__LOWO2-01-FULL-3	g__JAACEU01	s__
SweH27-29_MEGAHIT-group-1.57	d__Bacteria;p__Margulisbacteria;c__WOR-1;o__O2-12-FULL-45-9;f__O2-12-FULL-45-9;g__;s__	d__Bacteria	p__Margulisbacteria	c__WOR-1	o__O2-12-FULL-45-9	f__O2-12-FULL-45-9	g__	s__
SweH27-29_MEGAHIT-group-1.573	d__Bacteria;p__Elusimicrobiota;c__UBA8919;o__UBA8919;f__UBA8919;g__;s__	d__Bacteria	p__Elusimicrobiota	c__UBA8919	o__UBA8919	f__UBA8919	g__	s__
SweH27-29_MEGAHIT-group-1.574	d__Bacteria;p__Omnitrophota;c__Koll11;o__Tantalellales;f__Tantalellaceae;g__Makaraimicrobium;s__	d__Bacteria	p__Omnitrophota	c__Koll11	o__Tantalellales	f__Tantalellaceae	g__Makaraimicrobium	s__
SweH27-29_MEGAHIT-group-1.58	d__Bacteria;p__Patescibacteria;c__ABY1;o__UBA9570;f__JAHJKD01;g__;s__	d__Bacteria	p__Patescibacteria	c__ABY1	o__UBA9570	f__JAHJKD01	g__	s__
SweH27-29_MEGAHIT-group-1.590	d__Bacteria;p__VGIX01;c__VGIX01;o__VGIX01;f__VGIX01;g__WJLY01;s__	d__Bacteria	p__VGIX01	c__VGIX01	o__VGIX01	f__VGIX01	g__WJLY01	s__
SweH27-29_MEGAHIT-group-1.595	d__Bacteria;p__UBP15;c__UBA6099;o__;f__;g__;s__	d__Bacteria	p__UBP15	c__UBA6099	o__	f__	g__	s__
SweH27-29_MEGAHIT-group-1.598	d__Bacteria;p__JAJVIF01;c__JAJVIF01;o__JAGGVT01;f__JAGGVT01;g__JAGGVT01;s__	d__Bacteria	p__JAJVIF01	c__JAJVIF01	o__JAGGVT01	f__JAGGVT01	g__JAGGVT01	s__
SweH27-29_MEGAHIT-group-1.599	d__Bacteria;p__Myxococcota;c__UBA9042;o__CAIXZC01;f__CAIXZC01;g__;s__	d__Bacteria	p__Myxococcota	c__UBA9042	o__CAIXZC01	f__CAIXZC01	g__	s__
SweH27-29_MEGAHIT-group-1.6	d__Bacteria;p__Bacillota_A;c__Clostridia;o__Christensenellales;f__Aristaeellaceae;g__Limiplasma;s__	d__Bacteria	p__Bacillota_A	c__Clostridia	o__Christensenellales	f__Aristaeellaceae	g__Limiplasma	s__
SweH27-29_MEGAHIT-group-1.60	d__Bacteria;p__Patescibacteria;c__JAUVWW01;o__JAUVWW01;f__;g__;s__	d__Bacteria	p__Patescibacteria	c__JAUVWW01	o__JAUVWW01	f__	g__	s__
SweH27-29_MEGAHIT-group-1.605	d__Bacteria;p__Patescibacteria;c__Paceibacteria;o__Paceibacterales;f__RBG-13-42-11;g__JAQTPY01;s__	d__Bacteria	p__Patescibacteria	c__Paceibacteria	o__Paceibacterales	f__RBG-13-42-11	g__JAQTPY01	s__
SweH27-29_MEGAHIT-group-1.613	d__Bacteria;p__Omnitrophota;c__Koll11;o__Duberdicusellales;f__4484-171;g__JAMXCX01;s__	d__Bacteria	p__Omnitrophota	c__Koll11	o__Duberdicusellales	f__4484-171	g__JAMXCX01	s__
SweH27-29_MEGAHIT-group-1.615	d__Bacteria;p__Patescibacteria;c__ABY1;o__BM507;f__JAQTRU01;g__;s__	d__Bacteria	p__Patescibacteria	c__ABY1	o__BM507	f__JAQTRU01	g__	s__
SweH27-29_MEGAHIT-group-1.622	d__Bacteria;p__Desulfobacterota;c__DSM-4660;o__Desulfatiglandales;f__HGW-15;g__;s__	d__Bacteria	p__Desulfobacterota	c__DSM-4660	o__Desulfatiglandales	f__HGW-15	g__	s__
SweH27-29_MEGAHIT-group-1.630	d__Bacteria;p__Omnitrophota;c__Koll11;o__Duberdicusellales;f__4484-171;g__Susulua;s__	d__Bacteria	p__Omnitrophota	c__Koll11	o__Duberdicusellales	f__4484-171	g__Susulua	s__
SweH27-29_MEGAHIT-group-1.637	d__Bacteria;p__Verrucomicrobiota;c__Verrucomicrobiae;o__Opitutales;f__Opitutaceae;g__JAUWBF01;s__	d__Bacteria	p__Verrucomicrobiota	c__Verrucomicrobiae	o__Opitutales	f__Opitutaceae	g__JAUWBF01	s__
SweH27-29_MEGAHIT-group-1.654	d__Bacteria;p__Chloroflexota;c__Dehalococcoidia;o__JACPQD01;f__JACPQD01;g__;s__	d__Bacteria	p__Chloroflexota	c__Dehalococcoidia	o__JACPQD01	f__JACPQD01	g__	s__
SweH27-29_MEGAHIT-group-1.657	d__Bacteria;p__Omnitrophota;c__Koll11;o__Gorgyraeales;f__Gorgyraeaceae;g__CAJVXD01;s__	d__Bacteria	p__Omnitrophota	c__Koll11	o__Gorgyraeales	f__Gorgyraeaceae	g__CAJVXD01	s__
SweH27-29_MEGAHIT-group-1.662	d__Bacteria;p__Verrucomicrobiota;c__Kiritimatiellia;o__JAAZAB01;f__JAAZAB01;g__VSJD01;s__	d__Bacteria	p__Verrucomicrobiota	c__Kiritimatiellia	o__JAAZAB01	f__JAAZAB01	g__VSJD01	s__
SweH27-29_MEGAHIT-group-1.665	d__Bacteria;p__Chloroflexota;c__Limnocylindria;o__Limnocylindrales;f__CSP1-4;g__CTSoil-043;s__	d__Bacteria	p__Chloroflexota	c__Limnocylindria	o__Limnocylindrales	f__CSP1-4	g__CTSoil-043	s__
SweH27-29_MEGAHIT-group-1.67	d__Bacteria;p__Patescibacteria;c__ABY1;o__UBA2196;f__UBA2196;g__;s__	d__Bacteria	p__Patescibacteria	c__ABY1	o__UBA2196	f__UBA2196	g__	s__
SweH27-29_MEGAHIT-group-1.670	d__Bacteria;p__Patescibacteria;c__Paceibacteria;o__UBA9973;f__GWA1-40-21;g__Bog-1340;s__	d__Bacteria	p__Patescibacteria	c__Paceibacteria	o__UBA9973	f__GWA1-40-21	g__Bog-1340	s__
SweH27-29_MEGAHIT-group-1.676	d__Bacteria;p__Omnitrophota;c__Koll11;o__B26-G9;f__B26-G9;g__;s__	d__Bacteria	p__Omnitrophota	c__Koll11	o__B26-G9	f__B26-G9	g__	s__
SweH27-29_MEGAHIT-group-1.677	d__Bacteria;p__Dependentiae;c__Babeliae;o__Babeliales;f__UASB340;g__WJLJ01;s__	d__Bacteria	p__Dependentiae	c__Babeliae	o__Babeliales	f__UASB340	g__WJLJ01	s__
SweH27-29_MEGAHIT-group-1.680	d__Bacteria;p__Patescibacteria;c__Paceibacteria;o__UBA9973;f__Zambryskibacteraceae;g__;s__	d__Bacteria	p__Patescibacteria	c__Paceibacteria	o__UBA9973	f__Zambryskibacteraceae	g__	s__
SweH27-29_MEGAHIT-group-1.693	d__Bacteria;p__Chloroflexota;c__Anaerolineae;o__Anaerolineales;f__Anaerolineaceae;g__JAUXFJ01;s__	d__Bacteria	p__Chloroflexota	c__Anaerolineae	o__Anaerolineales	f__Anaerolineaceae	g__JAUXFJ01	s__
SweH27-29_MEGAHIT-group-1.695	d__Bacteria;p__Omnitrophota;c__Koll11;o__Gygaellales;f__Profunditerraquicolaceae;g__;s__	d__Bacteria	p__Omnitrophota	c__Koll11	o__Gygaellales	f__Profunditerraquicolaceae	g__	s__
SweH27-29_MEGAHIT-group-1.696	d__Bacteria;p__Patescibacteria;c__Paceibacteria;o__Paceibacterales;f__;g__;s__	d__Bacteria	p__Patescibacteria	c__Paceibacteria	o__Paceibacterales	f__	g__	s__
SweH27-29_MEGAHIT-group-1.697	d__Bacteria;p__Patescibacteria;c__Paceibacteria;o__Paceibacterales;f__RBG-13-42-11;g__JAUSLA01;s__	d__Bacteria	p__Patescibacteria	c__Paceibacteria	o__Paceibacterales	f__RBG-13-42-11	g__JAUSLA01	s__
SweH27-29_MEGAHIT-group-1.699	d__Bacteria;p__Patescibacteria;c__Paceibacteria;o__Portnoybacterales;f__UBA2143;g__JAHJOV01;s__	d__Bacteria	p__Patescibacteria	c__Paceibacteria	o__Portnoybacterales	f__UBA2143	g__JAHJOV01	s__
SweH27-29_MEGAHIT-group-1.7	d__Bacteria;p__Eremiobacterota;c__JACPDS01;o__JACPDS01;f__;g__;s__	d__Bacteria	p__Eremiobacterota	c__JACPDS01	o__JACPDS01	f__	g__	s__
SweH27-29_MEGAHIT-group-1.70	d__Bacteria;p__Patescibacteria;c__Gracilibacteria;o__Peribacterales;f__Peribacteraceae;g__Peribacter;s__	d__Bacteria	p__Patescibacteria	c__Gracilibacteria	o__Peribacterales	f__Peribacteraceae	g__Peribacter	s__
SweH27-29_MEGAHIT-group-1.708	d__Bacteria;p__Myxococcota;c__UBA796;o__UBA796;f__JAFGLY01;g__CALDOK01;s__	d__Bacteria	p__Myxococcota	c__UBA796	o__UBA796	f__JAFGLY01	g__CALDOK01	s__
SweH27-29_MEGAHIT-group-1.725	d__Bacteria;p__Patescibacteria;c__ABY1;o__BM507;f__UBA917;g__;s__	d__Bacteria	p__Patescibacteria	c__ABY1	o__BM507	f__UBA917	g__	s__
SweH27-29_MEGAHIT-group-1.726	d__Bacteria;p__Omnitrophota;c__Koll11;o__Tantalellales;f__Tantalellaceae;g__Aadella;s__	d__Bacteria	p__Omnitrophota	c__Koll11	o__Tantalellales	f__Tantalellaceae	g__Aadella	s__
SweH27-29_MEGAHIT-group-1.728	d__Bacteria;p__Planctomycetota;c__Phycisphaerae;o__UBA1845;f__UTPLA1;g__;s__	d__Bacteria	p__Planctomycetota	c__Phycisphaerae	o__UBA1845	f__UTPLA1	g__	s__
SweH27-29_MEGAHIT-group-1.73	d__Bacteria;p__Patescibacteria;c__Paceibacteria;o__Paceibacterales;f__MHMH01;g__2-02-FULL-43-13;s__	d__Bacteria	p__Patescibacteria	c__Paceibacteria	o__Paceibacterales	f__MHMH01	g__2-02-FULL-43-13	s__
SweH27-29_MEGAHIT-group-1.733	d__Bacteria;p__Patescibacteria;c__ABY1;o__BM507;f__JAQTRU01;g__;s__	d__Bacteria	p__Patescibacteria	c__ABY1	o__BM507	f__JAQTRU01	g__	s__
SweH27-29_MEGAHIT-group-1.742	d__Bacteria;p__Patescibacteria;c__ABY1;o__UBA9570;f__XYC2-FULL-38-9;g__;s__	d__Bacteria	p__Patescibacteria	c__ABY1	o__UBA9570	f__XYC2-FULL-38-9	g__	s__
SweH27-29_MEGAHIT-group-1.744	d__Bacteria;p__CG03;c__SLGR01;o__SLGR01;f__JAFGSA01;g__;s__	d__Bacteria	p__CG03	c__SLGR01	o__SLGR01	f__JAFGSA01	g__	s__
SweH27-29_MEGAHIT-group-1.747	d__Bacteria;p__Planctomycetota;c__SKW154;o__SKW154;f__;g__;s__	d__Bacteria	p__Planctomycetota	c__SKW154	o__SKW154	f__	g__	s__
SweH27-29_MEGAHIT-group-1.759	d__Bacteria;p__Omnitrophota;c__Koll11;o__Gygaellales;f__Profunditerraquicolaceae;g__JAHIZC01;s__	d__Bacteria	p__Omnitrophota	c__Koll11	o__Gygaellales	f__Profunditerraquicolaceae	g__JAHIZC01	s__
SweH27-29_MEGAHIT-group-1.76	d__Bacteria;p__Patescibacteria;c__ABY1;o__JACPHY01;f__JACPHY01;g__;s__	d__Bacteria	p__Patescibacteria	c__ABY1	o__JACPHY01	f__JACPHY01	g__	s__
SweH27-29_MEGAHIT-group-1.761	d__Bacteria;p__Margulisbacteria;c__Termititenacia;o__;f__;g__;s__	d__Bacteria	p__Margulisbacteria	c__Termititenacia	o__	f__	g__	s__
SweH27-29_MEGAHIT-group-1.764	d__Bacteria;p__Omnitrophota;c__Koll11;o__Gygaellales;f__Profunditerraquicolaceae;g__;s__	d__Bacteria	p__Omnitrophota	c__Koll11	o__Gygaellales	f__Profunditerraquicolaceae	g__	s__
SweH27-29_MEGAHIT-group-1.765	d__Bacteria;p__Patescibacteria;c__Paceibacteria;o__Paceibacterales;f__JAQTPW01;g__JAQTPW01;s__	d__Bacteria	p__Patescibacteria	c__Paceibacteria	o__Paceibacterales	f__JAQTPW01	g__JAQTPW01	s__
SweH27-29_MEGAHIT-group-1.774	d__Bacteria;p__Myxococcota;c__Polyangia;o__DRWM01;f__DRWM01;g__;s__	d__Bacteria	p__Myxococcota	c__Polyangia	o__DRWM01	f__DRWM01	g__	s__
SweH27-29_MEGAHIT-group-1.780	d__Bacteria;p__Omnitrophota;c__Koll11;o__Gygaellales;f__Profunditerraquicolaceae;g__JAHKAP01;s__	d__Bacteria	p__Omnitrophota	c__Koll11	o__Gygaellales	f__Profunditerraquicolaceae	g__JAHKAP01	s__
SweH27-29_MEGAHIT-group-1.781	d__Bacteria;p__Omnitrophota;c__Koll11;o__Tantalellales;f__Tantalellaceae;g__BS750m-G21;s__	d__Bacteria	p__Omnitrophota	c__Koll11	o__Tantalellales	f__Tantalellaceae	g__BS750m-G21	s__
SweH27-29_MEGAHIT-group-1.796	d__Bacteria;p__Chloroflexota;c__Dehalococcoidia;o__Dehalococcoidales;f__UBA2162;g__;s__	d__Bacteria	p__Chloroflexota	c__Dehalococcoidia	o__Dehalococcoidales	f__UBA2162	g__	s__
SweH27-29_MEGAHIT-group-1.799	d__Bacteria;p__Patescibacteria;c__ABY1;o__SG8-24;f__GWF2-40-263;g__;s__	d__Bacteria	p__Patescibacteria	c__ABY1	o__SG8-24	f__GWF2-40-263	g__	s__
SweH27-29_MEGAHIT-group-1.8	d__Bacteria;p__Margulisbacteria;c__WOR-1;o__O2-12-FULL-45-9;f__XYB2-FULL-48-7;g__;s__	d__Bacteria	p__Margulisbacteria	c__WOR-1	o__O2-12-FULL-45-9	f__XYB2-FULL-48-7	g__	s__
SweH27-29_MEGAHIT-group-1.803	d__Bacteria;p__Omnitrophota;c__Koll11;o__Pluralincolimonadales;f__;g__;s__	d__Bacteria	p__Omnitrophota	c__Koll11	o__Pluralincolimonadales	f__	g__	s__
SweH27-29_MEGAHIT-group-1.804	d__Bacteria;p__Patescibacteria;c__Paceibacteria;o__RBG-13-40-8-A;f__;g__;s__	d__Bacteria	p__Patescibacteria	c__Paceibacteria	o__RBG-13-40-8-A	f__	g__	s__
SweH27-29_MEGAHIT-group-1.814	d__Bacteria;p__Patescibacteria;c__Paceibacteria;o__UBA10092;f__UBA10092;g__UBA10092;s__	d__Bacteria	p__Patescibacteria	c__Paceibacteria	o__UBA10092	f__UBA10092	g__UBA10092	s__
SweH27-29_MEGAHIT-group-1.819	d__Bacteria;p__Patescibacteria;c__Paceibacteria;o__UBA9973;f__UBA12079;g__;s__	d__Bacteria	p__Patescibacteria	c__Paceibacteria	o__UBA9973	f__UBA12079	g__	s__
SweH27-29_MEGAHIT-group-1.82	d__Bacteria;p__Omnitrophota;c__Koll11;o__Zapsychrales;f__JAKLDJ01;g__;s__	d__Bacteria	p__Omnitrophota	c__Koll11	o__Zapsychrales	f__JAKLDJ01	g__	s__
SweH27-29_MEGAHIT-group-1.822	d__Bacteria;p__Margulisbacteria;c__WOR-1;o__O2-12-FULL-45-9;f__O2-12-FULL-45-9;g__;s__	d__Bacteria	p__Margulisbacteria	c__WOR-1	o__O2-12-FULL-45-9	f__O2-12-FULL-45-9	g__	s__
SweH27-29_MEGAHIT-group-1.828	d__Bacteria;p__Patescibacteria;c__ABY1;o__;f__;g__;s__	d__Bacteria	p__Patescibacteria	c__ABY1	o__	f__	g__	s__
SweH27-29_MEGAHIT-group-1.831	d__Bacteria;p__Patescibacteria;c__Gracilibacteria;o__JAHISY01;f__JAHISY01;g__;s__	d__Bacteria	p__Patescibacteria	c__Gracilibacteria	o__JAHISY01	f__JAHISY01	g__	s__
SweH27-29_MEGAHIT-group-1.834	d__Bacteria;p__Omnitrophota;c__Koll11;o__Gygaellales;f__Profunditerraquicolaceae;g__JAHIZC01;s__	d__Bacteria	p__Omnitrophota	c__Koll11	o__Gygaellales	f__Profunditerraquicolaceae	g__JAHIZC01	s__
SweH27-29_MEGAHIT-group-1.835	d__Bacteria;p__Planctomycetota;c__Phycisphaerae;o__Sedimentisphaerales;f__SG8-4;g__Fen-1362;s__	d__Bacteria	p__Planctomycetota	c__Phycisphaerae	o__Sedimentisphaerales	f__SG8-4	g__Fen-1362	s__
SweH27-29_MEGAHIT-group-1.837	d__Bacteria;p__Margulisbacteria;c__WOR-1;o__O2-12-FULL-45-9;f__O2-12-FULL-45-9;g__GCA-2774365;s__	d__Bacteria	p__Margulisbacteria	c__WOR-1	o__O2-12-FULL-45-9	f__O2-12-FULL-45-9	g__GCA-2774365	s__
SweH27-29_MEGAHIT-group-1.84	d__Bacteria;p__Omnitrophota;c__Koll11;o__Gygaellales;f__JAHJCI01;g__JAHJCI01;s__	d__Bacteria	p__Omnitrophota	c__Koll11	o__Gygaellales	f__JAHJCI01	g__JAHJCI01	s__
SweH27-29_MEGAHIT-group-1.842	d__Bacteria;p__Patescibacteria;c__Andersenbacteria;o__UBA10190;f__UBA10190;g__;s__	d__Bacteria	p__Patescibacteria	c__Andersenbacteria	o__UBA10190	f__UBA10190	g__	s__
SweH27-29_MEGAHIT-group-1.846	d__Bacteria;p__Patescibacteria;c__Paceibacteria;o__UBA6257;f__UBA9933;g__QYPD01;s__	d__Bacteria	p__Patescibacteria	c__Paceibacteria	o__UBA6257	f__UBA9933	g__QYPD01	s__
SweH27-29_MEGAHIT-group-1.849	d__Bacteria;p__CG03;c__CG03;o__CG03;f__CG03;g__;s__	d__Bacteria	p__CG03	c__CG03	o__CG03	f__CG03	g__	s__
SweH27-29_MEGAHIT-group-1.85	d__Bacteria;p__Elusimicrobiota;c__;o__;f__;g__;s__	d__Bacteria	p__Elusimicrobiota	c__	o__	f__	g__	s__
SweH27-29_MEGAHIT-group-1.852	d__Bacteria;p__Desulfobacterota;c__DSM-4660;o__Desulfatiglandales;f__HGW-15;g__;s__	d__Bacteria	p__Desulfobacterota	c__DSM-4660	o__Desulfatiglandales	f__HGW-15	g__	s__
SweH27-29_MEGAHIT-group-1.858	d__Bacteria;p__Planctomycetota;c__SZUA-567;o__;f__;g__;s__	d__Bacteria	p__Planctomycetota	c__SZUA-567	o__	f__	g__	s__
SweH27-29_MEGAHIT-group-1.866	d__Bacteria;p__Elusimicrobiota;c__Endomicrobiia;o__Endomicrobiales;f__;g__;s__	d__Bacteria	p__Elusimicrobiota	c__Endomicrobiia	o__Endomicrobiales	f__	g__	s__
SweH27-29_MEGAHIT-group-1.867	d__Bacteria;p__Omnitrophota;c__Koll11;o__JABMRN01;f__RBG-13-46-9;g__;s__	d__Bacteria	p__Omnitrophota	c__Koll11	o__JABMRN01	f__RBG-13-46-9	g__	s__
SweH27-29_MEGAHIT-group-1.874	d__Bacteria;p__Pseudomonadota;c__Alphaproteobacteria;o__Rhizobiales;f__Xanthobacteraceae;g__Bradyrhizobium;s__	d__Bacteria	p__Pseudomonadota	c__Alphaproteobacteria	o__Rhizobiales	f__Xanthobacteraceae	g__Bradyrhizobium	s__
SweH27-29_MEGAHIT-group-1.879	d__Bacteria;p__Patescibacteria;c__ABY1;o__BM507;f__XYC2-FULL-47-12;g__;s__	d__Bacteria	p__Patescibacteria	c__ABY1	o__BM507	f__XYC2-FULL-47-12	g__	s__
SweH27-29_MEGAHIT-group-1.881	d__Bacteria;p__Omnitrophota;c__Koll11;o__Tantalellales;f__Tantalellaceae;g__;s__	d__Bacteria	p__Omnitrophota	c__Koll11	o__Tantalellales	f__Tantalellaceae	g__	s__
SweH27-29_MEGAHIT-group-1.882	d__Bacteria;p__Zixibacteria;c__MSB-5A5;o__GN15;f__FEB-12;g__;s__	d__Bacteria	p__Zixibacteria	c__MSB-5A5	o__GN15	f__FEB-12	g__	s__
SweH27-29_MEGAHIT-group-1.884	d__Bacteria;p__Patescibacteria;c__ABY1;o__SG8-24;f__UBA9568;g__;s__	d__Bacteria	p__Patescibacteria	c__ABY1	o__SG8-24	f__UBA9568	g__	s__
SweH27-29_MEGAHIT-group-1.892	d__Bacteria;p__Bacteroidota;c__Bacteroidia;o__Flavobacteriales;f__NORP154;g__;s__	d__Bacteria	p__Bacteroidota	c__Bacteroidia	o__Flavobacteriales	f__NORP154	g__	s__
SweH27-29_MEGAHIT-group-1.912	d__Bacteria;p__JAGLYR01;c__JAGLYR01;o__JALGWA01;f__JALGWB01;g__JALGZP01;s__	d__Bacteria	p__JAGLYR01	c__JAGLYR01	o__JALGWA01	f__JALGWB01	g__JALGZP01	s__
SweH27-29_MEGAHIT-group-1.923	d__Bacteria;p__Patescibacteria;c__Gracilibacteria;o__UBA1369;f__LOWO2-01-FULL-3;g__WJKQ01;s__	d__Bacteria	p__Patescibacteria	c__Gracilibacteria	o__UBA1369	f__LOWO2-01-FULL-3	g__WJKQ01	s__
SweH27-29_MEGAHIT-group-1.925	d__Bacteria;p__Actinomycetota;c__Acidimicrobiia;o__UBA5794;f__UBA11373;g__VGBK01;s__	d__Bacteria	p__Actinomycetota	c__Acidimicrobiia	o__UBA5794	f__UBA11373	g__VGBK01	s__
SweH27-29_MEGAHIT-group-1.93	d__Bacteria;p__Zixibacteria;c__MSB-5A5;o__MSB-5A5;f__SM1-73;g__CAIVRH01;s__	d__Bacteria	p__Zixibacteria	c__MSB-5A5	o__MSB-5A5	f__SM1-73	g__CAIVRH01	s__
SweH27-29_MEGAHIT-group-1.939	d__Bacteria;p__Planctomycetota;c__Planctomycetia;o__Pirellulales;f__Thermoguttaceae;g__;s__	d__Bacteria	p__Planctomycetota	c__Planctomycetia	o__Pirellulales	f__Thermoguttaceae	g__	s__
SweH27-29_MEGAHIT-group-1.940	d__Bacteria;p__Bacteroidota;c__Bacteroidia;o__Bacteroidales;f__FEN-979;g__QYOJ01;s__	d__Bacteria	p__Bacteroidota	c__Bacteroidia	o__Bacteroidales	f__FEN-979	g__QYOJ01	s__
SweH27-29_MEGAHIT-group-1.947	d__Bacteria;p__Patescibacteria;c__ABY1;o__Magasanikbacterales;f__GWA2-37-8;g__SCQK01;s__	d__Bacteria	p__Patescibacteria	c__ABY1	o__Magasanikbacterales	f__GWA2-37-8	g__SCQK01	s__
SweH27-29_MEGAHIT-group-1.958	d__Bacteria;p__Elusimicrobiota;c__UBA5214;o__;f__;g__;s__	d__Bacteria	p__Elusimicrobiota	c__UBA5214	o__	f__	g__	s__
SweH27-29_MEGAHIT-group-1.965	d__Bacteria;p__JACRDZ01;c__JAQUKH01;o__JAQUKH01;f__JAQUKH01;g__JAQUKH01;s__	d__Bacteria	p__JACRDZ01	c__JAQUKH01	o__JAQUKH01	f__JAQUKH01	g__JAQUKH01	s__
SweH27-29_MEGAHIT-group-1.972	d__Bacteria;p__Elusimicrobiota;c__;o__;f__;g__;s__	d__Bacteria	p__Elusimicrobiota	c__	o__	f__	g__	s__
SweH27-29_MEGAHIT-group-1.981	d__Bacteria;p__Patescibacteria;c__ABY1;o__Magasanikbacterales;f__UBA922;g__;s__	d__Bacteria	p__Patescibacteria	c__ABY1	o__Magasanikbacterales	f__UBA922	g__	s__
SweH27-29_MEGAHIT-group-1.984	d__Bacteria;p__Omnitrophota;c__Koll11;o__Gygaellales;f__Profunditerraquicolaceae;g__UBA1562;s__	d__Bacteria	p__Omnitrophota	c__Koll11	o__Gygaellales	f__Profunditerraquicolaceae	g__UBA1562	s__
SweH27-29_MEGAHIT-group-1.985	d__Bacteria;p__JABDJQ01;c__JABDJQ01;o__JABDJQ01;f__JABDJQ01;g__;s__	d__Bacteria	p__JABDJQ01	c__JABDJQ01	o__JABDJQ01	f__JABDJQ01	g__	s__
SweH30-32_MEGAHIT-group-2.10	d__Bacteria;p__Elusimicrobiota;c__Elusimicrobia;o__UBA1565;f__UBA1565;g__;s__	d__Bacteria	p__Elusimicrobiota	c__Elusimicrobia	o__UBA1565	f__UBA1565	g__	s__
SweH30-32_MEGAHIT-group-2.103	d__Bacteria;p__Desulfobacterota;c__Desulfobacteria;o__Desulfobacterales;f__UBA11574;g__;s__	d__Bacteria	p__Desulfobacterota	c__Desulfobacteria	o__Desulfobacterales	f__UBA11574	g__	s__
SweH30-32_MEGAHIT-group-2.107	d__Bacteria;p__Patescibacteria;c__Microgenomatia;o__UBA1400;f__PJMF01;g__UBA10119;s__	d__Bacteria	p__Patescibacteria	c__Microgenomatia	o__UBA1400	f__PJMF01	g__UBA10119	s__
SweH30-32_MEGAHIT-group-2.112	d__Bacteria;p__Pseudomonadota;c__Gammaproteobacteria;o__Burkholderiales;f__Gallionellaceae;g__Sideroxyarcus;s__	d__Bacteria	p__Pseudomonadota	c__Gammaproteobacteria	o__Burkholderiales	f__Gallionellaceae	g__Sideroxyarcus	s__
SweH30-32_MEGAHIT-group-2.118	d__Bacteria;p__Desulfobacterota;c__Desulfobacteria;o__Desulfobacterales;f__Desulfobacteraceae;g__Desulfobacula;s__	d__Bacteria	p__Desulfobacterota	c__Desulfobacteria	o__Desulfobacterales	f__Desulfobacteraceae	g__Desulfobacula	s__
SweH30-32_MEGAHIT-group-2.120	d__Bacteria;p__Pseudomonadota;c__Gammaproteobacteria;o__Burkholderiales;f__Rhodocyclaceae;g__Sulfuritalea;s__	d__Bacteria	p__Pseudomonadota	c__Gammaproteobacteria	o__Burkholderiales	f__Rhodocyclaceae	g__Sulfuritalea	s__
SweH30-32_MEGAHIT-group-2.121	d__Bacteria;p__Patescibacteria;c__Microgenomatia;o__UBA1400;f__UBA12108;g__CAJAUT01;s__	d__Bacteria	p__Patescibacteria	c__Microgenomatia	o__UBA1400	f__UBA12108	g__CAJAUT01	s__
SweH30-32_MEGAHIT-group-2.13	d__Bacteria;p__Pseudomonadota;c__Gammaproteobacteria;o__Burkholderiales;f__Thiobacillaceae;g__Thiobacillus;s__	d__Bacteria	p__Pseudomonadota	c__Gammaproteobacteria	o__Burkholderiales	f__Thiobacillaceae	g__Thiobacillus	s__
SweH30-32_MEGAHIT-group-2.131	d__Bacteria;p__Bacteroidota;c__Bacteroidia;o__Bacteroidales;f__GWF2-38-335;g__;s__	d__Bacteria	p__Bacteroidota	c__Bacteroidia	o__Bacteroidales	f__GWF2-38-335	g__	s__
SweH30-32_MEGAHIT-group-2.133	d__Bacteria;p__Chloroflexota;c__Anaerolineae;o__Anaerolineales;f__Villigracilaceae;g__;s__	d__Bacteria	p__Chloroflexota	c__Anaerolineae	o__Anaerolineales	f__Villigracilaceae	g__	s__
SweH30-32_MEGAHIT-group-2.138	d__Bacteria;p__Patescibacteria;c__JABMPQ01;o__JABMPQ01;f__JABMPQ01;g__JABMPQ01;s__	d__Bacteria	p__Patescibacteria	c__JABMPQ01	o__JABMPQ01	f__JABMPQ01	g__JABMPQ01	s__
SweH30-32_MEGAHIT-group-2.14	d__Bacteria;p__Omnitrophota;c__Koll11;o__B26-G9;f__B26-G9;g__;s__	d__Bacteria	p__Omnitrophota	c__Koll11	o__B26-G9	f__B26-G9	g__	s__
SweH30-32_MEGAHIT-group-2.140	d__Bacteria;p__Spirochaetota;c__Spirochaetia;o__Treponematales;f__UBA12059;g__MIBM01;s__	d__Bacteria	p__Spirochaetota	c__Spirochaetia	o__Treponematales	f__UBA12059	g__MIBM01	s__
SweH30-32_MEGAHIT-group-2.141	d__Bacteria;p__Pseudomonadota;c__Gammaproteobacteria;o__Burkholderiales;f__Gallionellaceae;g__Sideroxyarcus;s__	d__Bacteria	p__Pseudomonadota	c__Gammaproteobacteria	o__Burkholderiales	f__Gallionellaceae	g__Sideroxyarcus	s__
SweH30-32_MEGAHIT-group-2.19	d__Bacteria;p__Acidobacteriota;c__Aminicenantia;o__UBA2199;f__UBA2199;g__UBA2199;s__	d__Bacteria	p__Acidobacteriota	c__Aminicenantia	o__UBA2199	f__UBA2199	g__UBA2199	s__
SweH30-32_MEGAHIT-group-2.20	d__Bacteria;p__Desulfobacterota;c__Desulfobulbia;o__Desulfobulbales;f__Desulfocapsaceae;g__UBA2270;s__	d__Bacteria	p__Desulfobacterota	c__Desulfobulbia	o__Desulfobulbales	f__Desulfocapsaceae	g__UBA2270	s__
SweH30-32_MEGAHIT-group-2.34	d__Bacteria;p__Zixibacteria;c__MSB-5A5;o__GN15;f__FEB-12;g__DAOWMZ01;s__	d__Bacteria	p__Zixibacteria	c__MSB-5A5	o__GN15	f__FEB-12	g__DAOWMZ01	s__
SweH30-32_MEGAHIT-group-2.35	d__Bacteria;p__SAR324;c__SAR324;o__XYD2-FULL-50-16;f__JAHJRI01;g__JAHJRI01;s__	d__Bacteria	p__SAR324	c__SAR324	o__XYD2-FULL-50-16	f__JAHJRI01	g__JAHJRI01	s__
SweH30-32_MEGAHIT-group-2.36	d__Bacteria;p__Ratteibacteria;c__UBA8468;o__MWAK01;f__MWAK01;g__JAHJUB01;s__	d__Bacteria	p__Ratteibacteria	c__UBA8468	o__MWAK01	f__MWAK01	g__JAHJUB01	s__
SweH30-32_MEGAHIT-group-2.40	d__Bacteria;p__Chloroflexota;c__Anaerolineae;o__Anaerolineales;f__Villigracilaceae;g__UBA12087;s__	d__Bacteria	p__Chloroflexota	c__Anaerolineae	o__Anaerolineales	f__Villigracilaceae	g__UBA12087	s__
SweH30-32_MEGAHIT-group-2.41	d__Bacteria;p__Bacteroidota;c__Bacteroidia;o__Bacteroidales;f__BM523;g__;s__	d__Bacteria	p__Bacteroidota	c__Bacteroidia	o__Bacteroidales	f__BM523	g__	s__
SweH30-32_MEGAHIT-group-2.44	d__Bacteria;p__Desulfobacterota;c__Desulfarculia;o__Desulfarculales;f__Desulfarculaceae;g__SURF-10;s__	d__Bacteria	p__Desulfobacterota	c__Desulfarculia	o__Desulfarculales	f__Desulfarculaceae	g__SURF-10	s__
SweH30-32_MEGAHIT-group-2.49	d__Bacteria;p__Desulfobacterota;c__Desulfobacteria;o__Desulfobacterales;f__Desulfobacteraceae;g__Desulfobacula;s__	d__Bacteria	p__Desulfobacterota	c__Desulfobacteria	o__Desulfobacterales	f__Desulfobacteraceae	g__Desulfobacula	s__
SweH30-32_MEGAHIT-group-2.5	d__Bacteria;p__Patescibacteria;c__Microgenomatia;o__UBA1400;f__UBA12108;g__LCPA01;s__	d__Bacteria	p__Patescibacteria	c__Microgenomatia	o__UBA1400	f__UBA12108	g__LCPA01	s__
SweH30-32_MEGAHIT-group-2.70	d__Bacteria;p__Zixibacteria;c__MSB-5A5;o__CAIYYT01;f__CAIYYT01;g__;s__	d__Bacteria	p__Zixibacteria	c__MSB-5A5	o__CAIYYT01	f__CAIYYT01	g__	s__
SweH30-32_MEGAHIT-group-2.75	d__Bacteria;p__Patescibacteria;c__ABY1;o__SG8-24;f__SG8-24;g__UBA1561;s__	d__Bacteria	p__Patescibacteria	c__ABY1	o__SG8-24	f__SG8-24	g__UBA1561	s__
SweH30-32_MEGAHIT-group-2.86	d__Bacteria;p__Desulfobacterota;c__Desulfobacteria;o__Desulfobacterales;f__RPRI01;g__RPRI01;s__	d__Bacteria	p__Desulfobacterota	c__Desulfobacteria	o__Desulfobacterales	f__RPRI01	g__RPRI01	s__
SweH30-32_MEGAHIT-group-2.90	d__Bacteria;p__Zixibacteria;c__MSB-5A5;o__GN15;f__PGXB01;g__;s__	d__Bacteria	p__Zixibacteria	c__MSB-5A5	o__GN15	f__PGXB01	g__	s__
SweH30-32_MEGAHIT-group-2.91	d__Bacteria;p__Desulfobacterota;c__UBA8473;o__UBA8473;f__UBA8473;g__UBA8473;s__	d__Bacteria	p__Desulfobacterota	c__UBA8473	o__UBA8473	f__UBA8473	g__UBA8473	s__
SweH30-32_MEGAHIT-group-2.94	d__Bacteria;p__Planctomycetota;c__B15-G4;o__B15-G4;f__;g__;s__	d__Bacteria	p__Planctomycetota	c__B15-G4	o__B15-G4	f__	g__	s__
SweH30-32_MEGAHIT-group-2.99	d__Bacteria;p__Desulfobacterota;c__Desulfobacteria;o__Desulfobacterales;f__;g__;s__	d__Bacteria	p__Desulfobacterota	c__Desulfobacteria	o__Desulfobacterales	f__	g__	s__
SweH33-35_MEGAHIT-group-3.104	d__Bacteria;p__CG03;c__CG03;o__CG03;f__CG03;g__;s__	d__Bacteria	p__CG03	c__CG03	o__CG03	f__CG03	g__	s__
SweH33-35_MEGAHIT-group-3.115	d__Bacteria;p__Patescibacteria;c__Paceibacteria;o__JAHISW01;f__Tagabacteraceae;g__;s__	d__Bacteria	p__Patescibacteria	c__Paceibacteria	o__JAHISW01	f__Tagabacteraceae	g__	s__
SweH33-35_MEGAHIT-group-3.116	d__Bacteria;p__Patescibacteria;c__Microgenomatia;o__GWA2-44-7;f__UBA8517;g__JAHKAL01;s__	d__Bacteria	p__Patescibacteria	c__Microgenomatia	o__GWA2-44-7	f__UBA8517	g__JAHKAL01	s__
SweH33-35_MEGAHIT-group-3.119	d__Bacteria;p__Omnitrophota;c__Koll11;o__2-01-FULL-45-10;f__;g__;s__	d__Bacteria	p__Omnitrophota	c__Koll11	o__2-01-FULL-45-10	f__	g__	s__
SweH33-35_MEGAHIT-group-3.125	d__Bacteria;p__Acidobacteriota;c__UBA6911;o__RPQK01;f__RPQK01;g__;s__	d__Bacteria	p__Acidobacteriota	c__UBA6911	o__RPQK01	f__RPQK01	g__	s__
SweH33-35_MEGAHIT-group-3.13	d__Bacteria;p__Myxococcota;c__Polyangia;o__HGW-17;f__JAJRWW01;g__;s__	d__Bacteria	p__Myxococcota	c__Polyangia	o__HGW-17	f__JAJRWW01	g__	s__
SweH33-35_MEGAHIT-group-3.130	d__Bacteria;p__Patescibacteria;c__ABY1;o__Magasanikbacterales;f__UBA922;g__JABIBU01;s__	d__Bacteria	p__Patescibacteria	c__ABY1	o__Magasanikbacterales	f__UBA922	g__JABIBU01	s__
SweH33-35_MEGAHIT-group-3.139	d__Bacteria;p__Verrucomicrobiota;c__Kiritimatiellia;o__JAAZAB01;f__JAAZAB01;g__VSJD01;s__	d__Bacteria	p__Verrucomicrobiota	c__Kiritimatiellia	o__JAAZAB01	f__JAAZAB01	g__VSJD01	s__
SweH33-35_MEGAHIT-group-3.144	d__Bacteria;p__Patescibacteria;c__Paceibacteria;o__UBA9983;f__UBA9983;g__JAHIER01;s__	d__Bacteria	p__Patescibacteria	c__Paceibacteria	o__UBA9983	f__UBA9983	g__JAHIER01	s__
SweH33-35_MEGAHIT-group-3.15	d__Bacteria;p__Desulfobacterota;c__Desulfovibrionia;o__Desulfovibrionales;f__Desulfovibrionaceae;g__Pseudodesulfovibrio;s__	d__Bacteria	p__Desulfobacterota	c__Desulfovibrionia	o__Desulfovibrionales	f__Desulfovibrionaceae	g__Pseudodesulfovibrio	s__
SweH33-35_MEGAHIT-group-3.28	d__Bacteria;p__Patescibacteria;c__Paceibacteria;o__Paceibacterales;f__Staskawiczbacteraceae;g__;s__	d__Bacteria	p__Patescibacteria	c__Paceibacteria	o__Paceibacterales	f__Staskawiczbacteraceae	g__	s__
SweH33-35_MEGAHIT-group-3.41	d__Bacteria;p__QNDG01;c__QNDG01;o__QNDG01;f__DSAB01;g__;s__	d__Bacteria	p__QNDG01	c__QNDG01	o__QNDG01	f__DSAB01	g__	s__
SweH33-35_MEGAHIT-group-3.47	d__Bacteria;p__Planctomycetota;c__Planctomycetia;o__Pirellulales;f__Thermoguttaceae;g__;s__	d__Bacteria	p__Planctomycetota	c__Planctomycetia	o__Pirellulales	f__Thermoguttaceae	g__	s__
SweH33-35_MEGAHIT-group-3.50	d__Bacteria;p__JAHJDO01;c__JAHJDO01;o__JAHJDO01;f__JAHJDO01;g__JAHJDO01;s__	d__Bacteria	p__JAHJDO01	c__JAHJDO01	o__JAHJDO01	f__JAHJDO01	g__JAHJDO01	s__
SweH33-35_MEGAHIT-group-3.64	d__Bacteria;p__Patescibacteria;c__Microgenomatia;o__GWA2-44-7;f__UBA8517;g__;s__	d__Bacteria	p__Patescibacteria	c__Microgenomatia	o__GWA2-44-7	f__UBA8517	g__	s__
SweH33-35_MEGAHIT-group-3.76	d__Bacteria;p__Planctomycetota;c__Phycisphaerae;o__Sedimentisphaerales;f__SG8-4;g__NIOZ-UU13;s__	d__Bacteria	p__Planctomycetota	c__Phycisphaerae	o__Sedimentisphaerales	f__SG8-4	g__NIOZ-UU13	s__
SweH33-35_MEGAHIT-group-3.85	d__Bacteria;p__Chloroflexota;c__Anaerolineae;o__Anaerolineales;f__Villigracilaceae;g__CG2-30-58-95;s__	d__Bacteria	p__Chloroflexota	c__Anaerolineae	o__Anaerolineales	f__Villigracilaceae	g__CG2-30-58-95	s__
SweH33-35_MEGAHIT-group-3.92	d__Bacteria;p__VGIX01;c__VGIX01;o__VGIX01;f__VGIX01;g__;s__	d__Bacteria	p__VGIX01	c__VGIX01	o__VGIX01	f__VGIX01	g__	s__
SweH33-35_MEGAHIT-group-3.94	d__Bacteria;p__Patescibacteria;c__ABY1;o__UBA2196;f__GWA2-42-15;g__;s__	d__Bacteria	p__Patescibacteria	c__ABY1	o__UBA2196	f__GWA2-42-15	g__	s__
SweH33-35_MEGAHIT-group-3.98	d__Bacteria;p__Patescibacteria;c__ABY1;o__Veblenbacterales;f__UBA10138;g__UBA10001;s__	d__Bacteria	p__Patescibacteria	c__ABY1	o__Veblenbacterales	f__UBA10138	g__UBA10001	s__
SweH36_LR-C11734	d__Bacteria;p__Patescibacteria;c__Paceibacteria;o__UBA9973;f__UBA9973;g__UBA9973;s__	d__Bacteria	p__Patescibacteria	c__Paceibacteria	o__UBA9973	f__UBA9973	g__UBA9973	s__
SweH36_LR-C14009	d__Bacteria;p__Campylobacterota;c__Campylobacteria;o__Campylobacterales;f__Sulfurimonadaceae;g__Sulfuricurvum;s__	d__Bacteria	p__Campylobacterota	c__Campylobacteria	o__Campylobacterales	f__Sulfurimonadaceae	g__Sulfuricurvum	s__
SweH36_LR-C29390	d__Bacteria;p__Patescibacteria;c__Paceibacteria;o__UBA6257;f__UBA9933;g__DAHWFZ01;s__	d__Bacteria	p__Patescibacteria	c__Paceibacteria	o__UBA6257	f__UBA9933	g__DAHWFZ01	s__
SweH36_LR-C5392	d__Bacteria;p__Omnitrophota;c__Koll11;o__Gygaellales;f__Profunditerraquicolaceae;g__BS750m-G77;s__	d__Bacteria	p__Omnitrophota	c__Koll11	o__Gygaellales	f__Profunditerraquicolaceae	g__BS750m-G77	s__
SweH36_LR-C8967	d__Bacteria;p__Desulfobacterota;c__Desulfobacteria;o__Desulfobacterales;f__JAHIVH01;g__JAHIVH01;s__	d__Bacteria	p__Desulfobacterota	c__Desulfobacteria	o__Desulfobacterales	f__JAHIVH01	g__JAHIVH01	s__
SweH36_LR-mb.135	d__Bacteria;p__Patescibacteria;c__Paceibacteria;o__UBA9973;f__Zambryskibacteraceae;g__UBA5004;s__	d__Bacteria	p__Patescibacteria	c__Paceibacteria	o__UBA9973	f__Zambryskibacteraceae	g__UBA5004	s__
SweH36_LR-mb.192	d__Bacteria;p__Bacteroidota;c__Bacteroidia;o__Bacteroidales;f__FEN-979;g__;s__	d__Bacteria	p__Bacteroidota	c__Bacteroidia	o__Bacteroidales	f__FEN-979	g__	s__
SweH36_LR-mb.236	d__Bacteria;p__Omnitrophota;c__Koll11;o__JAHIPI01;f__JAHIPI01;g__JAHIPI01;s__	d__Bacteria	p__Omnitrophota	c__Koll11	o__JAHIPI01	f__JAHIPI01	g__JAHIPI01	s__
SweH36_LR-mb.240	d__Bacteria;p__Desulfobacterota;c__Desulfobacteria;o__Desulfobacterales;f__Desulfatirhabdiaceae;g__RAAP-1;s__	d__Bacteria	p__Desulfobacterota	c__Desulfobacteria	o__Desulfobacterales	f__Desulfatirhabdiaceae	g__RAAP-1	s__
SweH36_LR-mb.251	d__Bacteria;p__Desulfobacterota;c__Desulfobacteria;o__Desulfobacterales;f__UBA11574;g__Desulfatibia;s__	d__Bacteria	p__Desulfobacterota	c__Desulfobacteria	o__Desulfobacterales	f__UBA11574	g__Desulfatibia	s__
SweH36_LR-mb.260	d__Bacteria;p__Desulfobacterota;c__Desulfobacteria;o__Desulfobacterales;f__Desulfolunaceae;g__DYJE01;s__	d__Bacteria	p__Desulfobacterota	c__Desulfobacteria	o__Desulfobacterales	f__Desulfolunaceae	g__DYJE01	s__
SweH36_LR-mb.314	d__Bacteria;p__Omnitrophota;c__Koll11;o__JAHIPI01;f__JAHIPI01;g__JAHIPI01;s__	d__Bacteria	p__Omnitrophota	c__Koll11	o__JAHIPI01	f__JAHIPI01	g__JAHIPI01	s__
SweH36_LR-mb.331	d__Bacteria;p__Omnitrophota;c__Koll11;o__B26-G9;f__B26-G9;g__JAGLQQ01;s__	d__Bacteria	p__Omnitrophota	c__Koll11	o__B26-G9	f__B26-G9	g__JAGLQQ01	s__
SweH36_LR-mb.357	d__Bacteria;p__Patescibacteria;c__ABY1;o__UBA2591;f__;g__;s__	d__Bacteria	p__Patescibacteria	c__ABY1	o__UBA2591	f__	g__	s__
SweH36_LR-mb.386	d__Bacteria;p__Patescibacteria;c__ABY1;o__BM507;f__GWC2-42-12;g__JACPHD01;s__	d__Bacteria	p__Patescibacteria	c__ABY1	o__BM507	f__GWC2-42-12	g__JACPHD01	s__
SweH36_LR-mb.388	d__Bacteria;p__Pseudomonadota;c__Gammaproteobacteria;o__Burkholderiales;f__SG8-41;g__PALSA-1004;s__	d__Bacteria	p__Pseudomonadota	c__Gammaproteobacteria	o__Burkholderiales	f__SG8-41	g__PALSA-1004	s__
SweH36_LR-mb.402	d__Bacteria;p__Patescibacteria;c__Paceibacteria;o__2-02-FULL-40-12;f__GWA2-44-9;g__2-01-FULL-41-21;s__	d__Bacteria	p__Patescibacteria	c__Paceibacteria	o__2-02-FULL-40-12	f__GWA2-44-9	g__2-01-FULL-41-21	s__
SweH36_LR-mb.416	d__Bacteria;p__Patescibacteria;c__Paceibacteria;o__Paceibacterales;f__JAQTPW01;g__;s__	d__Bacteria	p__Patescibacteria	c__Paceibacteria	o__Paceibacterales	f__JAQTPW01	g__	s__
SweH36_LR-mb.439	d__Bacteria;p__Patescibacteria;c__Paceibacteria;o__Paceibacterales;f__JAQTPW01;g__JAQTPW01;s__	d__Bacteria	p__Patescibacteria	c__Paceibacteria	o__Paceibacterales	f__JAQTPW01	g__JAQTPW01	s__
SweH36_LR-mb.442	d__Bacteria;p__Patescibacteria;c__ABY1;o__BM507;f__GWC2-42-12;g__;s__	d__Bacteria	p__Patescibacteria	c__ABY1	o__BM507	f__GWC2-42-12	g__	s__
SweH36_LR-mb.45	d__Bacteria;p__Patescibacteria;c__Paceibacteria;o__UBA6257;f__2-01-FULL-56-20;g__MHLB01;s__	d__Bacteria	p__Patescibacteria	c__Paceibacteria	o__UBA6257	f__2-01-FULL-56-20	g__MHLB01	s__
SweH36_LR-mb.5	d__Bacteria;p__Patescibacteria;c__Paceibacteria;o__UBA9973;f__UBA2103;g__C7867-001;s__	d__Bacteria	p__Patescibacteria	c__Paceibacteria	o__UBA9973	f__UBA2103	g__C7867-001	s__
SweH36_LR-mb.506	d__Bacteria;p__Chloroflexota;c__Dehalococcoidia;o__Dehalococcoidales;f__RBG-16-60-22;g__;s__	d__Bacteria	p__Chloroflexota	c__Dehalococcoidia	o__Dehalococcoidales	f__RBG-16-60-22	g__	s__
SweH36_LR-mb.52	d__Bacteria;p__Desulfobacterota;c__Desulfobacteria;o__Desulfobacterales;f__JAFDDL01;g__;s__	d__Bacteria	p__Desulfobacterota	c__Desulfobacteria	o__Desulfobacterales	f__JAFDDL01	g__	s__
SweH36_LR-mb.556	d__Bacteria;p__Patescibacteria;c__Paceibacteria;o__Portnoybacterales;f__GWB1-42-6;g__;s__	d__Bacteria	p__Patescibacteria	c__Paceibacteria	o__Portnoybacterales	f__GWB1-42-6	g__	s__
SweH36_LR-mb.584	d__Bacteria;p__Patescibacteria;c__Paceibacteria;o__Paceibacterales;f__RBG-13-42-11;g__JAQTPY01;s__	d__Bacteria	p__Patescibacteria	c__Paceibacteria	o__Paceibacterales	f__RBG-13-42-11	g__JAQTPY01	s__
SweH36_LR-mb.591	d__Bacteria;p__Chloroflexota;c__Dehalococcoidia;o__Dehalococcoidales;f__BS750m-G39;g__;s__	d__Bacteria	p__Chloroflexota	c__Dehalococcoidia	o__Dehalococcoidales	f__BS750m-G39	g__	s__
SweH36_LR-mb.593	d__Bacteria;p__CAIJMQ01;c__CAIJMQ01;o__CAIJMQ01;f__CAIJMQ01;g__;s__	d__Bacteria	p__CAIJMQ01	c__CAIJMQ01	o__CAIJMQ01	f__CAIJMQ01	g__	s__
SweH36_LR-mb.599	d__Bacteria;p__Patescibacteria;c__Paceibacteria;o__UBA9983;f__UBA9983;g__;s__	d__Bacteria	p__Patescibacteria	c__Paceibacteria	o__UBA9983	f__UBA9983	g__	s__
SweH36_LR-mb.602	d__Bacteria;p__Omnitrophota;c__Koll11;o__Pluralincolimonadales;f__Pluralincolimonadaceae;g__Pluralincolimonas;s__	d__Bacteria	p__Omnitrophota	c__Koll11	o__Pluralincolimonadales	f__Pluralincolimonadaceae	g__Pluralincolimonas	s__
SweH36_LR-mb.603	d__Bacteria;p__Patescibacteria;c__Paceibacteria;o__Moranbacterales;f__JAPLXC01;g__;s__	d__Bacteria	p__Patescibacteria	c__Paceibacteria	o__Moranbacterales	f__JAPLXC01	g__	s__
SweH36_LR-mb.607	d__Bacteria;p__Patescibacteria;c__Gracilibacteria;o__JAHISY01;f__JAHISY01;g__JAHISY01;s__	d__Bacteria	p__Patescibacteria	c__Gracilibacteria	o__JAHISY01	f__JAHISY01	g__JAHISY01	s__
SweH36_LR-mb.608	d__Bacteria;p__Nitrospirota;c__Thermodesulfovibrionia;o__Thermodesulfovibrionales;f__SM23-35;g__0-14-3-00-41-53;s__	d__Bacteria	p__Nitrospirota	c__Thermodesulfovibrionia	o__Thermodesulfovibrionales	f__SM23-35	g__0-14-3-00-41-53	s__
SweH36_LR-mb.612	d__Bacteria;p__Omnitrophota;c__Koll11;o__Gygaellales;f__Profunditerraquicolaceae;g__;s__	d__Bacteria	p__Omnitrophota	c__Koll11	o__Gygaellales	f__Profunditerraquicolaceae	g__	s__
SweH36_LR-mb.78	d__Bacteria;p__Desulfobacterota;c__Desulfobacteria;o__Desulfobacterales;f__Desulfobacteraceae;g__Desulfobacula;s__	d__Bacteria	p__Desulfobacterota	c__Desulfobacteria	o__Desulfobacterales	f__Desulfobacteraceae	g__Desulfobacula	s__
SweH9_OS_PC_MetaG.mb.117	d__Bacteria;p__Patescibacteria;c__ABY1;o__GCA-002772895;f__GCA-002772895;g__;s__	d__Bacteria	p__Patescibacteria	c__ABY1	o__GCA-002772895	f__GCA-002772895	g__	s__
SwiM1_SRR1916582.14	d__Bacteria;p__Chloroflexota;c__Anaerolineae;o__Anaerolineales;f__Anaerolineaceae;g__UBA6170;s__	d__Bacteria	p__Chloroflexota	c__Anaerolineae	o__Anaerolineales	f__Anaerolineaceae	g__UBA6170	s__
SwiM13_SRR1917274.24	d__Bacteria;p__Bacillota_B;c__Desulfitobacteriia;o__Desulfitobacteriales;f__Desulfitobacteriaceae;g__Desulfosporosinus;s__	d__Bacteria	p__Bacillota_B	c__Desulfitobacteriia	o__Desulfitobacteriales	f__Desulfitobacteriaceae	g__Desulfosporosinus	s__
SwiM13_SRR1917274.36	d__Bacteria;p__Pseudomonadota;c__Alphaproteobacteria;o__Caulobacterales;f__Parvularculaceae;g__Hyphococcus;s__	d__Bacteria	p__Pseudomonadota	c__Alphaproteobacteria	o__Caulobacterales	f__Parvularculaceae	g__Hyphococcus	s__
SwiM13_SRR1917274.37	d__Bacteria;p__Bacteroidota;c__Bacteroidia;o__Flavobacteriales;f__Flavobacteriaceae;g__Zeaxanthinibacter;s__	d__Bacteria	p__Bacteroidota	c__Bacteroidia	o__Flavobacteriales	f__Flavobacteriaceae	g__Zeaxanthinibacter	s__
SwiM13_SRR1917274.4	d__Bacteria;p__Pseudomonadota;c__Alphaproteobacteria;o__Rhizobiales;f__Rhizobiaceae;g__Aurantimonas;s__	d__Bacteria	p__Pseudomonadota	c__Alphaproteobacteria	o__Rhizobiales	f__Rhizobiaceae	g__Aurantimonas	s__
SwiM13_SRR1917274.44	d__Bacteria;p__Pseudomonadota;c__Alphaproteobacteria;o__Thalassobaculales;f__Thalassobaculaceae;g__Thalassobaculum_A;s__	d__Bacteria	p__Pseudomonadota	c__Alphaproteobacteria	o__Thalassobaculales	f__Thalassobaculaceae	g__Thalassobaculum_A	s__
SwiM13_SRR1917274.54	d__Bacteria;p__Actinomycetota;c__Actinomycetes;o__Actinomycetales;f__Demequinaceae;g__Demequina;s__	d__Bacteria	p__Actinomycetota	c__Actinomycetes	o__Actinomycetales	f__Demequinaceae	g__Demequina	s__
SwiM13_SRR1917274.62	d__Bacteria;p__Actinomycetota;c__Actinomycetes;o__Actinomycetales;f__Cellulomonadaceae;g__Actinotalea;s__	d__Bacteria	p__Actinomycetota	c__Actinomycetes	o__Actinomycetales	f__Cellulomonadaceae	g__Actinotalea	s__
SwiM14_SRR1917273.10	d__Bacteria;p__Pseudomonadota;c__Alphaproteobacteria;o__Rhodobacterales;f__Rhodobacteraceae;g__JACIYW01;s__	d__Bacteria	p__Pseudomonadota	c__Alphaproteobacteria	o__Rhodobacterales	f__Rhodobacteraceae	g__JACIYW01	s__
SwiM14_SRR1917273.14	d__Bacteria;p__Bacillota_B;c__Desulfotomaculia;o__Desulfotomaculales;f__;g__;s__	d__Bacteria	p__Bacillota_B	c__Desulfotomaculia	o__Desulfotomaculales	f__	g__	s__
SwiM14_SRR1917273.18	d__Bacteria;p__Desulfobacterota;c__Desulfobacteria;o__Desulfobacterales;f__Desulfosalsimonadaceae;g__JAGXHH01;s__	d__Bacteria	p__Desulfobacterota	c__Desulfobacteria	o__Desulfobacterales	f__Desulfosalsimonadaceae	g__JAGXHH01	s__
SwiM14_SRR1917273.44	d__Bacteria;p__Acidobacteriota;c__Thermoanaerobaculia;o__Gp7-AA8;f__Gp7-AA8;g__;s__	d__Bacteria	p__Acidobacteriota	c__Thermoanaerobaculia	o__Gp7-AA8	f__Gp7-AA8	g__	s__
SwiM14_SRR1917273.45	d__Bacteria;p__Planctomycetota;c__Phycisphaerae;o__Sedimentisphaerales;f__SG8-4;g__PLanc-01;s__	d__Bacteria	p__Planctomycetota	c__Phycisphaerae	o__Sedimentisphaerales	f__SG8-4	g__PLanc-01	s__
SwiM14_SRR1917273.52	d__Bacteria;p__Deinococcota;c__Deinococci;o__Deinococcales;f__Trueperaceae;g__;s__	d__Bacteria	p__Deinococcota	c__Deinococci	o__Deinococcales	f__Trueperaceae	g__	s__
SwiM14_SRR1917273.63	d__Bacteria;p__Bacteroidota;c__Bacteroidia;o__Flavobacteriales;f__Flavobacteriaceae;g__Lutibacter;s__	d__Bacteria	p__Bacteroidota	c__Bacteroidia	o__Flavobacteriales	f__Flavobacteriaceae	g__Lutibacter	s__
SwiM14_SRR1917273.64	d__Bacteria;p__Actinomycetota;c__Thermoleophilia;o__RBG-16-64-13;f__RBG-16-64-13;g__JAHJSA01;s__	d__Bacteria	p__Actinomycetota	c__Thermoleophilia	o__RBG-16-64-13	f__RBG-16-64-13	g__JAHJSA01	s__
SwiM14_SRR1917273.73	d__Bacteria;p__Bacteroidota;c__Bacteroidia;o__Bacteroidales;f__Prolixibacteraceae;g__Mariniphaga;s__	d__Bacteria	p__Bacteroidota	c__Bacteroidia	o__Bacteroidales	f__Prolixibacteraceae	g__Mariniphaga	s__
SwiM14_SRR1917273.78	d__Bacteria;p__Actinomycetota;c__Actinomycetes;o__Mycobacteriales;f__Mycobacteriaceae;g__Mycobacterium;s__	d__Bacteria	p__Actinomycetota	c__Actinomycetes	o__Mycobacteriales	f__Mycobacteriaceae	g__Mycobacterium	s__
SwiM14_SRR1917273.82	d__Bacteria;p__Pseudomonadota;c__Gammaproteobacteria;o__Burkholderiales;f__Rhodocyclaceae;g__Aromatoleum;s__	d__Bacteria	p__Pseudomonadota	c__Gammaproteobacteria	o__Burkholderiales	f__Rhodocyclaceae	g__Aromatoleum	s__
SwiM14_SRR1917273.83	d__Bacteria;p__Chloroflexota;c__Anaerolineae;o__Anaerolineales;f__UBA4823;g__JAJZSS01;s__	d__Bacteria	p__Chloroflexota	c__Anaerolineae	o__Anaerolineales	f__UBA4823	g__JAJZSS01	s__
SwiM14_SRR1917273.86	d__Bacteria;p__Pseudomonadota;c__Alphaproteobacteria;o__Rhizobiales;f__Beijerinckiaceae;g__Methylocystis;s__	d__Bacteria	p__Pseudomonadota	c__Alphaproteobacteria	o__Rhizobiales	f__Beijerinckiaceae	g__Methylocystis	s__
SwiM16_SRR1917225.16	d__Bacteria;p__Verrucomicrobiota;c__Verrucomicrobiae;o__Opitutales;f__Oceanipulchritudinaceae;g__;s__	d__Bacteria	p__Verrucomicrobiota	c__Verrucomicrobiae	o__Opitutales	f__Oceanipulchritudinaceae	g__	s__
SwiM16_SRR1917225.20	d__Bacteria;p__Pseudomonadota;c__Gammaproteobacteria;o__Pseudomonadales;f__Alcanivoracaceae;g__PGZG01;s__	d__Bacteria	p__Pseudomonadota	c__Gammaproteobacteria	o__Pseudomonadales	f__Alcanivoracaceae	g__PGZG01	s__
SwiM16_SRR1917225.4	d__Bacteria;p__Pseudomonadota;c__Gammaproteobacteria;o__Pseudomonadales;f__Porticoccaceae;g__;s__	d__Bacteria	p__Pseudomonadota	c__Gammaproteobacteria	o__Pseudomonadales	f__Porticoccaceae	g__	s__
SwiM16_SRR1917225.9	d__Bacteria;p__Pseudomonadota;c__Alphaproteobacteria;o__Sphingomonadales;f__Sphingomonadaceae;g__Parasphingorhabdus;s__	d__Bacteria	p__Pseudomonadota	c__Alphaproteobacteria	o__Sphingomonadales	f__Sphingomonadaceae	g__Parasphingorhabdus	s__
SwiM17_SRR1917239.1	d__Bacteria;p__Pseudomonadota;c__Gammaproteobacteria;o__Xanthomonadales;f__Xanthomonadaceae;g__UBA11164;s__	d__Bacteria	p__Pseudomonadota	c__Gammaproteobacteria	o__Xanthomonadales	f__Xanthomonadaceae	g__UBA11164	s__
SwiM17_SRR1917239.16	d__Bacteria;p__Pseudomonadota;c__Alphaproteobacteria;o__Rhodospirillales_A;f__Casp-alpha2;g__UBA1479;s__	d__Bacteria	p__Pseudomonadota	c__Alphaproteobacteria	o__Rhodospirillales_A	f__Casp-alpha2	g__UBA1479	s__
SwiM17_SRR1917239.21	d__Bacteria;p__Bacillota_E;c__;o__;f__;g__;s__	d__Bacteria	p__Bacillota_E	c__	o__	f__	g__	s__
SwiM17_SRR1917239.6	d__Bacteria;p__Actinomycetota;c__Actinomycetes;o__Actinomycetales;f__Microbacteriaceae;g__Leucobacter;s__	d__Bacteria	p__Actinomycetota	c__Actinomycetes	o__Actinomycetales	f__Microbacteriaceae	g__Leucobacter	s__
SwiM18_SRR1539101.11	d__Bacteria;p__Pseudomonadota;c__Alphaproteobacteria;o__Rhizobiales;f__Rhizobiaceae;g__Aliihoeflea;s__	d__Bacteria	p__Pseudomonadota	c__Alphaproteobacteria	o__Rhizobiales	f__Rhizobiaceae	g__Aliihoeflea	s__
SwiM18_SRR1539101.3	d__Bacteria;p__Bacillota_B;c__Thermincolia;o__;f__;g__;s__	d__Bacteria	p__Bacillota_B	c__Thermincolia	o__	f__	g__	s__
SwiM2_SRR1916584.37	d__Bacteria;p__Pseudomonadota;c__Gammaproteobacteria;o__Burkholderiales;f__Thiobacillaceae;g__Thiobacillus;s__	d__Bacteria	p__Pseudomonadota	c__Gammaproteobacteria	o__Burkholderiales	f__Thiobacillaceae	g__Thiobacillus	s__
SwiM2_SRR1916584.9	d__Bacteria;p__Pseudomonadota;c__Gammaproteobacteria;o__Ga0077536;f__Ga0077536;g__;s__	d__Bacteria	p__Pseudomonadota	c__Gammaproteobacteria	o__Ga0077536	f__Ga0077536	g__	s__
SwiM4_SRR1916588.19	d__Bacteria;p__Bacillota_B;c__Moorellia;o__JADQBR01;f__JADQBR01;g__JADQBR01;s__	d__Bacteria	p__Bacillota_B	c__Moorellia	o__JADQBR01	f__JADQBR01	g__JADQBR01	s__
SwiM6_SRR1916590.13	d__Bacteria;p__Planctomycetota;c__Planctomycetia;o__Planctomycetales;f__Planctomycetaceae;g__Gimesia;s__	d__Bacteria	p__Planctomycetota	c__Planctomycetia	o__Planctomycetales	f__Planctomycetaceae	g__Gimesia	s__
SwiM6_SRR1916590.15	d__Bacteria;p__Pseudomonadota;c__Alphaproteobacteria;o__JANQMY01;f__JANQMY01;g__;s__	d__Bacteria	p__Pseudomonadota	c__Alphaproteobacteria	o__JANQMY01	f__JANQMY01	g__	s__
SwiM6_SRR1916590.49	d__Bacteria;p__Pseudomonadota;c__Alphaproteobacteria;o__Sphingomonadales;f__Sphingomonadaceae;g__Sphingosinicella;s__	d__Bacteria	p__Pseudomonadota	c__Alphaproteobacteria	o__Sphingomonadales	f__Sphingomonadaceae	g__Sphingosinicella	s__
SwiM7_SRR1916587.26	d__Bacteria;p__Pseudomonadota;c__Alphaproteobacteria;o__Sphingomonadales;f__Sphingomonadaceae;g__Parasphingorhabdus;s__	d__Bacteria	p__Pseudomonadota	c__Alphaproteobacteria	o__Sphingomonadales	f__Sphingomonadaceae	g__Parasphingorhabdus	s__
SwiM8_SRR1914421.4	d__Bacteria;p__Bacillota_B;c__Desulfotomaculia;o__Desulfotomaculales;f__Desulfocucumaceae;g__BRHc4a;s__	d__Bacteria	p__Bacillota_B	c__Desulfotomaculia	o__Desulfotomaculales	f__Desulfocucumaceae	g__BRHc4a	s__
SwiM9_SRR1914411.41	d__Bacteria;p__Pseudomonadota;c__Alphaproteobacteria;o__Rickettsiales_A;f__DAHXLG01;g__DAHXLG01;s__	d__Bacteria	p__Pseudomonadota	c__Alphaproteobacteria	o__Rickettsiales_A	f__DAHXLG01	g__DAHXLG01	s__
UCa1_SRR4343439.31	d__Bacteria;p__Nitrospirota;c__Nitrospiria;o__Nitrospirales;f__Nitrospiraceae;g__Nitrospira_D;s__	d__Bacteria	p__Nitrospirota	c__Nitrospiria	o__Nitrospirales	f__Nitrospiraceae	g__Nitrospira_D	s__
UCa1_SRR4343439.7	d__Bacteria;p__Patescibacteria;c__ABY1;o__JACRJV01;f__JACRJV01;g__;s__	d__Bacteria	p__Patescibacteria	c__ABY1	o__JACRJV01	f__JACRJV01	g__	s__
UCa4_SRR4343426.13	d__Bacteria;p__Methylomirabilota;c__Methylomirabilia;o__Rokubacteriales;f__CSP1-6;g__JACQWA01;s__	d__Bacteria	p__Methylomirabilota	c__Methylomirabilia	o__Rokubacteriales	f__CSP1-6	g__JACQWA01	s__
UCa4_SRR4343426.17	d__Bacteria;p__Pseudomonadota;c__Alphaproteobacteria;o__Sphingomonadales;f__Sphingomonadaceae;g__Sphingomonas;s__	d__Bacteria	p__Pseudomonadota	c__Alphaproteobacteria	o__Sphingomonadales	f__Sphingomonadaceae	g__Sphingomonas	s__
UCa4_SRR4343426.3	d__Bacteria;p__Bacillota_I;c__Bacilli_A;o__Acholeplasmatales;f__Acholeplasmataceae;g__UBA6181;s__	d__Bacteria	p__Bacillota_I	c__Bacilli_A	o__Acholeplasmatales	f__Acholeplasmataceae	g__UBA6181	s__
UCa4_SRR4343426.32	d__Bacteria;p__Nitrospirota;c__9FT-COMBO-42-15;o__;f__;g__;s__	d__Bacteria	p__Nitrospirota	c__9FT-COMBO-42-15	o__	f__	g__	s__
UCa4_SRR4343426.36	d__Bacteria;p__Nitrospirota;c__9FT-COMBO-42-15;o__HDB-SIOI813;f__HDB-SIOI813;g__;s__	d__Bacteria	p__Nitrospirota	c__9FT-COMBO-42-15	o__HDB-SIOI813	f__HDB-SIOI813	g__	s__
UCa4_SRR4343426.37	d__Bacteria;p__Omnitrophota;c__Koll11;o__Pluralincolimonadales;f__;g__;s__	d__Bacteria	p__Omnitrophota	c__Koll11	o__Pluralincolimonadales	f__	g__	s__
UCa4_SRR4343426.9	d__Bacteria;p__Omnitrophota;c__Koll11;o__Gorgyraeales;f__Gorgyraeaceae;g__;s__	d__Bacteria	p__Omnitrophota	c__Koll11	o__Gorgyraeales	f__Gorgyraeaceae	g__	s__
UCa6_SRR6211592.11	d__Bacteria;p__Bacillota_D;c__Proteinivoracia;o__UBA4975;f__VEMY01;g__;s__	d__Bacteria	p__Bacillota_D	c__Proteinivoracia	o__UBA4975	f__VEMY01	g__	s__
UCa6_SRR6211592.15	d__Bacteria;p__Pseudomonadota;c__Alphaproteobacteria;o__Rhizobiales;f__Beijerinckiaceae;g__Saliniramus;s__	d__Bacteria	p__Pseudomonadota	c__Alphaproteobacteria	o__Rhizobiales	f__Beijerinckiaceae	g__Saliniramus	s__
UCa6_SRR6211592.16	d__Bacteria;p__Bacteroidota;c__Bacteroidia;o__Bacteroidales;f__UBA7960;g__UBA7960;s__	d__Bacteria	p__Bacteroidota	c__Bacteroidia	o__Bacteroidales	f__UBA7960	g__UBA7960	s__
UCa6_SRR6211592.2	d__Bacteria;p__Actinomycetota;c__Coriobacteriia;o__Anaerosomatales;f__SLCP01;g__SKKZ01;s__	d__Bacteria	p__Actinomycetota	c__Coriobacteriia	o__Anaerosomatales	f__SLCP01	g__SKKZ01	s__
UCr18-69_GCA_001890035.1	d__Bacteria;p__Patescibacteria;c__Paceibacteria;o__UBA9973;f__XYD1-FULL-46-19;g__CAIPHT01;s__	d__Bacteria	p__Patescibacteria	c__Paceibacteria	o__UBA9973	f__XYD1-FULL-46-19	g__CAIPHT01	s__
UCr18-69_GCA_002771165.1	d__Bacteria;p__Patescibacteria;c__ABY1;o__UBA2591;f__;g__;s__	d__Bacteria	p__Patescibacteria	c__ABY1	o__UBA2591	f__	g__	s__
UCr18-69_GCA_002771695.1	d__Bacteria;p__Bacteroidota;c__Bacteroidia;o__Cytophagales;f__Hymenobacteraceae;g__Adhaeribacter;s__	d__Bacteria	p__Bacteroidota	c__Bacteroidia	o__Cytophagales	f__Hymenobacteraceae	g__Adhaeribacter	s__
UCr18-69_GCA_002771825.1	d__Bacteria;p__Desulfobacterota;c__Syntrophia;o__Syntrophales;f__JACQWR01;g__JAPLJV01;s__	d__Bacteria	p__Desulfobacterota	c__Syntrophia	o__Syntrophales	f__JACQWR01	g__JAPLJV01	s__
UCr18-69_GCA_002771895.1	d__Bacteria;p__WOR-3;c__32-111;o__32-111;f__32-111;g__UBA2202;s__	d__Bacteria	p__WOR-3	c__32-111	o__32-111	f__32-111	g__UBA2202	s__
UCr18-69_GCA_002772035.1	d__Bacteria;p__Patescibacteria;c__Paceibacteria;o__Paceibacterales;f__RBG-13-36-15;g__;s__	d__Bacteria	p__Patescibacteria	c__Paceibacteria	o__Paceibacterales	f__RBG-13-36-15	g__	s__
UCr18-69_GCA_002772105.1	d__Bacteria;p__Patescibacteria;c__Paceibacteria;o__Moranbacterales;f__UBA2206;g__;s__	d__Bacteria	p__Patescibacteria	c__Paceibacteria	o__Moranbacterales	f__UBA2206	g__	s__
UCr18-69_GCA_002772475.1	d__Bacteria;p__Patescibacteria;c__Paceibacteria;o__UBA9973;f__Zambryskibacteraceae;g__UBA5004;s__	d__Bacteria	p__Patescibacteria	c__Paceibacteria	o__UBA9973	f__Zambryskibacteraceae	g__UBA5004	s__
UCr18-69_GCA_002772735.1	d__Bacteria;p__Patescibacteria;c__Microgenomatia;o__UBA1400;f__PJMF01;g__UM-FILTER-42-14;s__	d__Bacteria	p__Patescibacteria	c__Microgenomatia	o__UBA1400	f__PJMF01	g__UM-FILTER-42-14	s__
UCr18-69_GCA_002773075.1	d__Bacteria;p__Patescibacteria;c__Paceibacteria;o__Paceibacterales;f__;g__;s__	d__Bacteria	p__Patescibacteria	c__Paceibacteria	o__Paceibacterales	f__	g__	s__
UCr18-69_GCA_002773155.1	d__Bacteria;p__Patescibacteria;c__ABY1;o__Magasanikbacterales;f__UBA922;g__JABIEQ01;s__	d__Bacteria	p__Patescibacteria	c__ABY1	o__Magasanikbacterales	f__UBA922	g__JABIEQ01	s__
UCr18-69_GCA_002773215.1	d__Bacteria;p__Patescibacteria;c__Microgenomatia;o__Levybacterales;f__UBA12049;g__JACQHJ01;s__	d__Bacteria	p__Patescibacteria	c__Microgenomatia	o__Levybacterales	f__UBA12049	g__JACQHJ01	s__
UCr18-69_GCA_002773435.1	d__Bacteria;p__Patescibacteria;c__Paceibacteria;o__UBA6257;f__1-14-0-10-44-23;g__1-14-0-10-49-15;s__	d__Bacteria	p__Patescibacteria	c__Paceibacteria	o__UBA6257	f__1-14-0-10-44-23	g__1-14-0-10-49-15	s__
UCr18-69_GCA_002773685.1	d__Bacteria;p__Patescibacteria;c__Doudnabacteria;o__UBA920;f__UBA920;g__;s__	d__Bacteria	p__Patescibacteria	c__Doudnabacteria	o__UBA920	f__UBA920	g__	s__
UCr18-69_GCA_002774155.1	d__Bacteria;p__Patescibacteria;c__Microgenomatia;o__UBA1400;f__UBA12108;g__CAJAUT01;s__	d__Bacteria	p__Patescibacteria	c__Microgenomatia	o__UBA1400	f__UBA12108	g__CAJAUT01	s__
UCr18-69_GCA_002774235.1	d__Bacteria;p__Patescibacteria;c__WWE3;o__;f__;g__;s__	d__Bacteria	p__Patescibacteria	c__WWE3	o__	f__	g__	s__
UCr18-69_GCA_002774275.1	d__Bacteria;p__Patescibacteria;c__WWE3;o__UBA101185;f__UBA10185;g__UBA10185;s__	d__Bacteria	p__Patescibacteria	c__WWE3	o__UBA101185	f__UBA10185	g__UBA10185	s__
UCr18-69_GCA_002774585.1	d__Bacteria;p__Patescibacteria;c__ABY1;o__PEXW01;f__;g__;s__	d__Bacteria	p__Patescibacteria	c__ABY1	o__PEXW01	f__	g__	s__
UCr18-69_GCA_002774775.1	d__Bacteria;p__Patescibacteria;c__WWE3;o__2-01-FULL-39-13;f__JAACPI01;g__;s__	d__Bacteria	p__Patescibacteria	c__WWE3	o__2-01-FULL-39-13	f__JAACPI01	g__	s__
UCr18-69_GCA_002774845.1	d__Bacteria;p__Patescibacteria;c__Paceibacteria;o__UBA9973;f__UBA3531;g__;s__	d__Bacteria	p__Patescibacteria	c__Paceibacteria	o__UBA9973	f__UBA3531	g__	s__
UCr18-69_GCA_002778405.1	d__Bacteria;p__Patescibacteria;c__ABY1;o__Magasanikbacterales;f__GWA2-37-8;g__;s__	d__Bacteria	p__Patescibacteria	c__ABY1	o__Magasanikbacterales	f__GWA2-37-8	g__	s__
UCr18-69_GCA_002778445.1	d__Bacteria;p__Patescibacteria;c__ABY1;o__Magasanikbacterales;f__UBA922;g__JAGOTR01;s__	d__Bacteria	p__Patescibacteria	c__ABY1	o__Magasanikbacterales	f__UBA922	g__JAGOTR01	s__
UCr18-69_GCA_002778525.1	d__Bacteria;p__Patescibacteria;c__ABY1;o__UBA1558;f__UBA10009;g__;s__	d__Bacteria	p__Patescibacteria	c__ABY1	o__UBA1558	f__UBA10009	g__	s__
UCr18-69_GCA_002778595.1	d__Bacteria;p__Patescibacteria;c__Paceibacteria;o__UBA6257;f__1-14-0-10-40-38;g__;s__	d__Bacteria	p__Patescibacteria	c__Paceibacteria	o__UBA6257	f__1-14-0-10-40-38	g__	s__
UCr18-69_GCA_002778765.1	d__Bacteria;p__Patescibacteria;c__Andersenbacteria;o__UBA10190;f__UBA10190;g__;s__	d__Bacteria	p__Patescibacteria	c__Andersenbacteria	o__UBA10190	f__UBA10190	g__	s__
UCr18-69_GCA_002778805.1	d__Bacteria;p__Patescibacteria;c__JAQUNI01;o__JAQUNI01;f__JAQUNI01;g__;s__	d__Bacteria	p__Patescibacteria	c__JAQUNI01	o__JAQUNI01	f__JAQUNI01	g__	s__
UCr18-69_GCA_002778985.1	d__Bacteria;p__Patescibacteria;c__Paceibacteria;o__Paceibacterales;f__CG1-02-41-26;g__;s__	d__Bacteria	p__Patescibacteria	c__Paceibacteria	o__Paceibacterales	f__CG1-02-41-26	g__	s__
UCr18-69_GCA_002779135.1	d__Bacteria;p__Patescibacteria;c__UBA1384;o__XYA2-FULL-43-10;f__CAINNR01;g__;s__	d__Bacteria	p__Patescibacteria	c__UBA1384	o__XYA2-FULL-43-10	f__CAINNR01	g__	s__
UCr18-69_GCA_002779505.1	d__Bacteria;p__UBA10199;c__UBA10199;o__2-02-FULL-44-16;f__DYJF01;g__;s__	d__Bacteria	p__UBA10199	c__UBA10199	o__2-02-FULL-44-16	f__DYJF01	g__	s__
UCr18-69_GCA_002779515.1	d__Bacteria;p__Chloroflexota;c__Dehalococcoidia;o__SZUA-161;f__SpSt-899;g__;s__	d__Bacteria	p__Chloroflexota	c__Dehalococcoidia	o__SZUA-161	f__SpSt-899	g__	s__
UCr18-69_GCA_002779575.1	d__Bacteria;p__UBP13;c__;o__;f__;g__;s__	d__Bacteria	p__UBP13	c__	o__	f__	g__	s__
UCr18-69_GCA_002780225.1	d__Bacteria;p__Patescibacteria;c__Paceibacteria;o__UBA6257;f__UBA9933;g__JAJZBA01;s__	d__Bacteria	p__Patescibacteria	c__Paceibacteria	o__UBA6257	f__UBA9933	g__JAJZBA01	s__
UCr18-69_GCA_002780365.1	d__Bacteria;p__Patescibacteria;c__Microgenomatia;o__UBA1406;f__GWC2-37-13;g__JAKBEU01;s__	d__Bacteria	p__Patescibacteria	c__Microgenomatia	o__UBA1406	f__GWC2-37-13	g__JAKBEU01	s__
UCr18-69_GCA_002780585.1	d__Bacteria;p__Patescibacteria;c__Paceibacteria;o__Portnoybacterales;f__UBA2143;g__;s__	d__Bacteria	p__Patescibacteria	c__Paceibacteria	o__Portnoybacterales	f__UBA2143	g__	s__
UCr18-69_GCA_002782375.1	d__Bacteria;p__Patescibacteria;c__Paceibacteria;o__UBA9973;f__UBA918;g__OLB19;s__	d__Bacteria	p__Patescibacteria	c__Paceibacteria	o__UBA9973	f__UBA918	g__OLB19	s__
UCr18-69_GCA_002783465.1	d__Bacteria;p__Omnitrophota;c__Koll11;o__Zapsychrales;f__Zapsychraceae;g__;s__	d__Bacteria	p__Omnitrophota	c__Koll11	o__Zapsychrales	f__Zapsychraceae	g__	s__
UCr18-69_GCA_002784385.1	d__Bacteria;p__Patescibacteria;c__Paceibacteria;o__UBA6257;f__UBA9933;g__JAJYWO01;s__	d__Bacteria	p__Patescibacteria	c__Paceibacteria	o__UBA6257	f__UBA9933	g__JAJYWO01	s__
UCr18-69_GCA_002787115.1	d__Bacteria;p__Omnitrophota;c__Koll11;o__Gygaellales;f__Profunditerraquicolaceae;g__UBA6249;s__	d__Bacteria	p__Omnitrophota	c__Koll11	o__Gygaellales	f__Profunditerraquicolaceae	g__UBA6249	s__
UCr18-69_GCA_002790135.1	d__Bacteria;p__Patescibacteria;c__ABY1;o__BM507;f__GWC2-42-12;g__;s__	d__Bacteria	p__Patescibacteria	c__ABY1	o__BM507	f__GWC2-42-12	g__	s__
UCr18-69_GCA_002790555.1	d__Bacteria;p__Patescibacteria;c__ABY1;o__Magasanikbacterales;f__UBA922;g__JAKITS01;s__	d__Bacteria	p__Patescibacteria	c__ABY1	o__Magasanikbacterales	f__UBA922	g__JAKITS01	s__
UCr18-69_GCA_002790795.1	d__Bacteria;p__Nitrospirota;c__Nitrospiria;o__Nitrospirales;f__UBA8639;g__UBA8639;s__	d__Bacteria	p__Nitrospirota	c__Nitrospiria	o__Nitrospirales	f__UBA8639	g__UBA8639	s__
UCr18-69_GCA_002791055.1	d__Bacteria;p__Pseudomonadota;c__Alphaproteobacteria;o__Rhodobacterales;f__Rhodobacteraceae;g__Rubrimonas;s__	d__Bacteria	p__Pseudomonadota	c__Alphaproteobacteria	o__Rhodobacterales	f__Rhodobacteraceae	g__Rubrimonas	s__
UCr18-69_GCA_002791535.1	d__Bacteria;p__Pseudomonadota;c__Zetaproteobacteria;o__Mariprofundales;f__Mariprofundaceae;g__Mariprofundus;s__	d__Bacteria	p__Pseudomonadota	c__Zetaproteobacteria	o__Mariprofundales	f__Mariprofundaceae	g__Mariprofundus	s__
UCr18-69_GCA_002791975.1	d__Bacteria;p__Patescibacteria;c__4484-211;o__GCA-002791395;f__GCA-002791395;g__GCA-002791395;s__	d__Bacteria	p__Patescibacteria	c__4484-211	o__GCA-002791395	f__GCA-002791395	g__GCA-002791395	s__
UCr18-69_GCA_002791995.1	d__Bacteria;p__Patescibacteria;c__Paceibacteria;o__UBA6257;f__UBA9933;g__QYPD01;s__	d__Bacteria	p__Patescibacteria	c__Paceibacteria	o__UBA6257	f__UBA9933	g__QYPD01	s__
UCr18-69_GCA_002792775.1	d__Bacteria;p__Patescibacteria;c__Paceibacteria;o__Paceibacterales;f__RBG-13-42-11;g__JAQTPY01;s__	d__Bacteria	p__Patescibacteria	c__Paceibacteria	o__Paceibacterales	f__RBG-13-42-11	g__JAQTPY01	s__
UCr18-69_GCA_002792835.1	d__Bacteria;p__Patescibacteria;c__Paceibacteria;o__Paceibacterales;f__DG-74-1;g__DG-74-1;s__	d__Bacteria	p__Patescibacteria	c__Paceibacteria	o__Paceibacterales	f__DG-74-1	g__DG-74-1	s__
UCr18-69_GCA_002793695.1	d__Bacteria;p__Patescibacteria;c__Microgenomatia;o__UM-FILTER-39-15;f__UM-FILTER-39-15;g__;s__	d__Bacteria	p__Patescibacteria	c__Microgenomatia	o__UM-FILTER-39-15	f__UM-FILTER-39-15	g__	s__
UCr18-69_GCA_002793775.1	d__Bacteria;p__Patescibacteria;c__Microgenomatia;o__UBA1406;f__UBA1406;g__JANLHL01;s__	d__Bacteria	p__Patescibacteria	c__Microgenomatia	o__UBA1406	f__UBA1406	g__JANLHL01	s__
UCr18-69_GCA_002793875.1	d__Bacteria;p__Patescibacteria;c__Paceibacteria;o__UBA9983;f__UBA9983;g__UBA9983;s__	d__Bacteria	p__Patescibacteria	c__Paceibacteria	o__UBA9983	f__UBA9983	g__UBA9983	s__
UCr18-69_GCA_002795925.1	d__Bacteria;p__Patescibacteria;c__Paceibacteria;o__UBA9973;f__UBA10002;g__UBA10002;s__	d__Bacteria	p__Patescibacteria	c__Paceibacteria	o__UBA9973	f__UBA10002	g__UBA10002	s__
UCr18-69_GCA_002796185.1	d__Bacteria;p__Patescibacteria;c__ABY1;o__Magasanikbacterales;f__UBA922;g__UBA12086;s__	d__Bacteria	p__Patescibacteria	c__ABY1	o__Magasanikbacterales	f__UBA922	g__UBA12086	s__
UCr18-69_GCA_002796275.1	d__Bacteria;p__Elusimicrobiota;c__Elusimicrobia;o__UBA1565;f__UBA9628;g__GWA2-66-18;s__	d__Bacteria	p__Elusimicrobiota	c__Elusimicrobia	o__UBA1565	f__UBA9628	g__GWA2-66-18	s__
UCr9-16_GCA_001871895.1	d__Bacteria;p__Chloroflexota;c__Anaerolineae;o__Anaerolineales;f__Villigracilaceae;g__Denitrolinea;s__	d__Bacteria	p__Chloroflexota	c__Anaerolineae	o__Anaerolineales	f__Villigracilaceae	g__Denitrolinea	s__
UCr9-16_GCA_001873045.1	d__Bacteria;p__Omnitrophota;c__Koll11;o__;f__;g__;s__	d__Bacteria	p__Omnitrophota	c__Koll11	o__	f__	g__	s__
UCr9-16_GCA_001873405.1	d__Bacteria;p__Patescibacteria;c__Paceibacteria;o__Paceibacterales;f__PETJ01;g__PETJ01;s__	d__Bacteria	p__Patescibacteria	c__Paceibacteria	o__Paceibacterales	f__PETJ01	g__PETJ01	s__
UCr9-16_GCA_001873855.1	d__Bacteria;p__Pseudomonadota;c__Alphaproteobacteria;o__Rhodobacterales;f__Rhodobacteraceae;g__Pseudorhodobacter_B;s__	d__Bacteria	p__Pseudomonadota	c__Alphaproteobacteria	o__Rhodobacterales	f__Rhodobacteraceae	g__Pseudorhodobacter_B	s__
UCr9-16_GCA_001874025.1	d__Bacteria;p__Omnitrophota;c__Koll11;o__2-02-FULL-51-18;f__2-02-FULL-51-18;g__20-14-0-80-50-8;s__	d__Bacteria	p__Omnitrophota	c__Koll11	o__2-02-FULL-51-18	f__2-02-FULL-51-18	g__20-14-0-80-50-8	s__
UcrSAG_Bacteria_49_1.contigs	d__Bacteria;p__Acidobacteriota;c__UBA4820;o__UBA4820;f__UBA4820;g__JAKQCT01;s__	d__Bacteria	p__Acidobacteriota	c__UBA4820	o__UBA4820	f__UBA4820	g__JAKQCT01	s__
UcrSAG_Berkel_01_42_1.contigs	d__Bacteria;p__Patescibacteria;c__UBA1384;o__XYA2-FULL-43-10;f__CAINNR01;g__;s__	d__Bacteria	p__Patescibacteria	c__UBA1384	o__XYA2-FULL-43-10	f__CAINNR01	g__	s__
UcrSAG_Gammaproteobacteria2_29_1.contigs	d__Bacteria;p__Pseudomonadota;c__Gammaproteobacteria;o__JAGOUU01;f__JAGOUU01;g__;s__	d__Bacteria	p__Pseudomonadota	c__Gammaproteobacteria	o__JAGOUU01	f__JAGOUU01	g__	s__
UcrSAG_Magasanikbacteria_34_1.contigs	d__Bacteria;p__Patescibacteria;c__ABY1;o__Magasanikbacterales;f__UBA922;g__UBA1557;s__	d__Bacteria	p__Patescibacteria	c__ABY1	o__Magasanikbacterales	f__UBA922	g__UBA1557	s__
UIl70_SRR1013872.1	d__Bacteria;p__Pseudomonadota;c__Gammaproteobacteria;o__Pseudomonadales;f__Halomonadaceae;g__Vreelandella;s__	d__Bacteria	p__Pseudomonadota	c__Gammaproteobacteria	o__Pseudomonadales	f__Halomonadaceae	g__Vreelandella	s__
USo73_SRR17438090.1	d__Bacteria;p__Pseudomonadota;c__Alphaproteobacteria;o__Rhizobiales;f__Devosiaceae;g__JAHJQZ01;s__	d__Bacteria	p__Pseudomonadota	c__Alphaproteobacteria	o__Rhizobiales	f__Devosiaceae	g__JAHJQZ01	s__
USo73_SRR17438090.10	d__Bacteria;p__Pseudomonadota;c__Alphaproteobacteria;o__Rhizobiales;f__Devosiaceae;g__JAHJQZ01;s__	d__Bacteria	p__Pseudomonadota	c__Alphaproteobacteria	o__Rhizobiales	f__Devosiaceae	g__JAHJQZ01	s__
USo73_SRR17438090.12	d__Bacteria;p__Bacteroidota;c__Kapaibacteriia;o__Kapaibacteriales;f__UBA2268;g__;s__	d__Bacteria	p__Bacteroidota	c__Kapaibacteriia	o__Kapaibacteriales	f__UBA2268	g__	s__
USo73_SRR17438090.15	d__Bacteria;p__Pseudomonadota;c__Gammaproteobacteria;o__Chromatiales;f__Sedimenticolaceae;g__Sedimenticola;s__	d__Bacteria	p__Pseudomonadota	c__Gammaproteobacteria	o__Chromatiales	f__Sedimenticolaceae	g__Sedimenticola	s__
USo73_SRR17438090.19	d__Bacteria;p__Actinomycetota;c__Actinomycetes;o__Actinomycetales;f__Cellulomonadaceae;g__Actinotalea;s__	d__Bacteria	p__Actinomycetota	c__Actinomycetes	o__Actinomycetales	f__Cellulomonadaceae	g__Actinotalea	s__
USo73_SRR17438090.2	d__Bacteria;p__Desulfobacterota;c__Desulfobulbia;o__Desulfobulbales;f__Desulfocapsaceae;g__Desulfofustis;s__	d__Bacteria	p__Desulfobacterota	c__Desulfobulbia	o__Desulfobulbales	f__Desulfocapsaceae	g__Desulfofustis	s__
USo73_SRR17438090.26	d__Bacteria;p__Actinomycetota;c__Actinomycetes;o__Actinomycetales;f__Demequinaceae;g__Demequina;s__	d__Bacteria	p__Actinomycetota	c__Actinomycetes	o__Actinomycetales	f__Demequinaceae	g__Demequina	s__
USo73_SRR17438090.28	d__Bacteria;p__Actinomycetota;c__Actinomycetes;o__Propionibacteriales;f__Nocardioidaceae;g__Nocardioides;s__	d__Bacteria	p__Actinomycetota	c__Actinomycetes	o__Propionibacteriales	f__Nocardioidaceae	g__Nocardioides	s__
USo73_SRR17438090.3	d__Bacteria;p__Campylobacterota;c__Campylobacteria;o__Campylobacterales;f__Sulfurimonadaceae;g__Sulfurimonas;s__	d__Bacteria	p__Campylobacterota	c__Campylobacteria	o__Campylobacterales	f__Sulfurimonadaceae	g__Sulfurimonas	s__
USo73_SRR17438090.33	d__Bacteria;p__Desulfobacterota;c__Desulfuromonadia;o__Desulfuromonadales;f__Syntrophotaleaceae;g__;s__	d__Bacteria	p__Desulfobacterota	c__Desulfuromonadia	o__Desulfuromonadales	f__Syntrophotaleaceae	g__	s__
USo73_SRR17438090.4	d__Bacteria;p__Bacillota_A;c__Clostridia;o__Tissierellales;f__Dethiosulfatibacteraceae;g__UBA8670;s__	d__Bacteria	p__Bacillota_A	c__Clostridia	o__Tissierellales	f__Dethiosulfatibacteraceae	g__UBA8670	s__

## Sheet: Noveltaxa_archaea
Representative	GTDB classification	domain	phyla	class	order	family	genus	species
CA4_SRR13727525.60	d__Archaea;p__Halobacteriota;c__Methanomicrobia;o__Methanomicrobiales;f__Methanospirillaceae;g__Methanoregula;s__	d__Archaea	p__Halobacteriota	c__Methanomicrobia	o__Methanomicrobiales	f__Methanospirillaceae	g__Methanoregula	s__
CA5_SRR13727531.21	d__Archaea;p__Halobacteriota;c__Methanosarcinia;o__Methanosarcinales;f__Methanoperedenaceae;g__Methanoperedens;s__	d__Archaea	p__Halobacteriota	c__Methanosarcinia	o__Methanosarcinales	f__Methanoperedenaceae	g__Methanoperedens	s__
CA7_SRR13727535.26	d__Archaea;p__Halobacteriota;c__Methanosarcinia;o__Methanosarcinales;f__Methanoperedenaceae;g__Methanoperedens;s__	d__Archaea	p__Halobacteriota	c__Methanosarcinia	o__Methanosarcinales	f__Methanoperedenaceae	g__Methanoperedens	s__
FOl1_KR13_N2.mb.88	d__Archaea;p__Halobacteriota;c__Methanosarcinia;o__Methanosarcinales;f__Methanoperedenaceae;g__Methanoperedens;s__	d__Archaea	p__Halobacteriota	c__Methanosarcinia	o__Methanosarcinales	f__Methanoperedenaceae	g__Methanoperedens	s__
FOl12_KR11_0.1_MetaG.mb.98	d__Archaea;p__Aenigmatarchaeota;c__Aenigmatarchaeia;o__Aenigmatarchaeales;f__DAIDAN01;g__DAIDAN01;s__	d__Archaea	p__Aenigmatarchaeota	c__Aenigmatarchaeia	o__Aenigmatarchaeales	f__DAIDAN01	g__DAIDAN01	s__
FsSAG_3300022109	d__Archaea;p__Thermoplasmatota;c__Thermoplasmata;o__UBA10834;f__UBA10834;g__COMBO-56-21;s__	d__Archaea	p__Thermoplasmatota	c__Thermoplasmata	o__UBA10834	f__UBA10834	g__COMBO-56-21	s__
SoB2_SRR13164375.45	d__Archaea;p__Nanoarchaeota;c__Nanoarchaeia;o__Pacearchaeales;f__GW2011-AR1;g__JAGVWR01;s__	d__Archaea	p__Nanoarchaeota	c__Nanoarchaeia	o__Pacearchaeales	f__GW2011-AR1	g__JAGVWR01	s__
SoB3_SRR7867194.5	d__Archaea;p__Nanoarchaeota;c__Nanoarchaeia;o__Pacearchaeales;f__GW2011-AR1;g__GW2011-AR1;s__	d__Archaea	p__Nanoarchaeota	c__Nanoarchaeia	o__Pacearchaeales	f__GW2011-AR1	g__GW2011-AR1	s__
SoTa7_SRR1633224.5	d__Archaea;p__Hadarchaeota;c__Hadarchaeia;o__Hadarchaeales;f__Hadarchaeaceae;g__;s__	d__Archaea	p__Hadarchaeota	c__Hadarchaeia	o__Hadarchaeales	f__Hadarchaeaceae	g__	s__
SoTa7_SRR1633224.5	d__Archaea;p__Hadarchaeota;c__Hadarchaeia;o__Hadarchaeales;f__Hadarchaeaceae;g__;s__	d__Archaea	p__Hadarchaeota	c__Hadarchaeia	o__Hadarchaeales	f__Hadarchaeaceae	g__	s__
SoW10_SRR5011273.79	d__Archaea;p__Micrarchaeota;c__Micrarchaeia;o__Anstonellales;f__Bilamarchaeaceae;g__;s__	d__Archaea	p__Micrarchaeota	c__Micrarchaeia	o__Anstonellales	f__Bilamarchaeaceae	g__	s__
SoW10_SRR5011273.79	d__Archaea;p__Micrarchaeota;c__Micrarchaeia;o__Anstonellales;f__Bilamarchaeaceae;g__;s__	d__Archaea	p__Micrarchaeota	c__Micrarchaeia	o__Anstonellales	f__Bilamarchaeaceae	g__	s__
SoW10_SRR5011273.91	d__Archaea;p__Nanoarchaeota;c__Nanoarchaeia;o__Pacearchaeales;f__JAHJTO01;g__;s__	d__Archaea	p__Nanoarchaeota	c__Nanoarchaeia	o__Pacearchaeales	f__JAHJTO01	g__	s__
SoW10_SRR5011273.91	d__Archaea;p__Nanoarchaeota;c__Nanoarchaeia;o__Pacearchaeales;f__JAHJTO01;g__;s__	d__Archaea	p__Nanoarchaeota	c__Nanoarchaeia	o__Pacearchaeales	f__JAHJTO01	g__	s__
SweH_Modern_marine.mb.238	d__Archaea;p__Thermoplasmatota;c__Thermoplasmata;o__UBA10834;f__UBA10834;g__COMBO-56-21;s__	d__Archaea	p__Thermoplasmatota	c__Thermoplasmata	o__UBA10834	f__UBA10834	g__COMBO-56-21	s__
SweH1_Modern_marine.mb.89	d__Archaea;p__Nanoarchaeota;c__Nanoarchaeia;o__Woesearchaeales;f__UBA11576;g__;s__	d__Archaea	p__Nanoarchaeota	c__Nanoarchaeia	o__Woesearchaeales	f__UBA11576	g__	s__
SweH1_Modern_marine.mb.89	d__Archaea;p__Nanoarchaeota;c__Nanoarchaeia;o__Woesearchaeales;f__UBA11576;g__;s__	d__Archaea	p__Nanoarchaeota	c__Nanoarchaeia	o__Woesearchaeales	f__UBA11576	g__	s__
SweH22_OS_PC_MetaG.mb.139	d__Archaea;p__Nanoarchaeota;c__Nanoarchaeia;o__SCGC-AAA011-G17;f__GW2011-AR20;g__;s__	d__Archaea	p__Nanoarchaeota	c__Nanoarchaeia	o__SCGC-AAA011-G17	f__GW2011-AR20	g__	s__
SweH22_OS_PC_MetaG.mb.139	d__Archaea;p__Nanoarchaeota;c__Nanoarchaeia;o__SCGC-AAA011-G17;f__GW2011-AR20;g__;s__	d__Archaea	p__Nanoarchaeota	c__Nanoarchaeia	o__SCGC-AAA011-G17	f__GW2011-AR20	g__	s__
SweH22_OS_PC_MetaG.mb.22	d__Archaea;p__Thermoplasmatota;c__JASEFT01;o__JASEFT01;f__JAUWIS01;g__JASEEW01;s__	d__Archaea	p__Thermoplasmatota	c__JASEFT01	o__JASEFT01	f__JAUWIS01	g__JASEEW01	s__
SweH24-26_MEGAHIT-group-0.100	d__Archaea;p__Micrarchaeota;c__Micrarchaeia;o__Anstonellales;f__Bilamarchaeaceae;g__;s__	d__Archaea	p__Micrarchaeota	c__Micrarchaeia	o__Anstonellales	f__Bilamarchaeaceae	g__	s__
SweH24-26_MEGAHIT-group-0.100	d__Archaea;p__Micrarchaeota;c__Micrarchaeia;o__Anstonellales;f__Bilamarchaeaceae;g__;s__	d__Archaea	p__Micrarchaeota	c__Micrarchaeia	o__Anstonellales	f__Bilamarchaeaceae	g__	s__
SweH24-26_MEGAHIT-group-0.114	d__Archaea;p__Iainarchaeota;c__Iainarchaeia;o__Iainarchaeales;f__DTGL01;g__JAPLVS01;s__	d__Archaea	p__Iainarchaeota	c__Iainarchaeia	o__Iainarchaeales	f__DTGL01	g__JAPLVS01	s__
SweH24-26_MEGAHIT-group-0.115	d__Archaea;p__Iainarchaeota;c__Iainarchaeia;o__Iainarchaeales;f__JAFCCJ01;g__;s__	d__Archaea	p__Iainarchaeota	c__Iainarchaeia	o__Iainarchaeales	f__JAFCCJ01	g__	s__
SweH24-26_MEGAHIT-group-0.115	d__Archaea;p__Iainarchaeota;c__Iainarchaeia;o__Iainarchaeales;f__JAFCCJ01;g__;s__	d__Archaea	p__Iainarchaeota	c__Iainarchaeia	o__Iainarchaeales	f__JAFCCJ01	g__	s__
SweH24-26_MEGAHIT-group-0.126	d__Archaea;p__Micrarchaeota;c__Micrarchaeia;o__Norongarragalinales;f__JAHFHC01;g__JAHFHC01;s__	d__Archaea	p__Micrarchaeota	c__Micrarchaeia	o__Norongarragalinales	f__JAHFHC01	g__JAHFHC01	s__
SweH24-26_MEGAHIT-group-0.15	d__Archaea;p__Iainarchaeota;c__Iainarchaeia;o__Iainarchaeales;f__JAFCCJ01;g__;s__	d__Archaea	p__Iainarchaeota	c__Iainarchaeia	o__Iainarchaeales	f__JAFCCJ01	g__	s__
SweH24-26_MEGAHIT-group-0.15	d__Archaea;p__Iainarchaeota;c__Iainarchaeia;o__Iainarchaeales;f__JAFCCJ01;g__;s__	d__Archaea	p__Iainarchaeota	c__Iainarchaeia	o__Iainarchaeales	f__JAFCCJ01	g__	s__
SweH24-26_MEGAHIT-group-0.152	d__Archaea;p__Nanoarchaeota;c__Nanoarchaeia;o__SCGC-AAA011-G17;f__VGLX01;g__;s__	d__Archaea	p__Nanoarchaeota	c__Nanoarchaeia	o__SCGC-AAA011-G17	f__VGLX01	g__	s__
SweH24-26_MEGAHIT-group-0.152	d__Archaea;p__Nanoarchaeota;c__Nanoarchaeia;o__SCGC-AAA011-G17;f__VGLX01;g__;s__	d__Archaea	p__Nanoarchaeota	c__Nanoarchaeia	o__SCGC-AAA011-G17	f__VGLX01	g__	s__
SweH24-26_MEGAHIT-group-0.155	d__Archaea;p__Nanoarchaeota;c__Nanoarchaeia;o__SCGC-AAA011-G17;f__GW2011-AR20;g__;s__	d__Archaea	p__Nanoarchaeota	c__Nanoarchaeia	o__SCGC-AAA011-G17	f__GW2011-AR20	g__	s__
SweH24-26_MEGAHIT-group-0.155	d__Archaea;p__Nanoarchaeota;c__Nanoarchaeia;o__SCGC-AAA011-G17;f__GW2011-AR20;g__;s__	d__Archaea	p__Nanoarchaeota	c__Nanoarchaeia	o__SCGC-AAA011-G17	f__GW2011-AR20	g__	s__
SweH24-26_MEGAHIT-group-0.177	d__Archaea;p__Nanoarchaeota;c__Nanoarchaeia;o__Pacearchaeales;f__DTIR01;g__;s__	d__Archaea	p__Nanoarchaeota	c__Nanoarchaeia	o__Pacearchaeales	f__DTIR01	g__	s__
SweH24-26_MEGAHIT-group-0.177	d__Archaea;p__Nanoarchaeota;c__Nanoarchaeia;o__Pacearchaeales;f__DTIR01;g__;s__	d__Archaea	p__Nanoarchaeota	c__Nanoarchaeia	o__Pacearchaeales	f__DTIR01	g__	s__
SweH24-26_MEGAHIT-group-0.184	d__Archaea;p__Iainarchaeota;c__Iainarchaeia;o__Iainarchaeales;f__JAFCCW01;g__;s__	d__Archaea	p__Iainarchaeota	c__Iainarchaeia	o__Iainarchaeales	f__JAFCCW01	g__	s__
SweH24-26_MEGAHIT-group-0.184	d__Archaea;p__Iainarchaeota;c__Iainarchaeia;o__Iainarchaeales;f__JAFCCW01;g__;s__	d__Archaea	p__Iainarchaeota	c__Iainarchaeia	o__Iainarchaeales	f__JAFCCW01	g__	s__
SweH24-26_MEGAHIT-group-0.199	d__Archaea;p__Aenigmatarchaeota;c__Aenigmatarchaeia;o__QMZP01;f__QMZT01;g__CS3-C152;s__	d__Archaea	p__Aenigmatarchaeota	c__Aenigmatarchaeia	o__QMZP01	f__QMZT01	g__CS3-C152	s__
SweH24-26_MEGAHIT-group-0.204	d__Archaea;p__Nanoarchaeota;c__Nanoarchaeia;o__Woesearchaeales;f__SM23-78;g__;s__	d__Archaea	p__Nanoarchaeota	c__Nanoarchaeia	o__Woesearchaeales	f__SM23-78	g__	s__
SweH24-26_MEGAHIT-group-0.204	d__Archaea;p__Nanoarchaeota;c__Nanoarchaeia;o__Woesearchaeales;f__SM23-78;g__;s__	d__Archaea	p__Nanoarchaeota	c__Nanoarchaeia	o__Woesearchaeales	f__SM23-78	g__	s__
SweH24-26_MEGAHIT-group-0.206	d__Archaea;p__Aenigmatarchaeota;c__Aenigmatarchaeia;o__Aenigmatarchaeales;f__Aenigmatarchaeaceae;g__;s__	d__Archaea	p__Aenigmatarchaeota	c__Aenigmatarchaeia	o__Aenigmatarchaeales	f__Aenigmatarchaeaceae	g__	s__
SweH24-26_MEGAHIT-group-0.206	d__Archaea;p__Aenigmatarchaeota;c__Aenigmatarchaeia;o__Aenigmatarchaeales;f__Aenigmatarchaeaceae;g__;s__	d__Archaea	p__Aenigmatarchaeota	c__Aenigmatarchaeia	o__Aenigmatarchaeales	f__Aenigmatarchaeaceae	g__	s__
SweH24-26_MEGAHIT-group-0.211	d__Archaea;p__Micrarchaeota;c__Micrarchaeia;o__Norongarragalinales;f__SBBD01;g__;s__	d__Archaea	p__Micrarchaeota	c__Micrarchaeia	o__Norongarragalinales	f__SBBD01	g__	s__
SweH24-26_MEGAHIT-group-0.211	d__Archaea;p__Micrarchaeota;c__Micrarchaeia;o__Norongarragalinales;f__SBBD01;g__;s__	d__Archaea	p__Micrarchaeota	c__Micrarchaeia	o__Norongarragalinales	f__SBBD01	g__	s__
SweH24-26_MEGAHIT-group-0.231	d__Archaea;p__Altiarchaeota;c__Altiarchaeia;o__IMC4;f__SCGC-AAA252-I15;g__VGJA01;s__	d__Archaea	p__Altiarchaeota	c__Altiarchaeia	o__IMC4	f__SCGC-AAA252-I15	g__VGJA01	s__
SweH24-26_MEGAHIT-group-0.258	d__Archaea;p__Nanoarchaeota;c__Nanoarchaeia;o__Woesearchaeales;f__UBA10216;g__JAFGRH01;s__	d__Archaea	p__Nanoarchaeota	c__Nanoarchaeia	o__Woesearchaeales	f__UBA10216	g__JAFGRH01	s__
SweH24-26_MEGAHIT-group-0.270	d__Archaea;p__Thermoproteota;c__Bathyarchaeia;o__TCS64;f__TCS64;g__RBG-16-57-9;s__	d__Archaea	p__Thermoproteota	c__Bathyarchaeia	o__TCS64	f__TCS64	g__RBG-16-57-9	s__
SweH24-26_MEGAHIT-group-0.28	d__Archaea;p__Thermoplasmatota;c__E2;o__DHVEG-1;f__DHVEG-1;g__;s__	d__Archaea	p__Thermoplasmatota	c__E2	o__DHVEG-1	f__DHVEG-1	g__	s__
SweH24-26_MEGAHIT-group-0.28	d__Archaea;p__Thermoplasmatota;c__E2;o__DHVEG-1;f__DHVEG-1;g__;s__	d__Archaea	p__Thermoplasmatota	c__E2	o__DHVEG-1	f__DHVEG-1	g__	s__
SweH24-26_MEGAHIT-group-0.283	d__Archaea;p__Micrarchaeota;c__Micrarchaeia;o__Norongarragalinales;f__SBBD01;g__;s__	d__Archaea	p__Micrarchaeota	c__Micrarchaeia	o__Norongarragalinales	f__SBBD01	g__	s__
SweH24-26_MEGAHIT-group-0.283	d__Archaea;p__Micrarchaeota;c__Micrarchaeia;o__Norongarragalinales;f__SBBD01;g__;s__	d__Archaea	p__Micrarchaeota	c__Micrarchaeia	o__Norongarragalinales	f__SBBD01	g__	s__
SweH24-26_MEGAHIT-group-0.296	d__Archaea;p__Micrarchaeota;c__Micrarchaeia;o__Anstonellales;f__Anstonellaceae;g__CAIXYX01;s__	d__Archaea	p__Micrarchaeota	c__Micrarchaeia	o__Anstonellales	f__Anstonellaceae	g__CAIXYX01	s__
SweH24-26_MEGAHIT-group-0.31	d__Archaea;p__Nanoarchaeota;c__Nanoarchaeia;o__Woesearchaeales;f__JAHIVG01;g__JAHIVG01;s__	d__Archaea	p__Nanoarchaeota	c__Nanoarchaeia	o__Woesearchaeales	f__JAHIVG01	g__JAHIVG01	s__
SweH24-26_MEGAHIT-group-0.318	d__Archaea;p__Nanoarchaeota;c__Nanoarchaeia;o__Woesearchaeales;f__UBA9642;g__;s__	d__Archaea	p__Nanoarchaeota	c__Nanoarchaeia	o__Woesearchaeales	f__UBA9642	g__	s__
SweH24-26_MEGAHIT-group-0.318	d__Archaea;p__Nanoarchaeota;c__Nanoarchaeia;o__Woesearchaeales;f__UBA9642;g__;s__	d__Archaea	p__Nanoarchaeota	c__Nanoarchaeia	o__Woesearchaeales	f__UBA9642	g__	s__
SweH24-26_MEGAHIT-group-0.340	d__Archaea;p__Micrarchaeota;c__Micrarchaeia;o__Norongarragalinales;f__JAHFHC01;g__;s__	d__Archaea	p__Micrarchaeota	c__Micrarchaeia	o__Norongarragalinales	f__JAHFHC01	g__	s__
SweH24-26_MEGAHIT-group-0.340	d__Archaea;p__Micrarchaeota;c__Micrarchaeia;o__Norongarragalinales;f__JAHFHC01;g__;s__	d__Archaea	p__Micrarchaeota	c__Micrarchaeia	o__Norongarragalinales	f__JAHFHC01	g__	s__
SweH24-26_MEGAHIT-group-0.358	d__Archaea;p__Nanoarchaeota;c__Nanoarchaeia;o__Woesearchaeales;f__JAGVYU01;g__;s__	d__Archaea	p__Nanoarchaeota	c__Nanoarchaeia	o__Woesearchaeales	f__JAGVYU01	g__	s__
SweH24-26_MEGAHIT-group-0.358	d__Archaea;p__Nanoarchaeota;c__Nanoarchaeia;o__Woesearchaeales;f__JAGVYU01;g__;s__	d__Archaea	p__Nanoarchaeota	c__Nanoarchaeia	o__Woesearchaeales	f__JAGVYU01	g__	s__
SweH24-26_MEGAHIT-group-0.384	d__Archaea;p__Nanoarchaeota;c__Nanoarchaeia;o__Woesearchaeales;f__JAHJEM01;g__;s__	d__Archaea	p__Nanoarchaeota	c__Nanoarchaeia	o__Woesearchaeales	f__JAHJEM01	g__	s__
SweH24-26_MEGAHIT-group-0.384	d__Archaea;p__Nanoarchaeota;c__Nanoarchaeia;o__Woesearchaeales;f__JAHJEM01;g__;s__	d__Archaea	p__Nanoarchaeota	c__Nanoarchaeia	o__Woesearchaeales	f__JAHJEM01	g__	s__
SweH24-26_MEGAHIT-group-0.386	d__Archaea;p__Micrarchaeota;c__Micrarchaeia;o__Norongarragalinales;f__UBA10210;g__UBA10210;s__	d__Archaea	p__Micrarchaeota	c__Micrarchaeia	o__Norongarragalinales	f__UBA10210	g__UBA10210	s__
SweH24-26_MEGAHIT-group-0.40	d__Archaea;p__Nanoarchaeota;c__Nanoarchaeia;o__SCGC-AAA011-G17;f__GW2011-AR17;g__UBA9640;s__	d__Archaea	p__Nanoarchaeota	c__Nanoarchaeia	o__SCGC-AAA011-G17	f__GW2011-AR17	g__UBA9640	s__
SweH24-26_MEGAHIT-group-0.401	d__Archaea;p__Altiarchaeota;c__Altiarchaeia;o__IMC4;f__SCGC-AAA252-I15;g__JAHIYG01;s__	d__Archaea	p__Altiarchaeota	c__Altiarchaeia	o__IMC4	f__SCGC-AAA252-I15	g__JAHIYG01	s__
SweH24-26_MEGAHIT-group-0.462	d__Archaea;p__Thermoplasmatota;c__E2;o__DHVEG-1;f__DHVEG-1;g__EX4572-165;s__	d__Archaea	p__Thermoplasmatota	c__E2	o__DHVEG-1	f__DHVEG-1	g__EX4572-165	s__
SweH24-26_MEGAHIT-group-0.495	d__Archaea;p__Iainarchaeota;c__Iainarchaeia;o__Iainarchaeales;f__VGJJ01;g__VGJJ01;s__	d__Archaea	p__Iainarchaeota	c__Iainarchaeia	o__Iainarchaeales	f__VGJJ01	g__VGJJ01	s__
SweH24-26_MEGAHIT-group-0.496	d__Archaea;p__Iainarchaeota;c__Iainarchaeia;o__Iainarchaeales;f__JAGVWC01;g__JAHJAQ01;s__	d__Archaea	p__Iainarchaeota	c__Iainarchaeia	o__Iainarchaeales	f__JAGVWC01	g__JAHJAQ01	s__
SweH24-26_MEGAHIT-group-0.5	d__Archaea;p__SpSt-1190;c__SpSt-1190;o__DYHY01;f__DYHY01;g__DYHY01;s__	d__Archaea	p__SpSt-1190	c__SpSt-1190	o__DYHY01	f__DYHY01	g__DYHY01	s__
SweH24-26_MEGAHIT-group-0.502	d__Archaea;p__B1Sed10-29;c__B1Sed10-29;o__B1Sed10-29;f__JAJRYS01;g__;s__	d__Archaea	p__B1Sed10-29	c__B1Sed10-29	o__B1Sed10-29	f__JAJRYS01	g__	s__
SweH24-26_MEGAHIT-group-0.502	d__Archaea;p__B1Sed10-29;c__B1Sed10-29;o__B1Sed10-29;f__JAJRYS01;g__;s__	d__Archaea	p__B1Sed10-29	c__B1Sed10-29	o__B1Sed10-29	f__JAJRYS01	g__	s__
SweH24-26_MEGAHIT-group-0.506	d__Archaea;p__Aenigmatarchaeota;c__Aenigmatarchaeia;o__GW2011-AR5;f__GW2011-AR5;g__;s__	d__Archaea	p__Aenigmatarchaeota	c__Aenigmatarchaeia	o__GW2011-AR5	f__GW2011-AR5	g__	s__
SweH24-26_MEGAHIT-group-0.506	d__Archaea;p__Aenigmatarchaeota;c__Aenigmatarchaeia;o__GW2011-AR5;f__GW2011-AR5;g__;s__	d__Archaea	p__Aenigmatarchaeota	c__Aenigmatarchaeia	o__GW2011-AR5	f__GW2011-AR5	g__	s__
SweH24-26_MEGAHIT-group-0.507	d__Archaea;p__Aenigmatarchaeota;c__Aenigmatarchaeia;o__QMZP01;f__JAFGSV01;g__;s__	d__Archaea	p__Aenigmatarchaeota	c__Aenigmatarchaeia	o__QMZP01	f__JAFGSV01	g__	s__
SweH24-26_MEGAHIT-group-0.507	d__Archaea;p__Aenigmatarchaeota;c__Aenigmatarchaeia;o__QMZP01;f__JAFGSV01;g__;s__	d__Archaea	p__Aenigmatarchaeota	c__Aenigmatarchaeia	o__QMZP01	f__JAFGSV01	g__	s__
SweH24-26_MEGAHIT-group-0.512	d__Archaea;p__Micrarchaeota;c__Micrarchaeia;o__Norongarragalinales;f__SBBD01;g__JACRGC01;s__	d__Archaea	p__Micrarchaeota	c__Micrarchaeia	o__Norongarragalinales	f__SBBD01	g__JACRGC01	s__
SweH24-26_MEGAHIT-group-0.525	d__Archaea;p__Halobacteriota;c__Methanomicrobia;o__Methanomicrobiales;f__Methanospirillaceae;g__Methanospirillum;s__	d__Archaea	p__Halobacteriota	c__Methanomicrobia	o__Methanomicrobiales	f__Methanospirillaceae	g__Methanospirillum	s__
SweH24-26_MEGAHIT-group-0.526	d__Archaea;p__Micrarchaeota;c__Micrarchaeia;o__Anstonellales;f__Bilamarchaeaceae;g__Bilamarchaeum;s__	d__Archaea	p__Micrarchaeota	c__Micrarchaeia	o__Anstonellales	f__Bilamarchaeaceae	g__Bilamarchaeum	s__
SweH24-26_MEGAHIT-group-0.53	d__Archaea;p__Nanoarchaeota;c__Nanoarchaeia;o__Woesearchaeales;f__;g__;s__	d__Archaea	p__Nanoarchaeota	c__Nanoarchaeia	o__Woesearchaeales	f__	g__	s__
SweH24-26_MEGAHIT-group-0.53	d__Archaea;p__Nanoarchaeota;c__Nanoarchaeia;o__Woesearchaeales;f__;g__;s__	d__Archaea	p__Nanoarchaeota	c__Nanoarchaeia	o__Woesearchaeales	f__	g__	s__
SweH24-26_MEGAHIT-group-0.53	d__Archaea;p__Nanoarchaeota;c__Nanoarchaeia;o__Woesearchaeales;f__;g__;s__	d__Archaea	p__Nanoarchaeota	c__Nanoarchaeia	o__Woesearchaeales	f__	g__	s__
SweH24-26_MEGAHIT-group-0.535	d__Archaea;p__Micrarchaeota;c__Micrarchaeia;o__Norongarragalinales;f__CAITNU01;g__CAITNU01;s__	d__Archaea	p__Micrarchaeota	c__Micrarchaeia	o__Norongarragalinales	f__CAITNU01	g__CAITNU01	s__
SweH24-26_MEGAHIT-group-0.549	d__Archaea;p__Micrarchaeota;c__Micrarchaeia;o__Norongarragalinales;f__UBA10210;g__;s__	d__Archaea	p__Micrarchaeota	c__Micrarchaeia	o__Norongarragalinales	f__UBA10210	g__	s__
SweH24-26_MEGAHIT-group-0.549	d__Archaea;p__Micrarchaeota;c__Micrarchaeia;o__Norongarragalinales;f__UBA10210;g__;s__	d__Archaea	p__Micrarchaeota	c__Micrarchaeia	o__Norongarragalinales	f__UBA10210	g__	s__
SweH24-26_MEGAHIT-group-0.552	d__Archaea;p__Micrarchaeota;c__Micrarchaeia;o__Anstonellales;f__Anstonellaceae;g__1-14-0-10-45-29;s__	d__Archaea	p__Micrarchaeota	c__Micrarchaeia	o__Anstonellales	f__Anstonellaceae	g__1-14-0-10-45-29	s__
SweH24-26_MEGAHIT-group-0.557	d__Archaea;p__Aenigmatarchaeota;c__Aenigmatarchaeia;o__Aenigmatarchaeales;f__Aenigmatarchaeaceae;g__JAFGAZ01;s__	d__Archaea	p__Aenigmatarchaeota	c__Aenigmatarchaeia	o__Aenigmatarchaeales	f__Aenigmatarchaeaceae	g__JAFGAZ01	s__
SweH24-26_MEGAHIT-group-0.609	d__Archaea;p__Nanoarchaeota;c__Nanoarchaeia;o__Woesearchaeales;f__GW2011-AR15;g__;s__	d__Archaea	p__Nanoarchaeota	c__Nanoarchaeia	o__Woesearchaeales	f__GW2011-AR15	g__	s__
SweH24-26_MEGAHIT-group-0.609	d__Archaea;p__Nanoarchaeota;c__Nanoarchaeia;o__Woesearchaeales;f__GW2011-AR15;g__;s__	d__Archaea	p__Nanoarchaeota	c__Nanoarchaeia	o__Woesearchaeales	f__GW2011-AR15	g__	s__
SweH24-26_MEGAHIT-group-0.618	d__Archaea;p__Iainarchaeota;c__Iainarchaeia;o__CSSED10-239;f__CSSED10-239;g__;s__	d__Archaea	p__Iainarchaeota	c__Iainarchaeia	o__CSSED10-239	f__CSSED10-239	g__	s__
SweH24-26_MEGAHIT-group-0.618	d__Archaea;p__Iainarchaeota;c__Iainarchaeia;o__CSSED10-239;f__CSSED10-239;g__;s__	d__Archaea	p__Iainarchaeota	c__Iainarchaeia	o__CSSED10-239	f__CSSED10-239	g__	s__
SweH24-26_MEGAHIT-group-0.620	d__Archaea;p__Thermoproteota;c__Bathyarchaeia;o__RBG-16-48-13;f__GCA-020355125;g__;s__	d__Archaea	p__Thermoproteota	c__Bathyarchaeia	o__RBG-16-48-13	f__GCA-020355125	g__	s__
SweH24-26_MEGAHIT-group-0.620	d__Archaea;p__Thermoproteota;c__Bathyarchaeia;o__RBG-16-48-13;f__GCA-020355125;g__;s__	d__Archaea	p__Thermoproteota	c__Bathyarchaeia	o__RBG-16-48-13	f__GCA-020355125	g__	s__
SweH24-26_MEGAHIT-group-0.621	d__Archaea;p__Aenigmatarchaeota;c__Aenigmatarchaeia;o__JACPZZ01;f__JACPZZ01;g__JACPZZ01;s__	d__Archaea	p__Aenigmatarchaeota	c__Aenigmatarchaeia	o__JACPZZ01	f__JACPZZ01	g__JACPZZ01	s__
SweH24-26_MEGAHIT-group-0.632	d__Archaea;p__Nanoarchaeota;c__Nanoarchaeia;o__Woesearchaeales;f__GW2011-AR4;g__JACPJP01;s__	d__Archaea	p__Nanoarchaeota	c__Nanoarchaeia	o__Woesearchaeales	f__GW2011-AR4	g__JACPJP01	s__
SweH24-26_MEGAHIT-group-0.636	d__Archaea;p__Nanoarchaeota;c__Nanoarchaeia;o__UBA10117;f__UBA10117;g__;s__	d__Archaea	p__Nanoarchaeota	c__Nanoarchaeia	o__UBA10117	f__UBA10117	g__	s__
SweH24-26_MEGAHIT-group-0.636	d__Archaea;p__Nanoarchaeota;c__Nanoarchaeia;o__UBA10117;f__UBA10117;g__;s__	d__Archaea	p__Nanoarchaeota	c__Nanoarchaeia	o__UBA10117	f__UBA10117	g__	s__
SweH24-26_MEGAHIT-group-0.639	d__Archaea;p__Nanoarchaeota;c__Nanoarchaeia;o__Woesearchaeales;f__SM23-78;g__SM23-78;s__	d__Archaea	p__Nanoarchaeota	c__Nanoarchaeia	o__Woesearchaeales	f__SM23-78	g__SM23-78	s__
SweH24-26_MEGAHIT-group-0.644	d__Archaea;p__Iainarchaeota;c__Iainarchaeia;o__Iainarchaeales;f__UBA10191;g__;s__	d__Archaea	p__Iainarchaeota	c__Iainarchaeia	o__Iainarchaeales	f__UBA10191	g__	s__
SweH24-26_MEGAHIT-group-0.644	d__Archaea;p__Iainarchaeota;c__Iainarchaeia;o__Iainarchaeales;f__UBA10191;g__;s__	d__Archaea	p__Iainarchaeota	c__Iainarchaeia	o__Iainarchaeales	f__UBA10191	g__	s__
SweH24-26_MEGAHIT-group-0.651	d__Archaea;p__Micrarchaeota;c__Micrarchaeia;o__Norongarragalinales;f__CAITNU01;g__;s__	d__Archaea	p__Micrarchaeota	c__Micrarchaeia	o__Norongarragalinales	f__CAITNU01	g__	s__
SweH24-26_MEGAHIT-group-0.651	d__Archaea;p__Micrarchaeota;c__Micrarchaeia;o__Norongarragalinales;f__CAITNU01;g__;s__	d__Archaea	p__Micrarchaeota	c__Micrarchaeia	o__Norongarragalinales	f__CAITNU01	g__	s__
SweH24-26_MEGAHIT-group-0.655	d__Archaea;p__Micrarchaeota;c__Micrarchaeia;o__Anstonellales;f__Bilamarchaeaceae;g__Bilamarchaeum;s__	d__Archaea	p__Micrarchaeota	c__Micrarchaeia	o__Anstonellales	f__Bilamarchaeaceae	g__Bilamarchaeum	s__
SweH24-26_MEGAHIT-group-0.671	d__Archaea;p__Altiarchaeota;c__Altiarchaeia;o__IMC4;f__SCGC-AAA252-I15;g__JAHIYG01;s__	d__Archaea	p__Altiarchaeota	c__Altiarchaeia	o__IMC4	f__SCGC-AAA252-I15	g__JAHIYG01	s__
SweH24-26_MEGAHIT-group-0.672	d__Archaea;p__Thermoproteota;c__Bathyarchaeia;o__40CM-2-53-6;f__JALHTG01;g__;s__	d__Archaea	p__Thermoproteota	c__Bathyarchaeia	o__40CM-2-53-6	f__JALHTG01	g__	s__
SweH24-26_MEGAHIT-group-0.672	d__Archaea;p__Thermoproteota;c__Bathyarchaeia;o__40CM-2-53-6;f__JALHTG01;g__;s__	d__Archaea	p__Thermoproteota	c__Bathyarchaeia	o__40CM-2-53-6	f__JALHTG01	g__	s__
SweH24-26_MEGAHIT-group-0.686	d__Archaea;p__Aenigmatarchaeota;c__Aenigmatarchaeia;o__GW2011-AR5;f__JACRAC01;g__JACRAC01;s__	d__Archaea	p__Aenigmatarchaeota	c__Aenigmatarchaeia	o__GW2011-AR5	f__JACRAC01	g__JACRAC01	s__
SweH24-26_MEGAHIT-group-0.7	d__Archaea;p__Altiarchaeota;c__Altiarchaeia;o__IMC4;f__SCGC-AAA252-I15;g__;s__	d__Archaea	p__Altiarchaeota	c__Altiarchaeia	o__IMC4	f__SCGC-AAA252-I15	g__	s__
SweH24-26_MEGAHIT-group-0.7	d__Archaea;p__Altiarchaeota;c__Altiarchaeia;o__IMC4;f__SCGC-AAA252-I15;g__;s__	d__Archaea	p__Altiarchaeota	c__Altiarchaeia	o__IMC4	f__SCGC-AAA252-I15	g__	s__
SweH24-26_MEGAHIT-group-0.706	d__Archaea;p__Thermoproteota;c__Bathyarchaeia;o__TCS64;f__TCS64;g__RBG-16-57-9;s__	d__Archaea	p__Thermoproteota	c__Bathyarchaeia	o__TCS64	f__TCS64	g__RBG-16-57-9	s__
SweH24-26_MEGAHIT-group-0.708	d__Archaea;p__Micrarchaeota;c__Micrarchaeia;o__Norongarragalinales;f__Norongarragalinaceae;g__Norongarragalina;s__	d__Archaea	p__Micrarchaeota	c__Micrarchaeia	o__Norongarragalinales	f__Norongarragalinaceae	g__Norongarragalina	s__
SweH24-26_MEGAHIT-group-0.710	d__Archaea;p__Nanoarchaeota;c__Nanoarchaeia;o__Pacearchaeales;f__DTIR01;g__JAGVXL01;s__	d__Archaea	p__Nanoarchaeota	c__Nanoarchaeia	o__Pacearchaeales	f__DTIR01	g__JAGVXL01	s__
SweH24-26_MEGAHIT-group-0.711	d__Archaea;p__Aenigmatarchaeota;c__Aenigmatarchaeia;o__Aenigmatarchaeales;f__JACQIB01;g__;s__	d__Archaea	p__Aenigmatarchaeota	c__Aenigmatarchaeia	o__Aenigmatarchaeales	f__JACQIB01	g__	s__
SweH24-26_MEGAHIT-group-0.711	d__Archaea;p__Aenigmatarchaeota;c__Aenigmatarchaeia;o__Aenigmatarchaeales;f__JACQIB01;g__;s__	d__Archaea	p__Aenigmatarchaeota	c__Aenigmatarchaeia	o__Aenigmatarchaeales	f__JACQIB01	g__	s__
SweH24-26_MEGAHIT-group-0.714	d__Archaea;p__Thermoplasmatota;c__Thermoplasmata;o__SG8-5;f__JACRNV01;g__;s__	d__Archaea	p__Thermoplasmatota	c__Thermoplasmata	o__SG8-5	f__JACRNV01	g__	s__
SweH24-26_MEGAHIT-group-0.714	d__Archaea;p__Thermoplasmatota;c__Thermoplasmata;o__SG8-5;f__JACRNV01;g__;s__	d__Archaea	p__Thermoplasmatota	c__Thermoplasmata	o__SG8-5	f__JACRNV01	g__	s__
SweH24-26_MEGAHIT-group-0.723	d__Archaea;p__Nanoarchaeota;c__Nanoarchaeia;o__Pacearchaeales;f__GW2011-AR1;g__JAGVXH01;s__	d__Archaea	p__Nanoarchaeota	c__Nanoarchaeia	o__Pacearchaeales	f__GW2011-AR1	g__JAGVXH01	s__
SweH24-26_MEGAHIT-group-0.727	d__Archaea;p__Nanoarchaeota;c__Nanoarchaeia;o__SCGC-AAA011-G17;f__GW2011-AR17;g__J104;s__	d__Archaea	p__Nanoarchaeota	c__Nanoarchaeia	o__SCGC-AAA011-G17	f__GW2011-AR17	g__J104	s__
SweH24-26_MEGAHIT-group-0.728	d__Archaea;p__Aenigmatarchaeota;c__Aenigmatarchaeia;o__GW2011-AR5;f__GW2011-AR5;g__;s__	d__Archaea	p__Aenigmatarchaeota	c__Aenigmatarchaeia	o__GW2011-AR5	f__GW2011-AR5	g__	s__
SweH24-26_MEGAHIT-group-0.728	d__Archaea;p__Aenigmatarchaeota;c__Aenigmatarchaeia;o__GW2011-AR5;f__GW2011-AR5;g__;s__	d__Archaea	p__Aenigmatarchaeota	c__Aenigmatarchaeia	o__GW2011-AR5	f__GW2011-AR5	g__	s__
SweH24-26_MEGAHIT-group-0.737	d__Archaea;p__Micrarchaeota;c__Micrarchaeia;o__JAKAKT01;f__JAKAKT01;g__JAKAKT01;s__	d__Archaea	p__Micrarchaeota	c__Micrarchaeia	o__JAKAKT01	f__JAKAKT01	g__JAKAKT01	s__
SweH24-26_MEGAHIT-group-0.739	d__Archaea;p__Nanoarchaeota;c__Nanoarchaeia;o__Pacearchaeales;f__GW2011-AR1;g__JAGVXH01;s__	d__Archaea	p__Nanoarchaeota	c__Nanoarchaeia	o__Pacearchaeales	f__GW2011-AR1	g__JAGVXH01	s__
SweH24-26_MEGAHIT-group-0.81	d__Archaea;p__Thermoproteota;c__Bathyarchaeia;o__RBG-16-48-13;f__GCA-020355125;g__;s__	d__Archaea	p__Thermoproteota	c__Bathyarchaeia	o__RBG-16-48-13	f__GCA-020355125	g__	s__
SweH24-26_MEGAHIT-group-0.81	d__Archaea;p__Thermoproteota;c__Bathyarchaeia;o__RBG-16-48-13;f__GCA-020355125;g__;s__	d__Archaea	p__Thermoproteota	c__Bathyarchaeia	o__RBG-16-48-13	f__GCA-020355125	g__	s__
SweH24-26_MEGAHIT-group-0.859	d__Archaea;p__Aenigmatarchaeota;c__Aenigmatarchaeia;o__CG10238-14;f__SCSR01;g__JAGVVV01;s__	d__Archaea	p__Aenigmatarchaeota	c__Aenigmatarchaeia	o__CG10238-14	f__SCSR01	g__JAGVVV01	s__
SweH24-26_MEGAHIT-group-0.97	d__Archaea;p__Nanoarchaeota;c__Nanoarchaeia;o__Woesearchaeales;f__GW2011-AR9;g__JACRPH01;s__	d__Archaea	p__Nanoarchaeota	c__Nanoarchaeia	o__Woesearchaeales	f__GW2011-AR9	g__JACRPH01	s__
SweH27-29_MEGAHIT-group-1.1031	d__Archaea;p__Altiarchaeota;c__Altiarchaeia;o__IMC4;f__SCGC-AAA252-I15;g__SCGC-AAA252-I15;s__	d__Archaea	p__Altiarchaeota	c__Altiarchaeia	o__IMC4	f__SCGC-AAA252-I15	g__SCGC-AAA252-I15	s__
SweH27-29_MEGAHIT-group-1.1032	d__Archaea;p__Nanoarchaeota;c__Nanoarchaeia;o__Woesearchaeales;f__;g__;s__	d__Archaea	p__Nanoarchaeota	c__Nanoarchaeia	o__Woesearchaeales	f__	g__	s__
SweH27-29_MEGAHIT-group-1.1032	d__Archaea;p__Nanoarchaeota;c__Nanoarchaeia;o__Woesearchaeales;f__;g__;s__	d__Archaea	p__Nanoarchaeota	c__Nanoarchaeia	o__Woesearchaeales	f__	g__	s__
SweH27-29_MEGAHIT-group-1.1032	d__Archaea;p__Nanoarchaeota;c__Nanoarchaeia;o__Woesearchaeales;f__;g__;s__	d__Archaea	p__Nanoarchaeota	c__Nanoarchaeia	o__Woesearchaeales	f__	g__	s__
SweH27-29_MEGAHIT-group-1.142	d__Archaea;p__Micrarchaeota;c__Micrarchaeia;o__Norongarragalinales;f__UBA10210;g__JABWCK01;s__	d__Archaea	p__Micrarchaeota	c__Micrarchaeia	o__Norongarragalinales	f__UBA10210	g__JABWCK01	s__
SweH27-29_MEGAHIT-group-1.157	d__Archaea;p__Altiarchaeota;c__Altiarchaeia;o__IMC4;f__SCGC-AAA252-I15;g__SCGC-AAA252-I15;s__	d__Archaea	p__Altiarchaeota	c__Altiarchaeia	o__IMC4	f__SCGC-AAA252-I15	g__SCGC-AAA252-I15	s__
SweH27-29_MEGAHIT-group-1.161	d__Archaea;p__Nanoarchaeota;c__Nanoarchaeia;o__Pacearchaeales;f__GW2011-AR1;g__;s__	d__Archaea	p__Nanoarchaeota	c__Nanoarchaeia	o__Pacearchaeales	f__GW2011-AR1	g__	s__
SweH27-29_MEGAHIT-group-1.161	d__Archaea;p__Nanoarchaeota;c__Nanoarchaeia;o__Pacearchaeales;f__GW2011-AR1;g__;s__	d__Archaea	p__Nanoarchaeota	c__Nanoarchaeia	o__Pacearchaeales	f__GW2011-AR1	g__	s__
SweH27-29_MEGAHIT-group-1.164	d__Archaea;p__Undinarchaeota;c__Undinarchaeia;o__;f__;g__;s__	d__Archaea	p__Undinarchaeota	c__Undinarchaeia	o__	f__	g__	s__
SweH27-29_MEGAHIT-group-1.164	d__Archaea;p__Undinarchaeota;c__Undinarchaeia;o__;f__;g__;s__	d__Archaea	p__Undinarchaeota	c__Undinarchaeia	o__	f__	g__	s__
SweH27-29_MEGAHIT-group-1.164	d__Archaea;p__Undinarchaeota;c__Undinarchaeia;o__;f__;g__;s__	d__Archaea	p__Undinarchaeota	c__Undinarchaeia	o__	f__	g__	s__
SweH27-29_MEGAHIT-group-1.164	d__Archaea;p__Undinarchaeota;c__Undinarchaeia;o__;f__;g__;s__	d__Archaea	p__Undinarchaeota	c__Undinarchaeia	o__	f__	g__	s__
SweH27-29_MEGAHIT-group-1.168	d__Archaea;p__Nanoarchaeota;c__Nanoarchaeia;o__Woesearchaeales;f__GCA-2686295;g__GCA-2686295;s__	d__Archaea	p__Nanoarchaeota	c__Nanoarchaeia	o__Woesearchaeales	f__GCA-2686295	g__GCA-2686295	s__
SweH27-29_MEGAHIT-group-1.171	d__Archaea;p__Nanoarchaeota;c__Nanoarchaeia;o__Pacearchaeales;f__GW2011-AR1;g__ARS1301;s__	d__Archaea	p__Nanoarchaeota	c__Nanoarchaeia	o__Pacearchaeales	f__GW2011-AR1	g__ARS1301	s__
SweH27-29_MEGAHIT-group-1.183	d__Archaea;p__Hadarchaeota;c__Hadarchaeia;o__Hadarchaeales;f__Hadarchaeaceae;g__Hadarchaeum;s__	d__Archaea	p__Hadarchaeota	c__Hadarchaeia	o__Hadarchaeales	f__Hadarchaeaceae	g__Hadarchaeum	s__
SweH27-29_MEGAHIT-group-1.190	d__Archaea;p__Nanoarchaeota;c__Nanoarchaeia;o__Pacearchaeales;f__UBA284;g__;s__	d__Archaea	p__Nanoarchaeota	c__Nanoarchaeia	o__Pacearchaeales	f__UBA284	g__	s__
SweH27-29_MEGAHIT-group-1.190	d__Archaea;p__Nanoarchaeota;c__Nanoarchaeia;o__Pacearchaeales;f__UBA284;g__;s__	d__Archaea	p__Nanoarchaeota	c__Nanoarchaeia	o__Pacearchaeales	f__UBA284	g__	s__
SweH27-29_MEGAHIT-group-1.191	d__Archaea;p__Nanoarchaeota;c__Nanoarchaeia;o__Pacearchaeales;f__GW2011-AR1;g__UBA73;s__	d__Archaea	p__Nanoarchaeota	c__Nanoarchaeia	o__Pacearchaeales	f__GW2011-AR1	g__UBA73	s__
SweH27-29_MEGAHIT-group-1.210	d__Archaea;p__Iainarchaeota;c__Iainarchaeia;o__CSSED10-239;f__;g__;s__	d__Archaea	p__Iainarchaeota	c__Iainarchaeia	o__CSSED10-239	f__	g__	s__
SweH27-29_MEGAHIT-group-1.210	d__Archaea;p__Iainarchaeota;c__Iainarchaeia;o__CSSED10-239;f__;g__;s__	d__Archaea	p__Iainarchaeota	c__Iainarchaeia	o__CSSED10-239	f__	g__	s__
SweH27-29_MEGAHIT-group-1.210	d__Archaea;p__Iainarchaeota;c__Iainarchaeia;o__CSSED10-239;f__;g__;s__	d__Archaea	p__Iainarchaeota	c__Iainarchaeia	o__CSSED10-239	f__	g__	s__
SweH27-29_MEGAHIT-group-1.22	d__Archaea;p__Micrarchaeota;c__Micrarchaeia;o__Anstonellales;f__Bilamarchaeaceae;g__Bilamarchaeum;s__	d__Archaea	p__Micrarchaeota	c__Micrarchaeia	o__Anstonellales	f__Bilamarchaeaceae	g__Bilamarchaeum	s__
SweH27-29_MEGAHIT-group-1.246	d__Archaea;p__Hydrothermarchaeota;c__Hydrothermarchaeia;o__Hydrothermarchaeales;f__WAQR01;g__JACRDW01;s__	d__Archaea	p__Hydrothermarchaeota	c__Hydrothermarchaeia	o__Hydrothermarchaeales	f__WAQR01	g__JACRDW01	s__
SweH27-29_MEGAHIT-group-1.248	d__Archaea;p__Micrarchaeota;c__Micrarchaeia;o__Norongarragalinales;f__SBBD01;g__JACRGC01;s__	d__Archaea	p__Micrarchaeota	c__Micrarchaeia	o__Norongarragalinales	f__SBBD01	g__JACRGC01	s__
SweH27-29_MEGAHIT-group-1.256	d__Archaea;p__Iainarchaeota;c__Iainarchaeia;o__Iainarchaeales;f__JAFCCJ01;g__;s__	d__Archaea	p__Iainarchaeota	c__Iainarchaeia	o__Iainarchaeales	f__JAFCCJ01	g__	s__
SweH27-29_MEGAHIT-group-1.256	d__Archaea;p__Iainarchaeota;c__Iainarchaeia;o__Iainarchaeales;f__JAFCCJ01;g__;s__	d__Archaea	p__Iainarchaeota	c__Iainarchaeia	o__Iainarchaeales	f__JAFCCJ01	g__	s__
SweH27-29_MEGAHIT-group-1.289	d__Archaea;p__Nanoarchaeota;c__Nanoarchaeia;o__Pacearchaeales;f__GW2011-AR1;g__JAHIEM01;s__	d__Archaea	p__Nanoarchaeota	c__Nanoarchaeia	o__Pacearchaeales	f__GW2011-AR1	g__JAHIEM01	s__
SweH27-29_MEGAHIT-group-1.290	d__Archaea;p__Altiarchaeota;c__Altiarchaeia;o__IMC4;f__SCGC-AAA252-I15;g__;s__	d__Archaea	p__Altiarchaeota	c__Altiarchaeia	o__IMC4	f__SCGC-AAA252-I15	g__	s__
SweH27-29_MEGAHIT-group-1.290	d__Archaea;p__Altiarchaeota;c__Altiarchaeia;o__IMC4;f__SCGC-AAA252-I15;g__;s__	d__Archaea	p__Altiarchaeota	c__Altiarchaeia	o__IMC4	f__SCGC-AAA252-I15	g__	s__
SweH27-29_MEGAHIT-group-1.33	d__Archaea;p__Nanoarchaeota;c__Nanoarchaeia;o__Woesearchaeales;f__UBA11576;g__JABMQF01;s__	d__Archaea	p__Nanoarchaeota	c__Nanoarchaeia	o__Woesearchaeales	f__UBA11576	g__JABMQF01	s__
SweH27-29_MEGAHIT-group-1.331	d__Archaea;p__Nanoarchaeota;c__Nanoarchaeia;o__Woesearchaeales;f__GW2011-AR9;g__;s__	d__Archaea	p__Nanoarchaeota	c__Nanoarchaeia	o__Woesearchaeales	f__GW2011-AR9	g__	s__
SweH27-29_MEGAHIT-group-1.331	d__Archaea;p__Nanoarchaeota;c__Nanoarchaeia;o__Woesearchaeales;f__GW2011-AR9;g__;s__	d__Archaea	p__Nanoarchaeota	c__Nanoarchaeia	o__Woesearchaeales	f__GW2011-AR9	g__	s__
SweH27-29_MEGAHIT-group-1.353	d__Archaea;p__Iainarchaeota;c__Iainarchaeia;o__Iainarchaeales;f__1-14-0-10-31-34;g__1-14-0-10-31-34;s__	d__Archaea	p__Iainarchaeota	c__Iainarchaeia	o__Iainarchaeales	f__1-14-0-10-31-34	g__1-14-0-10-31-34	s__
SweH27-29_MEGAHIT-group-1.382	d__Archaea;p__Nanoarchaeota;c__Nanoarchaeia;o__Woesearchaeales;f__JAHJBD01;g__;s__	d__Archaea	p__Nanoarchaeota	c__Nanoarchaeia	o__Woesearchaeales	f__JAHJBD01	g__	s__
SweH27-29_MEGAHIT-group-1.382	d__Archaea;p__Nanoarchaeota;c__Nanoarchaeia;o__Woesearchaeales;f__JAHJBD01;g__;s__	d__Archaea	p__Nanoarchaeota	c__Nanoarchaeia	o__Woesearchaeales	f__JAHJBD01	g__	s__
SweH27-29_MEGAHIT-group-1.384	d__Archaea;p__Nanoarchaeota;c__Nanoarchaeia;o__SCGC-AAA011-G17;f__GW2011-AR17;g__;s__	d__Archaea	p__Nanoarchaeota	c__Nanoarchaeia	o__SCGC-AAA011-G17	f__GW2011-AR17	g__	s__
SweH27-29_MEGAHIT-group-1.384	d__Archaea;p__Nanoarchaeota;c__Nanoarchaeia;o__SCGC-AAA011-G17;f__GW2011-AR17;g__;s__	d__Archaea	p__Nanoarchaeota	c__Nanoarchaeia	o__SCGC-AAA011-G17	f__GW2011-AR17	g__	s__
SweH27-29_MEGAHIT-group-1.387	d__Archaea;p__Aenigmatarchaeota;c__Aenigmatarchaeia;o__GW2011-AR5;f__JACRAC01;g__;s__	d__Archaea	p__Aenigmatarchaeota	c__Aenigmatarchaeia	o__GW2011-AR5	f__JACRAC01	g__	s__
SweH27-29_MEGAHIT-group-1.387	d__Archaea;p__Aenigmatarchaeota;c__Aenigmatarchaeia;o__GW2011-AR5;f__JACRAC01;g__;s__	d__Archaea	p__Aenigmatarchaeota	c__Aenigmatarchaeia	o__GW2011-AR5	f__JACRAC01	g__	s__
SweH27-29_MEGAHIT-group-1.404	d__Archaea;p__Nanoarchaeota;c__Nanoarchaeia;o__Woesearchaeales;f__JAHJEM01;g__;s__	d__Archaea	p__Nanoarchaeota	c__Nanoarchaeia	o__Woesearchaeales	f__JAHJEM01	g__	s__
SweH27-29_MEGAHIT-group-1.404	d__Archaea;p__Nanoarchaeota;c__Nanoarchaeia;o__Woesearchaeales;f__JAHJEM01;g__;s__	d__Archaea	p__Nanoarchaeota	c__Nanoarchaeia	o__Woesearchaeales	f__JAHJEM01	g__	s__
SweH27-29_MEGAHIT-group-1.408	d__Archaea;p__Aenigmatarchaeota;c__Aenigmatarchaeia;o__CG10238-14;f__SCSR01;g__JAPLUY01;s__	d__Archaea	p__Aenigmatarchaeota	c__Aenigmatarchaeia	o__CG10238-14	f__SCSR01	g__JAPLUY01	s__
SweH27-29_MEGAHIT-group-1.433	d__Archaea;p__Nanoarchaeota;c__Nanoarchaeia;o__Pacearchaeales;f__GW2011-AR1;g__ARS1301;s__	d__Archaea	p__Nanoarchaeota	c__Nanoarchaeia	o__Pacearchaeales	f__GW2011-AR1	g__ARS1301	s__
SweH27-29_MEGAHIT-group-1.438	d__Archaea;p__Iainarchaeota;c__Iainarchaeia;o__Iainarchaeales;f__JAFGBZ01;g__JAFGBZ01;s__	d__Archaea	p__Iainarchaeota	c__Iainarchaeia	o__Iainarchaeales	f__JAFGBZ01	g__JAFGBZ01	s__
SweH27-29_MEGAHIT-group-1.443	d__Archaea;p__Nanoarchaeota;c__Nanoarchaeia;o__SCGC-AAA011-G17;f__JACPIM01;g__;s__	d__Archaea	p__Nanoarchaeota	c__Nanoarchaeia	o__SCGC-AAA011-G17	f__JACPIM01	g__	s__
SweH27-29_MEGAHIT-group-1.443	d__Archaea;p__Nanoarchaeota;c__Nanoarchaeia;o__SCGC-AAA011-G17;f__JACPIM01;g__;s__	d__Archaea	p__Nanoarchaeota	c__Nanoarchaeia	o__SCGC-AAA011-G17	f__JACPIM01	g__	s__
SweH27-29_MEGAHIT-group-1.460	d__Archaea;p__Nanoarchaeota;c__Nanoarchaeia;o__Woesearchaeales;f__GCA-2686295;g__GCA-2686295;s__	d__Archaea	p__Nanoarchaeota	c__Nanoarchaeia	o__Woesearchaeales	f__GCA-2686295	g__GCA-2686295	s__
SweH27-29_MEGAHIT-group-1.49	d__Archaea;p__Nanoarchaeota;c__Nanoarchaeia;o__Pacearchaeales;f__GW2011-AR1;g__JAHKAF01;s__	d__Archaea	p__Nanoarchaeota	c__Nanoarchaeia	o__Pacearchaeales	f__GW2011-AR1	g__JAHKAF01	s__
SweH27-29_MEGAHIT-group-1.497	d__Archaea;p__Nanoarchaeota;c__Nanoarchaeia;o__Woesearchaeales;f__JAADFO01;g__;s__	d__Archaea	p__Nanoarchaeota	c__Nanoarchaeia	o__Woesearchaeales	f__JAADFO01	g__	s__
SweH27-29_MEGAHIT-group-1.497	d__Archaea;p__Nanoarchaeota;c__Nanoarchaeia;o__Woesearchaeales;f__JAADFO01;g__;s__	d__Archaea	p__Nanoarchaeota	c__Nanoarchaeia	o__Woesearchaeales	f__JAADFO01	g__	s__
SweH27-29_MEGAHIT-group-1.513	d__Archaea;p__Iainarchaeota;c__Iainarchaeia;o__Iainarchaeales;f__JAFCCJ01;g__JAFCCJ01;s__	d__Archaea	p__Iainarchaeota	c__Iainarchaeia	o__Iainarchaeales	f__JAFCCJ01	g__JAFCCJ01	s__
SweH27-29_MEGAHIT-group-1.583	d__Archaea;p__Iainarchaeota;c__Iainarchaeia;o__Iainarchaeales;f__1-14-0-10-31-34;g__;s__	d__Archaea	p__Iainarchaeota	c__Iainarchaeia	o__Iainarchaeales	f__1-14-0-10-31-34	g__	s__
SweH27-29_MEGAHIT-group-1.583	d__Archaea;p__Iainarchaeota;c__Iainarchaeia;o__Iainarchaeales;f__1-14-0-10-31-34;g__;s__	d__Archaea	p__Iainarchaeota	c__Iainarchaeia	o__Iainarchaeales	f__1-14-0-10-31-34	g__	s__
SweH27-29_MEGAHIT-group-1.587	d__Archaea;p__Micrarchaeota;c__Micrarchaeia;o__Anstonellales;f__Bilamarchaeaceae;g__Bilamarchaeum;s__	d__Archaea	p__Micrarchaeota	c__Micrarchaeia	o__Anstonellales	f__Bilamarchaeaceae	g__Bilamarchaeum	s__
SweH27-29_MEGAHIT-group-1.588	d__Archaea;p__Nanoarchaeota;c__Nanoarchaeia;o__Woesearchaeales;f__JAHJEM01;g__;s__	d__Archaea	p__Nanoarchaeota	c__Nanoarchaeia	o__Woesearchaeales	f__JAHJEM01	g__	s__
SweH27-29_MEGAHIT-group-1.588	d__Archaea;p__Nanoarchaeota;c__Nanoarchaeia;o__Woesearchaeales;f__JAHJEM01;g__;s__	d__Archaea	p__Nanoarchaeota	c__Nanoarchaeia	o__Woesearchaeales	f__JAHJEM01	g__	s__
SweH27-29_MEGAHIT-group-1.614	d__Archaea;p__Nanoarchaeota;c__Nanoarchaeia;o__Woesearchaeales;f__;g__;s__	d__Archaea	p__Nanoarchaeota	c__Nanoarchaeia	o__Woesearchaeales	f__	g__	s__
SweH27-29_MEGAHIT-group-1.614	d__Archaea;p__Nanoarchaeota;c__Nanoarchaeia;o__Woesearchaeales;f__;g__;s__	d__Archaea	p__Nanoarchaeota	c__Nanoarchaeia	o__Woesearchaeales	f__	g__	s__
SweH27-29_MEGAHIT-group-1.614	d__Archaea;p__Nanoarchaeota;c__Nanoarchaeia;o__Woesearchaeales;f__;g__;s__	d__Archaea	p__Nanoarchaeota	c__Nanoarchaeia	o__Woesearchaeales	f__	g__	s__
SweH27-29_MEGAHIT-group-1.626	d__Archaea;p__Nanoarchaeota;c__Nanoarchaeia;o__Pacearchaeales;f__GW2011-AR1;g__;s__	d__Archaea	p__Nanoarchaeota	c__Nanoarchaeia	o__Pacearchaeales	f__GW2011-AR1	g__	s__
SweH27-29_MEGAHIT-group-1.626	d__Archaea;p__Nanoarchaeota;c__Nanoarchaeia;o__Pacearchaeales;f__GW2011-AR1;g__;s__	d__Archaea	p__Nanoarchaeota	c__Nanoarchaeia	o__Pacearchaeales	f__GW2011-AR1	g__	s__
SweH27-29_MEGAHIT-group-1.632	d__Archaea;p__Nanoarchaeota;c__Nanoarchaeia;o__Pacearchaeales;f__GW2011-AR1;g__MWBV01;s__	d__Archaea	p__Nanoarchaeota	c__Nanoarchaeia	o__Pacearchaeales	f__GW2011-AR1	g__MWBV01	s__
SweH27-29_MEGAHIT-group-1.64	d__Archaea;p__Nanoarchaeota;c__Nanoarchaeia;o__Pacearchaeales;f__GW2011-AR1;g__JAGVXH01;s__	d__Archaea	p__Nanoarchaeota	c__Nanoarchaeia	o__Pacearchaeales	f__GW2011-AR1	g__JAGVXH01	s__
SweH27-29_MEGAHIT-group-1.643	d__Archaea;p__Micrarchaeota;c__Micrarchaeia;o__JAKAKT01;f__JAKAKT01;g__JAKAKT01;s__	d__Archaea	p__Micrarchaeota	c__Micrarchaeia	o__JAKAKT01	f__JAKAKT01	g__JAKAKT01	s__
SweH27-29_MEGAHIT-group-1.649	d__Archaea;p__Aenigmatarchaeota;c__Aenigmatarchaeia;o__Aenigmatarchaeales;f__Aenigmatarchaeaceae;g__JAFGAZ01;s__	d__Archaea	p__Aenigmatarchaeota	c__Aenigmatarchaeia	o__Aenigmatarchaeales	f__Aenigmatarchaeaceae	g__JAFGAZ01	s__
SweH27-29_MEGAHIT-group-1.660	d__Archaea;p__Aenigmatarchaeota;c__Aenigmatarchaeia;o__QMZP01;f__QMZP01;g__JAHIRU01;s__	d__Archaea	p__Aenigmatarchaeota	c__Aenigmatarchaeia	o__QMZP01	f__QMZP01	g__JAHIRU01	s__
SweH27-29_MEGAHIT-group-1.682	d__Archaea;p__Nanoarchaeota;c__Nanoarchaeia;o__SCGC-AAA011-G17;f__GW2011-AR17;g__;s__	d__Archaea	p__Nanoarchaeota	c__Nanoarchaeia	o__SCGC-AAA011-G17	f__GW2011-AR17	g__	s__
SweH27-29_MEGAHIT-group-1.682	d__Archaea;p__Nanoarchaeota;c__Nanoarchaeia;o__SCGC-AAA011-G17;f__GW2011-AR17;g__;s__	d__Archaea	p__Nanoarchaeota	c__Nanoarchaeia	o__SCGC-AAA011-G17	f__GW2011-AR17	g__	s__
SweH27-29_MEGAHIT-group-1.69	d__Archaea;p__Nanoarchaeota;c__Nanoarchaeia;o__Pacearchaeales;f__GW2011-AR1;g__JAGVXH01;s__	d__Archaea	p__Nanoarchaeota	c__Nanoarchaeia	o__Pacearchaeales	f__GW2011-AR1	g__JAGVXH01	s__
SweH27-29_MEGAHIT-group-1.694	d__Archaea;p__Micrarchaeota;c__Micrarchaeia;o__JAKAKT01;f__JAKAKT01;g__;s__	d__Archaea	p__Micrarchaeota	c__Micrarchaeia	o__JAKAKT01	f__JAKAKT01	g__	s__
SweH27-29_MEGAHIT-group-1.694	d__Archaea;p__Micrarchaeota;c__Micrarchaeia;o__JAKAKT01;f__JAKAKT01;g__;s__	d__Archaea	p__Micrarchaeota	c__Micrarchaeia	o__JAKAKT01	f__JAKAKT01	g__	s__
SweH27-29_MEGAHIT-group-1.701	d__Archaea;p__Undinarchaeota;c__Undinarchaeia;o__Undinarchaeales;f__UBA543;g__UBA543;s__	d__Archaea	p__Undinarchaeota	c__Undinarchaeia	o__Undinarchaeales	f__UBA543	g__UBA543	s__
SweH27-29_MEGAHIT-group-1.702	d__Archaea;p__Undinarchaeota;c__Undinarchaeia;o__Undinarchaeales;f__UBA543;g__;s__	d__Archaea	p__Undinarchaeota	c__Undinarchaeia	o__Undinarchaeales	f__UBA543	g__	s__
SweH27-29_MEGAHIT-group-1.702	d__Archaea;p__Undinarchaeota;c__Undinarchaeia;o__Undinarchaeales;f__UBA543;g__;s__	d__Archaea	p__Undinarchaeota	c__Undinarchaeia	o__Undinarchaeales	f__UBA543	g__	s__
SweH27-29_MEGAHIT-group-1.727	d__Archaea;p__EX4484-52;c__EX4484-52;o__EX4484-52;f__B79-G9;g__;s__	d__Archaea	p__EX4484-52	c__EX4484-52	o__EX4484-52	f__B79-G9	g__	s__
SweH27-29_MEGAHIT-group-1.727	d__Archaea;p__EX4484-52;c__EX4484-52;o__EX4484-52;f__B79-G9;g__;s__	d__Archaea	p__EX4484-52	c__EX4484-52	o__EX4484-52	f__B79-G9	g__	s__
SweH27-29_MEGAHIT-group-1.735	d__Archaea;p__Nanoarchaeota;c__Nanoarchaeia;o__Pacearchaeales;f__GW2011-AR1;g__UBA73;s__	d__Archaea	p__Nanoarchaeota	c__Nanoarchaeia	o__Pacearchaeales	f__GW2011-AR1	g__UBA73	s__
SweH27-29_MEGAHIT-group-1.74	d__Archaea;p__Aenigmatarchaeota;c__Aenigmatarchaeia;o__GW2011-AR5;f__GCA-2688965;g__;s__	d__Archaea	p__Aenigmatarchaeota	c__Aenigmatarchaeia	o__GW2011-AR5	f__GCA-2688965	g__	s__
SweH27-29_MEGAHIT-group-1.74	d__Archaea;p__Aenigmatarchaeota;c__Aenigmatarchaeia;o__GW2011-AR5;f__GCA-2688965;g__;s__	d__Archaea	p__Aenigmatarchaeota	c__Aenigmatarchaeia	o__GW2011-AR5	f__GCA-2688965	g__	s__
SweH27-29_MEGAHIT-group-1.746	d__Archaea;p__Nanoarchaeota;c__Nanoarchaeia;o__Woesearchaeales;f__DSVV01;g__;s__	d__Archaea	p__Nanoarchaeota	c__Nanoarchaeia	o__Woesearchaeales	f__DSVV01	g__	s__
SweH27-29_MEGAHIT-group-1.746	d__Archaea;p__Nanoarchaeota;c__Nanoarchaeia;o__Woesearchaeales;f__DSVV01;g__;s__	d__Archaea	p__Nanoarchaeota	c__Nanoarchaeia	o__Woesearchaeales	f__DSVV01	g__	s__
SweH27-29_MEGAHIT-group-1.75	d__Archaea;p__Micrarchaeota;c__Micrarchaeia;o__Norongarragalinales;f__SBBD01;g__JACRGC01;s__	d__Archaea	p__Micrarchaeota	c__Micrarchaeia	o__Norongarragalinales	f__SBBD01	g__JACRGC01	s__
SweH27-29_MEGAHIT-group-1.775	d__Archaea;p__Altiarchaeota;c__Altiarchaeia;o__IMC4;f__SCGC-AAA252-I15;g__;s__	d__Archaea	p__Altiarchaeota	c__Altiarchaeia	o__IMC4	f__SCGC-AAA252-I15	g__	s__
SweH27-29_MEGAHIT-group-1.775	d__Archaea;p__Altiarchaeota;c__Altiarchaeia;o__IMC4;f__SCGC-AAA252-I15;g__;s__	d__Archaea	p__Altiarchaeota	c__Altiarchaeia	o__IMC4	f__SCGC-AAA252-I15	g__	s__
SweH27-29_MEGAHIT-group-1.784	d__Archaea;p__Iainarchaeota;c__Iainarchaeia;o__Iainarchaeales;f__Iainarchaeaceae;g__UBA493;s__	d__Archaea	p__Iainarchaeota	c__Iainarchaeia	o__Iainarchaeales	f__Iainarchaeaceae	g__UBA493	s__
SweH27-29_MEGAHIT-group-1.785	d__Archaea;p__Micrarchaeota;c__Micrarchaeia;o__Anstonellales;f__Bilamarchaeaceae;g__;s__	d__Archaea	p__Micrarchaeota	c__Micrarchaeia	o__Anstonellales	f__Bilamarchaeaceae	g__	s__
SweH27-29_MEGAHIT-group-1.785	d__Archaea;p__Micrarchaeota;c__Micrarchaeia;o__Anstonellales;f__Bilamarchaeaceae;g__;s__	d__Archaea	p__Micrarchaeota	c__Micrarchaeia	o__Anstonellales	f__Bilamarchaeaceae	g__	s__
SweH27-29_MEGAHIT-group-1.787	d__Archaea;p__Nanoarchaeota;c__Nanoarchaeia;o__Woesearchaeales;f__JAHJEM01;g__;s__	d__Archaea	p__Nanoarchaeota	c__Nanoarchaeia	o__Woesearchaeales	f__JAHJEM01	g__	s__
SweH27-29_MEGAHIT-group-1.787	d__Archaea;p__Nanoarchaeota;c__Nanoarchaeia;o__Woesearchaeales;f__JAHJEM01;g__;s__	d__Archaea	p__Nanoarchaeota	c__Nanoarchaeia	o__Woesearchaeales	f__JAHJEM01	g__	s__
SweH27-29_MEGAHIT-group-1.791	d__Archaea;p__Nanoarchaeota;c__Nanoarchaeia;o__Woesearchaeales;f__JAHIVG01;g__JAHIVG01;s__	d__Archaea	p__Nanoarchaeota	c__Nanoarchaeia	o__Woesearchaeales	f__JAHIVG01	g__JAHIVG01	s__
SweH27-29_MEGAHIT-group-1.794	d__Archaea;p__Nanoarchaeota;c__Nanoarchaeia;o__Woesearchaeales;f__JAGVZT01;g__;s__	d__Archaea	p__Nanoarchaeota	c__Nanoarchaeia	o__Woesearchaeales	f__JAGVZT01	g__	s__
SweH27-29_MEGAHIT-group-1.794	d__Archaea;p__Nanoarchaeota;c__Nanoarchaeia;o__Woesearchaeales;f__JAGVZT01;g__;s__	d__Archaea	p__Nanoarchaeota	c__Nanoarchaeia	o__Woesearchaeales	f__JAGVZT01	g__	s__
SweH27-29_MEGAHIT-group-1.81	d__Archaea;p__Nanoarchaeota;c__Nanoarchaeia;o__Woesearchaeales;f__GW2011-AR9;g__JABHQR01;s__	d__Archaea	p__Nanoarchaeota	c__Nanoarchaeia	o__Woesearchaeales	f__GW2011-AR9	g__JABHQR01	s__
SweH27-29_MEGAHIT-group-1.829	d__Archaea;p__Nanoarchaeota;c__Nanoarchaeia;o__SCGC-AAA011-G17;f__PNOQ01;g__;s__	d__Archaea	p__Nanoarchaeota	c__Nanoarchaeia	o__SCGC-AAA011-G17	f__PNOQ01	g__	s__
SweH27-29_MEGAHIT-group-1.829	d__Archaea;p__Nanoarchaeota;c__Nanoarchaeia;o__SCGC-AAA011-G17;f__PNOQ01;g__;s__	d__Archaea	p__Nanoarchaeota	c__Nanoarchaeia	o__SCGC-AAA011-G17	f__PNOQ01	g__	s__
SweH27-29_MEGAHIT-group-1.845	d__Archaea;p__Nanoarchaeota;c__Nanoarchaeia;o__Pacearchaeales;f__GW2011-AR1;g__ARS1285;s__	d__Archaea	p__Nanoarchaeota	c__Nanoarchaeia	o__Pacearchaeales	f__GW2011-AR1	g__ARS1285	s__
SweH27-29_MEGAHIT-group-1.86	d__Archaea;p__Nanoarchaeota;c__Nanoarchaeia;o__Pacearchaeales;f__GW2011-AR1;g__CABMGN01;s__	d__Archaea	p__Nanoarchaeota	c__Nanoarchaeia	o__Pacearchaeales	f__GW2011-AR1	g__CABMGN01	s__
SweH27-29_MEGAHIT-group-1.865	d__Archaea;p__Aenigmatarchaeota;c__Aenigmatarchaeia;o__QMZP01;f__QMZP01;g__;s__	d__Archaea	p__Aenigmatarchaeota	c__Aenigmatarchaeia	o__QMZP01	f__QMZP01	g__	s__
SweH27-29_MEGAHIT-group-1.865	d__Archaea;p__Aenigmatarchaeota;c__Aenigmatarchaeia;o__QMZP01;f__QMZP01;g__;s__	d__Archaea	p__Aenigmatarchaeota	c__Aenigmatarchaeia	o__QMZP01	f__QMZP01	g__	s__
SweH27-29_MEGAHIT-group-1.887	d__Archaea;p__Nanoarchaeota;c__Nanoarchaeia;o__SCGC-AAA011-G17;f__GW2011-AR17;g__;s__	d__Archaea	p__Nanoarchaeota	c__Nanoarchaeia	o__SCGC-AAA011-G17	f__GW2011-AR17	g__	s__
SweH27-29_MEGAHIT-group-1.887	d__Archaea;p__Nanoarchaeota;c__Nanoarchaeia;o__SCGC-AAA011-G17;f__GW2011-AR17;g__;s__	d__Archaea	p__Nanoarchaeota	c__Nanoarchaeia	o__SCGC-AAA011-G17	f__GW2011-AR17	g__	s__
SweH27-29_MEGAHIT-group-1.890	d__Archaea;p__Thermoproteota;c__Bathyarchaeia;o__Hecatellales;f__Hecatellaceae;g__;s__	d__Archaea	p__Thermoproteota	c__Bathyarchaeia	o__Hecatellales	f__Hecatellaceae	g__	s__
SweH27-29_MEGAHIT-group-1.890	d__Archaea;p__Thermoproteota;c__Bathyarchaeia;o__Hecatellales;f__Hecatellaceae;g__;s__	d__Archaea	p__Thermoproteota	c__Bathyarchaeia	o__Hecatellales	f__Hecatellaceae	g__	s__
SweH27-29_MEGAHIT-group-1.908	d__Archaea;p__Nanoarchaeota;c__Nanoarchaeia;o__Pacearchaeales;f__GW2011-AR1;g__;s__	d__Archaea	p__Nanoarchaeota	c__Nanoarchaeia	o__Pacearchaeales	f__GW2011-AR1	g__	s__
SweH27-29_MEGAHIT-group-1.908	d__Archaea;p__Nanoarchaeota;c__Nanoarchaeia;o__Pacearchaeales;f__GW2011-AR1;g__;s__	d__Archaea	p__Nanoarchaeota	c__Nanoarchaeia	o__Pacearchaeales	f__GW2011-AR1	g__	s__
SweH27-29_MEGAHIT-group-1.914	d__Archaea;p__Nanoarchaeota;c__Nanoarchaeia;o__Pacearchaeales;f__GW2011-AR1;g__;s__	d__Archaea	p__Nanoarchaeota	c__Nanoarchaeia	o__Pacearchaeales	f__GW2011-AR1	g__	s__
SweH27-29_MEGAHIT-group-1.914	d__Archaea;p__Nanoarchaeota;c__Nanoarchaeia;o__Pacearchaeales;f__GW2011-AR1;g__;s__	d__Archaea	p__Nanoarchaeota	c__Nanoarchaeia	o__Pacearchaeales	f__GW2011-AR1	g__	s__
SweH27-29_MEGAHIT-group-1.916	d__Archaea;p__Nanoarchaeota;c__Nanoarchaeia;o__Pacearchaeales;f__GW2011-AR1;g__ASMP01;s__	d__Archaea	p__Nanoarchaeota	c__Nanoarchaeia	o__Pacearchaeales	f__GW2011-AR1	g__ASMP01	s__
SweH27-29_MEGAHIT-group-1.917	d__Archaea;p__Nanoarchaeota;c__Nanoarchaeia;o__Pacearchaeales;f__GW2011-AR1;g__;s__	d__Archaea	p__Nanoarchaeota	c__Nanoarchaeia	o__Pacearchaeales	f__GW2011-AR1	g__	s__
SweH27-29_MEGAHIT-group-1.917	d__Archaea;p__Nanoarchaeota;c__Nanoarchaeia;o__Pacearchaeales;f__GW2011-AR1;g__;s__	d__Archaea	p__Nanoarchaeota	c__Nanoarchaeia	o__Pacearchaeales	f__GW2011-AR1	g__	s__
SweH27-29_MEGAHIT-group-1.920	d__Archaea;p__Nanoarchaeota;c__Nanoarchaeia;o__SCGC-AAA011-G17;f__VGLX01;g__;s__	d__Archaea	p__Nanoarchaeota	c__Nanoarchaeia	o__SCGC-AAA011-G17	f__VGLX01	g__	s__
SweH27-29_MEGAHIT-group-1.920	d__Archaea;p__Nanoarchaeota;c__Nanoarchaeia;o__SCGC-AAA011-G17;f__VGLX01;g__;s__	d__Archaea	p__Nanoarchaeota	c__Nanoarchaeia	o__SCGC-AAA011-G17	f__VGLX01	g__	s__
SweH27-29_MEGAHIT-group-1.921	d__Archaea;p__Micrarchaeota;c__Micrarchaeia;o__Anstonellales;f__Anstonellaceae;g__1-14-0-10-45-29;s__	d__Archaea	p__Micrarchaeota	c__Micrarchaeia	o__Anstonellales	f__Anstonellaceae	g__1-14-0-10-45-29	s__
SweH27-29_MEGAHIT-group-1.927	d__Archaea;p__Nanoarchaeota;c__Nanoarchaeia;o__Woesearchaeales;f__JAGVYU01;g__;s__	d__Archaea	p__Nanoarchaeota	c__Nanoarchaeia	o__Woesearchaeales	f__JAGVYU01	g__	s__
SweH27-29_MEGAHIT-group-1.927	d__Archaea;p__Nanoarchaeota;c__Nanoarchaeia;o__Woesearchaeales;f__JAGVYU01;g__;s__	d__Archaea	p__Nanoarchaeota	c__Nanoarchaeia	o__Woesearchaeales	f__JAGVYU01	g__	s__
SweH27-29_MEGAHIT-group-1.929	d__Archaea;p__Halobacteriota;c__Methanosarcinia;o__Methanosarcinales;f__Methanoperedenaceae;g__Methanoperedens;s__	d__Archaea	p__Halobacteriota	c__Methanosarcinia	o__Methanosarcinales	f__Methanoperedenaceae	g__Methanoperedens	s__
SweH27-29_MEGAHIT-group-1.941	d__Archaea;p__Nanoarchaeota;c__Nanoarchaeia;o__Woesearchaeales;f__GW2011-AR9;g__JACOZM01;s__	d__Archaea	p__Nanoarchaeota	c__Nanoarchaeia	o__Woesearchaeales	f__GW2011-AR9	g__JACOZM01	s__
SweH27-29_MEGAHIT-group-1.942	d__Archaea;p__Nanoarchaeota;c__Nanoarchaeia;o__Pacearchaeales;f__GW2011-AR1;g__JAGVXH01;s__	d__Archaea	p__Nanoarchaeota	c__Nanoarchaeia	o__Pacearchaeales	f__GW2011-AR1	g__JAGVXH01	s__
SweH27-29_MEGAHIT-group-1.946	d__Archaea;p__Micrarchaeota;c__Micrarchaeia;o__JACQQB01;f__JACQQB01;g__;s__	d__Archaea	p__Micrarchaeota	c__Micrarchaeia	o__JACQQB01	f__JACQQB01	g__	s__
SweH27-29_MEGAHIT-group-1.946	d__Archaea;p__Micrarchaeota;c__Micrarchaeia;o__JACQQB01;f__JACQQB01;g__;s__	d__Archaea	p__Micrarchaeota	c__Micrarchaeia	o__JACQQB01	f__JACQQB01	g__	s__
SweH27-29_MEGAHIT-group-1.962	d__Archaea;p__Nanoarchaeota;c__Nanoarchaeia;o__Pacearchaeales;f__GW2011-AR1;g__UBA73;s__	d__Archaea	p__Nanoarchaeota	c__Nanoarchaeia	o__Pacearchaeales	f__GW2011-AR1	g__UBA73	s__
SweH27-29_MEGAHIT-group-1.971	d__Archaea;p__Aenigmatarchaeota;c__Aenigmatarchaeia;o__QMZP01;f__QMZP01;g__;s__	d__Archaea	p__Aenigmatarchaeota	c__Aenigmatarchaeia	o__QMZP01	f__QMZP01	g__	s__
SweH27-29_MEGAHIT-group-1.971	d__Archaea;p__Aenigmatarchaeota;c__Aenigmatarchaeia;o__QMZP01;f__QMZP01;g__;s__	d__Archaea	p__Aenigmatarchaeota	c__Aenigmatarchaeia	o__QMZP01	f__QMZP01	g__	s__
SweH30-32_MEGAHIT-group-2.116	d__Archaea;p__Micrarchaeota;c__Micrarchaeia;o__Anstonellales;f__Bilamarchaeaceae;g__;s__	d__Archaea	p__Micrarchaeota	c__Micrarchaeia	o__Anstonellales	f__Bilamarchaeaceae	g__	s__
SweH30-32_MEGAHIT-group-2.116	d__Archaea;p__Micrarchaeota;c__Micrarchaeia;o__Anstonellales;f__Bilamarchaeaceae;g__;s__	d__Archaea	p__Micrarchaeota	c__Micrarchaeia	o__Anstonellales	f__Bilamarchaeaceae	g__	s__
SweH30-32_MEGAHIT-group-2.2	d__Archaea;p__Thermoproteota;c__Bathyarchaeia;o__TCS64;f__TCS64;g__RBG-16-57-9;s__	d__Archaea	p__Thermoproteota	c__Bathyarchaeia	o__TCS64	f__TCS64	g__RBG-16-57-9	s__
SweH30-32_MEGAHIT-group-2.59	d__Archaea;p__Nanoarchaeota;c__Nanoarchaeia;o__Woesearchaeales;f__GW2011-AR15;g__JAMPXQ01;s__	d__Archaea	p__Nanoarchaeota	c__Nanoarchaeia	o__Woesearchaeales	f__GW2011-AR15	g__JAMPXQ01	s__
SweH30-32_MEGAHIT-group-2.61	d__Archaea;p__Nanoarchaeota;c__Nanoarchaeia;o__Woesearchaeales;f__JAHJBD01;g__;s__	d__Archaea	p__Nanoarchaeota	c__Nanoarchaeia	o__Woesearchaeales	f__JAHJBD01	g__	s__
SweH30-32_MEGAHIT-group-2.61	d__Archaea;p__Nanoarchaeota;c__Nanoarchaeia;o__Woesearchaeales;f__JAHJBD01;g__;s__	d__Archaea	p__Nanoarchaeota	c__Nanoarchaeia	o__Woesearchaeales	f__JAHJBD01	g__	s__
SweH30-32_MEGAHIT-group-2.92	d__Archaea;p__Nanoarchaeota;c__Nanoarchaeia;o__SCGC-AAA011-G17;f__GW2011-AR17;g__JABHZQ01;s__	d__Archaea	p__Nanoarchaeota	c__Nanoarchaeia	o__SCGC-AAA011-G17	f__GW2011-AR17	g__JABHZQ01	s__
SweH33-35_MEGAHIT-group-3.127	d__Archaea;p__Nanoarchaeota;c__Nanoarchaeia;o__Woesearchaeales;f__JAHJEM01;g__JAHJEM01;s__	d__Archaea	p__Nanoarchaeota	c__Nanoarchaeia	o__Woesearchaeales	f__JAHJEM01	g__JAHJEM01	s__
SweH33-35_MEGAHIT-group-3.35	d__Archaea;p__Aenigmatarchaeota;c__Aenigmatarchaeia;o__QMZP01;f__QMZP01;g__;s__	d__Archaea	p__Aenigmatarchaeota	c__Aenigmatarchaeia	o__QMZP01	f__QMZP01	g__	s__
SweH33-35_MEGAHIT-group-3.35	d__Archaea;p__Aenigmatarchaeota;c__Aenigmatarchaeia;o__QMZP01;f__QMZP01;g__;s__	d__Archaea	p__Aenigmatarchaeota	c__Aenigmatarchaeia	o__QMZP01	f__QMZP01	g__	s__
SweH36_LR-mb.138	d__Archaea;p__Nanoarchaeota;c__Nanoarchaeia;o__SCGC-AAA011-G17;f__JAPLZO01;g__JAPLZO01;s__	d__Archaea	p__Nanoarchaeota	c__Nanoarchaeia	o__SCGC-AAA011-G17	f__JAPLZO01	g__JAPLZO01	s__
SweH36_LR-mb.237	d__Archaea;p__Aenigmatarchaeota;c__Aenigmatarchaeia;o__JACPZZ01;f__JACPZZ01;g__;s__	d__Archaea	p__Aenigmatarchaeota	c__Aenigmatarchaeia	o__JACPZZ01	f__JACPZZ01	g__	s__
SweH36_LR-mb.237	d__Archaea;p__Aenigmatarchaeota;c__Aenigmatarchaeia;o__JACPZZ01;f__JACPZZ01;g__;s__	d__Archaea	p__Aenigmatarchaeota	c__Aenigmatarchaeia	o__JACPZZ01	f__JACPZZ01	g__	s__
SweH36_LR-mb.42	d__Archaea;p__Nanoarchaeota;c__Nanoarchaeia;o__Pacearchaeales;f__GW2011-AR1;g__JAGVNG01;s__	d__Archaea	p__Nanoarchaeota	c__Nanoarchaeia	o__Pacearchaeales	f__GW2011-AR1	g__JAGVNG01	s__
SweH36_LR-mb.502	d__Archaea;p__Nanoarchaeota;c__Nanoarchaeia;o__SCGC-AAA011-G17;f__JAPLZO01;g__JAPLZO01;s__	d__Archaea	p__Nanoarchaeota	c__Nanoarchaeia	o__SCGC-AAA011-G17	f__JAPLZO01	g__JAPLZO01	s__
SweH36_LR-mb.623	d__Archaea;p__Nanoarchaeota;c__Nanoarchaeia;o__Pacearchaeales;f__GW2011-AR1;g__ARS1301;s__	d__Archaea	p__Nanoarchaeota	c__Nanoarchaeia	o__Pacearchaeales	f__GW2011-AR1	g__ARS1301	s__
SwiM14_SRR1917273.5	d__Archaea;p__Halobacteriota;c__Methanosarcinia;o__Methanosarcinales;f__Methanosarcinaceae;g__Methanolobus;s__	d__Archaea	p__Halobacteriota	c__Methanosarcinia	o__Methanosarcinales	f__Methanosarcinaceae	g__Methanolobus	s__
UCa4_SRR4343426.35	d__Archaea;p__Nanoarchaeota;c__Nanoarchaeia;o__Woesearchaeales;f__GW2011-AR9;g__JAUYQE01;s__	d__Archaea	p__Nanoarchaeota	c__Nanoarchaeia	o__Woesearchaeales	f__GW2011-AR9	g__JAUYQE01	s__
UCa4_SRR4343426.42	d__Archaea;p__Nanoarchaeota;c__Nanoarchaeia;o__Woesearchaeales;f__GW2011-AR4;g__;s__	d__Archaea	p__Nanoarchaeota	c__Nanoarchaeia	o__Woesearchaeales	f__GW2011-AR4	g__	s__
UCa4_SRR4343426.42	d__Archaea;p__Nanoarchaeota;c__Nanoarchaeia;o__Woesearchaeales;f__GW2011-AR4;g__;s__	d__Archaea	p__Nanoarchaeota	c__Nanoarchaeia	o__Woesearchaeales	f__GW2011-AR4	g__	s__
UCr18-69_GCA_002762835.1	d__Archaea;p__Nanoarchaeota;c__Nanoarchaeia;o__Pacearchaeales;f__GW2011-AR1;g__;s__	d__Archaea	p__Nanoarchaeota	c__Nanoarchaeia	o__Pacearchaeales	f__GW2011-AR1	g__	s__
UCr18-69_GCA_002762835.1	d__Archaea;p__Nanoarchaeota;c__Nanoarchaeia;o__Pacearchaeales;f__GW2011-AR1;g__;s__	d__Archaea	p__Nanoarchaeota	c__Nanoarchaeia	o__Pacearchaeales	f__GW2011-AR1	g__	s__
UCr18-69_GCA_002762925.1	d__Archaea;p__Nanoarchaeota;c__Nanoarchaeia;o__Woesearchaeales;f__ARS49;g__JACRKG01;s__	d__Archaea	p__Nanoarchaeota	c__Nanoarchaeia	o__Woesearchaeales	f__ARS49	g__JACRKG01	s__
UCr18-69_GCA_002763165.1	d__Archaea;p__Nanoarchaeota;c__Nanoarchaeia;o__Pacearchaeales;f__GW2011-AR1;g__JAGVXD01;s__	d__Archaea	p__Nanoarchaeota	c__Nanoarchaeia	o__Pacearchaeales	f__GW2011-AR1	g__JAGVXD01	s__
UCr18-69_GCA_002778895.1	d__Archaea;p__Iainarchaeota;c__Iainarchaeia;o__0-14-0-20-30-16;f__0-14-0-20-30-16;g__JAQTTP01;s__	d__Archaea	p__Iainarchaeota	c__Iainarchaeia	o__0-14-0-20-30-16	f__0-14-0-20-30-16	g__JAQTTP01	s__
UCr18-69_GCA_002784405.1	d__Archaea;p__Nanoarchaeota;c__Nanoarchaeia;o__Woesearchaeales;f__;g__;s__	d__Archaea	p__Nanoarchaeota	c__Nanoarchaeia	o__Woesearchaeales	f__	g__	s__
UCr18-69_GCA_002784405.1	d__Archaea;p__Nanoarchaeota;c__Nanoarchaeia;o__Woesearchaeales;f__;g__;s__	d__Archaea	p__Nanoarchaeota	c__Nanoarchaeia	o__Woesearchaeales	f__	g__	s__
UCr18-69_GCA_002784405.1	d__Archaea;p__Nanoarchaeota;c__Nanoarchaeia;o__Woesearchaeales;f__;g__;s__	d__Archaea	p__Nanoarchaeota	c__Nanoarchaeia	o__Woesearchaeales	f__	g__	s__
UCr18-69_GCA_002789395.1	d__Archaea;p__Thermoproteota;c__Nitrososphaeria;o__Nitrososphaerales;f__Nitrosopumilaceae;g__Nitrosarchaeum;s__	d__Archaea	p__Thermoproteota	c__Nitrososphaeria	o__Nitrososphaerales	f__Nitrosopumilaceae	g__Nitrosarchaeum	s__
UCr18-69_GCA_002790055.1	d__Archaea;p__Thermoplasmatota;c__JASEFT01;o__JASEFT01;f__JAUWIS01;g__JASEEW01;s__	d__Archaea	p__Thermoplasmatota	c__JASEFT01	o__JASEFT01	f__JAUWIS01	g__JASEEW01	s__
UCr18-69_GCA_002794175.1	d__Archaea;p__Nanoarchaeota;c__Nanoarchaeia;o__Pacearchaeales;f__GW2011-AR1;g__;s__	d__Archaea	p__Nanoarchaeota	c__Nanoarchaeia	o__Pacearchaeales	f__GW2011-AR1	g__	s__
UCr18-69_GCA_002794175.1	d__Archaea;p__Nanoarchaeota;c__Nanoarchaeia;o__Pacearchaeales;f__GW2011-AR1;g__;s__	d__Archaea	p__Nanoarchaeota	c__Nanoarchaeia	o__Pacearchaeales	f__GW2011-AR1	g__	s__
