# Supplementary material for: A global deep terrestrial biosphere core microbiome
Source: ISME Commun. 2025 Oct 7;5(1):ycaf176. doi: 10.1093/ismeco/ycaf176 (PMC12596165; doi:10.1093/ismeco/ycaf176)
Supplement: Supplementary_Table_6_ycaf176 [file supplementary_table_6_ycaf176.xlsx]

## Sheet: Alpha diversity
Metagenome	Alpha_diversity_Shannon	Observed_Richness	Continent	Country	Average.Depth (m)
SweH25_P23110_102_S2_L004	6.79713	921	Europe	Sweden-Äspö HRL	70
SweH27_P23110_104_S4_L004	6.78359	919	Europe	Sweden-Äspö HRL	200.56
SweH26_P23110_103_S3_L004	6.75114	878	Europe	Sweden-Äspö HRL	70
SweH28_P23110_105_S5_L004	6.73809	876	Europe	Sweden-Äspö HRL	200.56
SweH24_P23110_101_S1_L004	6.72755	855	Europe	Sweden-Äspö HRL	70
SweH29_P23110_106_S6_L004	6.70962	850	Europe	Sweden-Äspö HRL	200.56
SweH3_SRR2544004	6.45335	664	Europe	Sweden-Äspö HRL	294.1
SweH20_MM_PC_MetaG	6.41066	629	Europe	Sweden-Äspö HRL	171.26
UCr22_SRR5487654	6.3071	574	America	USA-Crystal Geyser	400
UCr68_SRR6241619	6.23805	529	America	USA-Crystal Geyser	400
UCr65_SRR6241617	6.16768	498	America	USA-Crystal Geyser	400
UCr30_SRR6050921	6.17154	496	America	USA-Crystal Geyser	400
UCr29_SRR6050903	6.16969	494	America	USA-Crystal Geyser	400
UCr62_SRR6240790	6.15747	487	America	USA-Crystal Geyser	400
UCr66_SRR6241618	6.14367	482	America	USA-Crystal Geyser	400
UCr61_SRR6240784	6.13178	475	America	USA-Crystal Geyser	400
UCr31_SRR6050960	6.12447	474	America	USA-Crystal Geyser	400
UCr28_SRR6050905	6.11077	465	America	USA-Crystal Geyser	400
UCr36_SRR6051181	6.10181	462	America	USA-Crystal Geyser	400
UCr35_SRR6051141	6.08191	454	America	USA-Crystal Geyser	400
UCr37_SRR6051230	6.07765	451	America	USA-Crystal Geyser	400
UCr63_SRR6240786	6.07022	451	America	USA-Crystal Geyser	400
UCr25_SRR5487656	6.07555	447	America	USA-Crystal Geyser	400
UCr38_SRR6051235	6.07042	447	America	USA-Crystal Geyser	400
UCr24_SRR5487652	6.07305	446	America	USA-Crystal Geyser	400
UCr43_SRR6051612	6.05528	441	America	USA-Crystal Geyser	400
UCr20_SRR5436000	6.0583	440	America	USA-Crystal Geyser	400
UCr60_SRR6240789	6.04177	437	America	USA-Crystal Geyser	400
UCr40_SRR6051345	6.02483	427	America	USA-Crystal Geyser	400
UCr39_SRR6051236	6.01942	425	America	USA-Crystal Geyser	400
UCr41_SRR6051411	6.01835	425	America	USA-Crystal Geyser	400
UCr42_SRR6051512	6.01698	424	America	USA-Crystal Geyser	400
UCr23_SRR5487653	5.99195	416	America	USA-Crystal Geyser	400
UCr32_SRR6050920	5.99462	414	America	USA-Crystal Geyser	400
UCr44_SRR6051617	5.98816	413	America	USA-Crystal Geyser	400
UCr45_SRR6051694	5.98388	411	America	USA-Crystal Geyser	400
UCr33_SRR6050961	5.98532	410	America	USA-Crystal Geyser	400
UCr52_SRR6240744	5.96734	408	America	USA-Crystal Geyser	400
UCr8_SRR1534154	5.95184	405	America	USA-Crystal Geyser	800
UCr34_SRR6050958	5.96549	402	America	USA-Crystal Geyser	400
UCr69_SRR6261447	5.93713	397	America	USA-Crystal Geyser	400
SweH8_SRR10598176	5.95286	391	Europe	Sweden-Äspö HRL	415.19
UCr7_SRR1534387	5.91092	387	America	USA-Crystal Geyser	800
UCr54_SRR6240750	5.90824	384	America	USA-Crystal Geyser	400
UCr58_SRR6240753	5.88564	375	America	USA-Crystal Geyser	400
SweH7_SRR10598175	5.89817	370	Europe	Sweden-Äspö HRL	415.19
FOl12_SRR6976411	5.86394	365	Europe	Finland-Olkiluoto	375.1
UCr48_SRR6051700	5.85989	365	America	USA-Crystal Geyser	400
UCr18_SRR5435975	5.84987	361	America	USA-Crystal Geyser	400
UCr19_SRR5435972	5.82477	355	America	USA-Crystal Geyser	400
UCr26_SRR5487657	5.80956	346	America	USA-Crystal Geyser	400
UCr51_SRR6051696	5.79691	343	America	USA-Crystal Geyser	400
UCr21_SRR5487649	5.76668	330	America	USA-Crystal Geyser	400
UCr46_SRR6051695	5.76023	330	America	USA-Crystal Geyser	400
SweH22_OS_PC_MetaG	5.73492	329	Europe	Sweden-Äspö HRL	448.35
UCr27_SRR6050867	5.75395	328	America	USA-Crystal Geyser	400
UCr49_SRR6051698	5.74725	325	America	USA-Crystal Geyser	400
UCr55_SRR6240745	5.74456	324	America	USA-Crystal Geyser	400
UCr50_SRR6051701	5.71968	317	America	USA-Crystal Geyser	400
UCr67_SRR6241621	5.72259	315	America	USA-Crystal Geyser	400
UCr47_SRR6051697	5.71343	315	America	USA-Crystal Geyser	400
SweH33_SA2600A_DNA_1_S89_L002	5.69269	307	Europe	Sweden-Äspö HRL	345.02
SweH1_SRR2540949	5.65882	307	Europe	Sweden-Äspö HRL	294.1
FOl14_SRR9644739	5.68774	306	Europe	Finland-Olkiluoto	375.1
SweH5_SRR10598177	5.68845	300	Europe	Sweden-Äspö HRL	170.84
SweH34_SA2600A_DNA_2_S91_L002	5.65478	296	Europe	Sweden-Äspö HRL	345.02
SweH35_SA2600A_DNA_3_S90_L002	5.6337	290	Europe	Sweden-Äspö HRL	345.02
FOl3_SRR11548473	5.60379	284	Europe	Finland-Olkiluoto	334.2
SweH6_SRR10598178	5.63149	283	Europe	Sweden-Äspö HRL	170.84
SweH30_SA2074A_DNA_1_S86_L002	5.60516	280	Europe	Sweden-Äspö HRL	281.65
SweH31_SA2074A_DNA_2_S87_L002	5.59107	277	Europe	Sweden-Äspö HRL	281.65
UCr53_SRR6240743	5.57366	272	America	USA-Crystal Geyser	400
UCr11_SRR2638365	5.58009	271	America	USA-Crystal Geyser	800
UCr12_SRR2638366	5.56016	266	America	USA-Crystal Geyser	800
UCr10_SRR2638364	5.55005	263	America	USA-Crystal Geyser	800
UCr9_SRR2638363	5.54911	263	America	USA-Crystal Geyser	800
UCr16_SRR2638370	5.52463	257	America	USA-Crystal Geyser	800
FOl16_SRR9644741	5.50386	254	Europe	Finland-Olkiluoto	375.1
UCr13_SRR2638367	5.50584	252	America	USA-Crystal Geyser	800
SweH32_SA2074A_DNA_3_S88_L002	5.46052	243	Europe	Sweden-Äspö HRL	281.65
UCr14_SRR2638368	5.46683	242	America	USA-Crystal Geyser	800
UCr15_SRR2638369	5.46573	242	America	USA-Crystal Geyser	800
FOl1_SRR11548471	5.44254	242	Europe	Finland-Olkiluoto	334.2
UCr17_SRR1556897	5.41534	229	America	USA-Crystal Geyser	800
UCr59_SRR6240782	5.31697	213	America	USA-Crystal Geyser	400
FOl17_SRR9644742	5.27718	201	Europe	Finland-Olkiluoto	375.1
FOl15_SRR9644740	5.26129	199	Europe	Finland-Olkiluoto	375.1
FOl2_SRR11548472	5.24204	197	Europe	Finland-Olkiluoto	334.2
CA5_SRR13727531	5.22904	194	America	Canada-Alberta	77
SweH10_SRR10598174	5.19494	185	Europe	Sweden-Äspö HRL	448.37
FOl4_SRR11548474	5.16024	181	Europe	Finland-Olkiluoto	334.2
CA7_SRR13727535	5.06921	164	America	Canada-Alberta	85
SweH17_SRR10598219	5.02524	157	Europe	Sweden-Äspö HRL	415.19
CA4_SRR13727525	4.99208	152	America	Canada-Alberta	95
SweH14_SRR10598216	4.97341	150	Europe	Sweden-Äspö HRL	448.37
SweH2_SRR2544011	4.93253	148	Europe	Sweden-Äspö HRL	454.8
FOl6_SRR6516019	4.91077	139	Europe	Finland-Olkiluoto	375.1
SweH21_MM_PW_MetaG	4.8696	137	Europe	Sweden-Äspö HRL	171.26
FOl9_SRR6516051	4.87574	134	Europe	Finland-Olkiluoto	334.2
SweH9_SRR10598173	4.87282	134	Europe	Sweden-Äspö HRL	448.37
SweH16_SRR10598218	4.8482	132	Europe	Sweden-Äspö HRL	448.37
SweH19_SRR10598221	4.82492	128	Europe	Sweden-Äspö HRL	415.19
CA3_SRR13727524	4.78823	126	America	Canada-Alberta	135
SweH13_SRR10598224	4.76514	122	Europe	Sweden-Äspö HRL	170.84
SweH12_SRR10598223	4.72639	117	Europe	Sweden-Äspö HRL	170.84
SwiM14_SRR1917273	4.70818	115	Europe	Switzerland-Mont Terri	562.73
SoW10_SRR5011273	4.6919	112	Africa	South Africa-Welkom area	1339
SwiM13_SRR1917274	4.65665	109	Europe	Switzerland-Mont Terri	562.73
FOl8_SRR6516043	4.61138	103	Europe	Finland-Olkiluoto	334.2
SoW11_SRR5011275	4.59441	102	Africa	South Africa-Welkom area	1339
SoB2_SRR13164375	4.59441	102	Africa	South Africa-Beatrix	1339
SwiM15_SRR1917280	4.57528	102	Europe	Switzerland-Mont Terri	562.73
SwiM16_SRR1917225	4.4892	94	Europe	Switzerland-Mont Terri	562.73
SwiM2_SRR1916584	4.48511	93	Europe	Switzerland-Mont Terri	234
SwiM1_SRR1916582	4.46172	91	Europe	Switzerland-Mont Terri	235
SwiM3_SRR1916585	4.43903	89	Europe	Switzerland-Mont Terri	233
SwiM6_SRR1916590	4.4347	88	Europe	Switzerland-Mont Terri	230
SwiM5_SRR1916589	4.43036	88	Europe	Switzerland-Mont Terri	231
SwiM9_SRR1914411	4.42826	88	Europe	Switzerland-Mont Terri	227
SwiM7_SRR1916587	4.41085	87	Europe	Switzerland-Mont Terri	229
FOl7_SRR6516042	4.43388	86	Europe	Finland-Olkiluoto	334.2
RC1_SRR6186653	4.39734	85	Asia	Russia-Tomsk	2800
SwiM4_SRR1916588	4.39361	85	Europe	Switzerland-Mont Terri	232
SweH18_SRR10598220	4.39362	83	Europe	Sweden-Äspö HRL	415.19
SweH11_SRR10598222	4.38585	83	Europe	Sweden-Äspö HRL	170.84
SwiM17_SRR1917239	4.35748	82	Europe	Switzerland-Mont Terri	562.73
SwiM8_SRR1914421	4.35555	82	Europe	Switzerland-Mont Terri	228
SweH23_OS_PW_MetaG	4.32428	77	Europe	Sweden-Äspö HRL	448.35
SweH15_SRR10598217	4.31208	77	Europe	Sweden-Äspö HRL	448.37
SwiM10_SRR1909633	4.27924	75	Europe	Switzerland-Mont Terri	226
CA1_SRR13727520	4.2463	74	America	Canada-Alberta	74
SwiM11_SRR1917240	4.24473	74	Europe	Switzerland-Mont Terri	562.73
SoB3_SRR7867194	4.26001	73	Africa	South Africa-Beatrix	1340
SoW12_SRR5011277	4.23331	72	Africa	South Africa-Welkom area	1339
SoB1_SRR13164376	4.22011	71	Africa	South Africa-Beatrix	1339
JH1_SRR3546457	4.2145	71	Asia	Japan-Horonobe	250
CA2_SRR13727521	4.19697	70	America	Canada-Alberta	73
CA6_SRR13727532	4.18893	70	America	Canada-Alberta	134
JH2_SRR3546456	4.15968	68	Asia	Japan-Horonobe	140
SwiM12_SRR1917251	4.13906	67	Europe	Switzerland-Mont Terri	562.73
SweH4_SRR2544012	3.83608	51	Europe	Sweden-Äspö HRL	454.8
UCa4_SRR4343426	3.79906	47	America	USA-California	100
USo73_SRR17438090	3.71432	46	America	USA-Soudan Iron Mine	715
UCa1_SRR4343439	3.68934	42	America	USA-California	100
RT3_SRR7102746	3.68419	42	Asia	Russia-Tomsk	2600
CA8_SRR13727539	3.6564	42	America	Canada-Alberta	129
UCr56_SRR6240752	3.58144	37	America	USA-Crystal Geyser	400
FOl13_SRR7193715	3.43704	34	Europe	Finland-Olkiluoto	530.1
SoF5_SRR13164373	3.4086	32	Africa	South Africa-Finsch	1056
UCa6_SRR6211592	3.30269	29	America	USA-California	76.2
UCa5_SRR4343427	3.28718	28	America	USA-California	100
SoTa7_SRR1633224	3.21612	27	Africa	South Africa-TauTona	3048
FOl5_SRR6515492	3.2	26	Europe	Finland-Olkiluoto	375.1
USo74_SRR4072256	3.19436	26	America	USA-Soudan Iron Mine	715
SoTa8_SRR13164372	3.17969	26	Africa	South Africa-TauTona	3136
SoD4_SRR13164374	3.07251	23	Africa	South Africa-Driefontein	1046
UCa2_SRR4343440	2.99318	21	America	USA-California	100
USo76_SRR4072253	2.96539	21	America	USA-Soudan Iron Mine	715
FOl11_SRR6516144	2.91036	20	Europe	Finland-Olkiluoto	530.1
SwiM18_SRR1539101	2.90402	20	Europe	Switzerland-Mont Terri	226
FOl10_SRR6516143	2.87008	19	Europe	Finland-Olkiluoto	530.1
USo75_SRR4072255	2.85563	19	America	USA-Soudan Iron Mine	715
SoM6_SRR1633225	2.65391	16	Africa	South Africa-Masimong	1900
SoTh9_SRR1633226	2.63375	15	Africa	South Africa-Thabazimbi	2100
UCr57_SRR6240751	2.38728	12	America	USA-Crystal Geyser	400
UCr64_SRR6240785	2.19568	10	America	USA-Crystal Geyser	400
UIl72_SRR1013903	0.658451	3	America	USA-Basin-Decatur	1800
UIl71_SRR1013889	0.658214	3	America	USA-Basin-Decatur	1800
SpH2_SRR7517649	0.645873	3	Europe	Spain-Huelva	420
UCa3_SRR4343441	0	1	America	USA-California	100
UIl70_SRR1013872	0	1	America	USA-Basin-Decatur	1800
