# Supplementary material for: A global deep terrestrial biosphere core microbiome
Source: ISME Commun. 2025 Oct 7;5(1):ycaf176. doi: 10.1093/ismeco/ycaf176 (PMC12596165; doi:10.1093/ismeco/ycaf176)
Supplement: Supplementary_Table_7_ycaf176 [file supplementary_table_7_ycaf176.xlsx]

## Sheet: Candidate Contaminants
Candidate Contaminant Genus	Total Count	MAGs/SAGs	GTDB taxa
Brevundimonas	9	CA5_SRR13727531.52	d__Bacteria;p__Pseudomonadota;c__Alphaproteobacteria;o__Caulobacterales;f__Caulobacteraceae;g__Brevundimonas;s__Brevundimonas sp030693575
		FOl14_KR11_S3.mb.39	d__Bacteria;p__Pseudomonadota;c__Alphaproteobacteria;o__Caulobacterales;f__Caulobacteraceae;g__Brevundimonas;s__Brevundimonas sp004296955
		SweH_Old_saline_planktonic.mb.112	d__Bacteria;p__Pseudomonadota;c__Alphaproteobacteria;o__Caulobacterales;f__Caulobacteraceae;g__Brevundimonas;s__Brevundimonas sp018820665
		SweH_Old_saline_planktonic.mb.28	d__Bacteria;p__Pseudomonadota;c__Alphaproteobacteria;o__Caulobacterales;f__Caulobacteraceae;g__Brevundimonas;s__Brevundimonas sp018820205
		SweH_Old_saline_planktonic.mb.31	d__Bacteria;p__Pseudomonadota;c__Alphaproteobacteria;o__Caulobacterales;f__Caulobacteraceae;g__Brevundimonas;s__Brevundimonas sp018820275
		SweH_Undefined_mixed_planktonic.mb.41	d__Bacteria;p__Pseudomonadota;c__Alphaproteobacteria;o__Caulobacterales;f__Caulobacteraceae;g__Brevundimonas;s__Brevundimonas sp018826515
		SweH17-18_UMS_A.mb.16	d__Bacteria;p__Pseudomonadota;c__Alphaproteobacteria;o__Caulobacterales;f__Caulobacteraceae;g__Brevundimonas;s__Brevundimonas mediterranea_A
		SweH19_UMS_B.mb.39	d__Bacteria;p__Pseudomonadota;c__Alphaproteobacteria;o__Caulobacterales;f__Caulobacteraceae;g__Brevundimonas;s__Brevundimonas sp018826885
		SwiM2_SRR1916584.26	d__Bacteria;p__Pseudomonadota;c__Alphaproteobacteria;o__Caulobacterales;f__Caulobacteraceae;g__Brevundimonas;s__Brevundimonas sp013912065
Pseudomonas	8	CA2_SRR13727521.10	d__Bacteria;p__Pseudomonadota;c__Gammaproteobacteria;o__Pseudomonadales;f__Pseudomonadaceae;g__Pseudomonas_E;s__Pseudomonas_E chengduensis_A
		CA3_SRR13727524.33	d__Bacteria;p__Pseudomonadota;c__Gammaproteobacteria;o__Pseudomonadales;f__Pseudomonadaceae;g__Pseudomonas_E;s__Pseudomonas_E sp001465025
		CA8_SRR13727539.10	d__Bacteria;p__Pseudomonadota;c__Gammaproteobacteria;o__Pseudomonadales;f__Pseudomonadaceae;g__Pseudomonas_E;s__Pseudomonas_E sp030684895
		SweH_Old_saline_planktonic.mb.34	d__Bacteria;p__Pseudomonadota;c__Gammaproteobacteria;o__Pseudomonadales;f__Pseudomonadaceae;g__Pseudomonas_E;s__Pseudomonas_E sp018826895
		SweH11_MMS_A.mb.10	d__Bacteria;p__Pseudomonadota;c__Gammaproteobacteria;o__Pseudomonadales;f__Pseudomonadaceae;g__Pseudomonas_E;s__Pseudomonas_E sp018816095
		SweH11_MMS_A.mb.33	d__Bacteria;p__Pseudomonadota;c__Gammaproteobacteria;o__Pseudomonadales;f__Pseudomonadaceae;g__Pseudomonas_E;s__Pseudomonas_E mandelii
		SweH16_OSS_B.mb.43	d__Bacteria;p__Pseudomonadota;c__Gammaproteobacteria;o__Pseudomonadales;f__Pseudomonadaceae;g__Pseudomonas_E;s__Pseudomonas_E sp018827205
		SweH20_MM_PW_MetaG.mb.12	d__Bacteria;p__Pseudomonadota;c__Gammaproteobacteria;o__Pseudomonadales;f__Pseudomonadaceae;g__Pseudomonas_E;s__Pseudomonas_E brenneri
Bradyrhizobium	3	CA3_SRR13727524.24	d__Bacteria;p__Pseudomonadota;c__Alphaproteobacteria;o__Rhizobiales;f__Xanthobacteraceae;g__Bradyrhizobium;s__Bradyrhizobium sp030697065
		SpH2_SRR7517649.19	d__Bacteria;p__Pseudomonadota;c__Alphaproteobacteria;o__Rhizobiales;f__Xanthobacteraceae;g__Bradyrhizobium;s__Bradyrhizobium sp003020075
		SweH27-29_MEGAHIT-group-1.874	d__Bacteria;p__Pseudomonadota;c__Alphaproteobacteria;o__Rhizobiales;f__Xanthobacteraceae;g__Bradyrhizobium;s__
Sphingobium	3	SweH_Modern_marine_planktonic.mb.88	d__Bacteria;p__Pseudomonadota;c__Alphaproteobacteria;o__Sphingomonadales;f__Sphingomonadaceae;g__Sphingobium;s__Sphingobium sp018823325
		SweH_Modern_marine.mb.205	d__Bacteria;p__Pseudomonadota;c__Alphaproteobacteria;o__Sphingomonadales;f__Sphingomonadaceae;g__Sphingobium;s__Sphingobium xenophagum
		SweH20_MM_PW_MetaG.mb.17	d__Bacteria;p__Pseudomonadota;c__Alphaproteobacteria;o__Sphingomonadales;f__Sphingomonadaceae;g__Sphingobium;s__Sphingobium limneticum
Aquabacterium	2	SweH21_MM_PW_MetaG.mb.47	d__Bacteria;p__Pseudomonadota;c__Gammaproteobacteria;o__Burkholderiales;f__Burkholderiaceae;g__Aquabacterium;s__Aquabacterium parvum
		UCa4_SRR4343426.18	d__Bacteria;p__Pseudomonadota;c__Gammaproteobacteria;o__Burkholderiales;f__Burkholderiaceae;g__Aquabacterium;s__Aquabacterium sp001770725
Caulobacter	2	FOl3_KR13_S3.mb.101	d__Bacteria;p__Pseudomonadota;c__Alphaproteobacteria;o__Caulobacterales;f__Caulobacteraceae;g__Caulobacter;s__Caulobacter sp018895795
		SoTa7_SRR1633224.16	d__Bacteria;p__Pseudomonadota;c__Alphaproteobacteria;o__Caulobacterales;f__Caulobacteraceae;g__Caulobacter;s__Caulobacter vibrioides_E
Devosia	2	SweH_Old_saline_planktonic.mb.4	d__Bacteria;p__Pseudomonadota;c__Alphaproteobacteria;o__Rhizobiales;f__Devosiaceae;g__Devosia;s__Devosia sp018820005
		SweH16_OSS_B.mb.36	d__Bacteria;p__Pseudomonadota;c__Alphaproteobacteria;o__Rhizobiales;f__Devosiaceae;g__Devosia;s__Devosia sp018828145
Sphingopyxis	2	JH1_SRR3546457.7	d__Bacteria;p__Pseudomonadota;c__Alphaproteobacteria;o__Sphingomonadales;f__Sphingomonadaceae;g__Sphingopyxis;s__Sphingopyxis sp002842935
		SweH_Modern_marine_planktonic.mb.29	d__Bacteria;p__Pseudomonadota;c__Alphaproteobacteria;o__Sphingomonadales;f__Sphingomonadaceae;g__Sphingopyxis;s__Sphingopyxis sp018823905
Acidovorax	2	FOl3_KR13_S3.mb.10	d__Bacteria;p__Pseudomonadota;c__Gammaproteobacteria;o__Burkholderiales;f__Burkholderiaceae;g__Acidovorax;s__Acidovorax sp002176815
		SweH_Old_saline_planktonic.mb.14	d__Bacteria;p__Pseudomonadota;c__Gammaproteobacteria;o__Burkholderiales;f__Burkholderiaceae;g__Acidovorax;s__Acidovorax sp018828125
Limnobacter	2	SweH_Modern_marine_planktonic.mb.73	d__Bacteria;p__Pseudomonadota;c__Gammaproteobacteria;o__Burkholderiales;f__Burkholderiaceae;g__Limnobacter;s__Limnobacter sp018815245
		SweH1_Modern_marine.mb.305	d__Bacteria;p__Pseudomonadota;c__Gammaproteobacteria;o__Burkholderiales;f__Burkholderiaceae;g__Limnobacter;s__Limnobacter sp018812945
Methyloversatilis	2	SweH_Modern_marine_planktonic.mb.20	d__Bacteria;p__Pseudomonadota;c__Gammaproteobacteria;o__Burkholderiales;f__Rhodocyclaceae;g__Methyloversatilis;s__Methyloversatilis sp018824085
		SweH27-29_MEGAHIT-group-1.170	d__Bacteria;p__Pseudomonadota;c__Gammaproteobacteria;o__Burkholderiales;f__Rhodocyclaceae;g__Methyloversatilis;s__Methyloversatilis sp030698125
Sulfuritalea	2	CA7_SRR13727535.1	d__Bacteria;p__Pseudomonadota;c__Gammaproteobacteria;o__Burkholderiales;f__Rhodocyclaceae;g__Sulfuritalea;s__
		SweH30-32_MEGAHIT-group-2.120	d__Bacteria;p__Pseudomonadota;c__Gammaproteobacteria;o__Burkholderiales;f__Rhodocyclaceae;g__Sulfuritalea;s__
Flavobacterium	2	SweH_Undefined_mixed_planktonic.mb.140	d__Bacteria;p__Bacteroidota;c__Bacteroidia;o__Flavobacteriales;f__Flavobacteriaceae;g__Flavobacterium;s__Flavobacterium frigidarium
		SweH20_MM_PW_MetaG.mb.18	d__Bacteria;p__Bacteroidota;c__Bacteroidia;o__Flavobacteriales;f__Flavobacteriaceae;g__Flavobacterium;s__Flavobacterium kayseriense
Aurantimonas	1	SwiM13_SRR1917274.4	d__Bacteria;p__Pseudomonadota;c__Alphaproteobacteria;o__Rhizobiales;f__Rhizobiaceae;g__Aurantimonas;s__
Mesorhizobium	1	SweH27-29_MEGAHIT-group-1.169	d__Bacteria;p__Pseudomonadota;c__Alphaproteobacteria;o__Rhizobiales;f__Rhizobiaceae;g__Mesorhizobium_A;s__
Methylobacterium	1	UCr18-69_GCA_002778835.1	d__Bacteria;p__Pseudomonadota;c__Alphaproteobacteria;o__Rhizobiales;f__Beijerinckiaceae;g__Methylobacterium;s__Methylobacterium jeotgali
Novosphingobium	1	FOl15_KR11_Ju.mb.3	d__Bacteria;p__Pseudomonadota;c__Alphaproteobacteria;o__Sphingomonadales;f__Sphingomonadaceae;g__Novosphingobium;s__Novosphingobium sp013791705
Sphingomonas	1	UCa4_SRR4343426.17	d__Bacteria;p__Pseudomonadota;c__Alphaproteobacteria;o__Sphingomonadales;f__Sphingomonadaceae;g__Sphingomonas;s__
Methylophilus	1	CA5_SRR13727531.70	d__Bacteria;p__Pseudomonadota;c__Gammaproteobacteria;o__Burkholderiales;f__Methylophilaceae;g__Methylophilus;s__Methylophilus sp030696695
Variovorax	1	SweH_Old_saline_planktonic.mb.16	d__Bacteria;p__Pseudomonadota;c__Gammaproteobacteria;o__Burkholderiales;f__Burkholderiaceae;g__Variovorax;s__Variovorax sp018820395
Stenotrophomonas	1	SweH_Undefined_mixed_planktonic.mb.24	d__Bacteria;p__Pseudomonadota;c__Gammaproteobacteria;o__Xanthomonadales;f__Xanthomonadaceae;g__Stenotrophomonas;s__Stenotrophomonas maltophilia_Z
Janibacter	1	SwiM18_SRR1539101.2	d__Bacteria;p__Actinomycetota;c__Actinomycetes;o__Actinomycetales;f__Dermatophilaceae;g__Janibacter;s__Janibacter terrae
Microbacterium	1	FOl3_KR13_S3.mb.130	d__Bacteria;p__Actinomycetota;c__Actinomycetes;o__Actinomycetales;f__Microbacteriaceae;g__Microbacterium;s__Microbacterium sp018895315
Candidate Contaminant Species	Total Count	MAGs/SAGs	GTDB taxa
Cutibacterium acnes	1	UCr9-16_GCA_001872645.1	d__Bacteria;p__Actinomycetota;c__Actinomycetes;o__Propionibacteriales;f__Propionibacteriaceae;g__Cutibacterium;s__Cutibacterium acnes

## Sheet: C. acnes
Core	SRR accession	Abundance CoverM (log10)	Country	Geographic coordinate	Sampling depth (average)
Cutibacterium acnes	SRR13727535	1.96149	Canada	51.110000, -115.370000	85
	SRR4343426	2.56808	USA	36.628889, -120.185000	100
	SRR4343439	2.47989	USA	36.628889, -120.185000	100
	SRR1914411	1.85197	Switzerland	47.378923, 7.164967	227
	SRR11548471	2.21056	Finland	61.140000, 21.290000	334.2
	SRR11548472	1.91118	Finland	61.140000, 21.290000	334.2
	SRR11548473	1.61472	Finland	61.140000, 21.290000	334.2
	SRR11548474	2.15488	Finland	61.140000, 21.290000	334.2
	SRR6976411	2.15003	Finland	61.241300, 21.494700	375.1
	SRR9644741	2.23054	Finland	61.241300, 21.494700	375.1
	SRR9644742	2.64906	Finland	61.140000, 21.290000	375.1
	SRR5435972	2.39553	USA	38.938300, -110.134200	400
	SRR5435975	2.34256	USA	38.938300, -110.134200	400
	SRR5436000	2.21587	USA	38.938300, -110.134200	400
	SRR5487649	1.94413	USA	38.938300, -110.134200	400
	SRR5487652	2.09208	USA	38.938300, -110.134200	400
	SRR5487653	1.65451	USA	38.938300, -110.134200	400
	SRR5487656	2.07891	USA	38.938300, -110.134200	400
	SRR5487657	2.43024	USA	38.938300, -110.134200	400
	SRR6050867	1.76986	USA	38.938300, -110.134200	400
	SRR6051612	1.85086	USA	38.938300, -110.134200	400
	SRR6240743	2.15495	USA	38.938300, -110.134200	400
	SRR6240744	2.49348	USA	38.938300, -110.134200	400
	SRR6240745	2.30062	USA	38.938300, -110.134200	400
	SRR6240750	1.74084	USA	38.938300, -110.134200	400
	SRR6240751	5.45483	USA	38.938300, -110.134200	400
	SRR6240753	1.67919	USA	38.938300, -110.134200	400
	SRR6240782	2.34418	USA	38.938300, -110.134200	400
	SRR6241621	2.86333	USA	38.938300, -110.134200	400
	SRR6261447	1.748	USA	38.938300, -110.134200	400
	SRR7517649	3.19477	Spain	37.729284, -6.556527	420
	SRR1917280	1.8423	Switzerland	47.379000, 7.164800	562.73
	SRR17438090	1.25009	USA	47.816800, -92.248900	715
	SRR4072256	2.67829	USA	47.816800, -92.248900	715
	SRR1534154	3.43842	USA	38.560000, -110.800000	800
	SRR1534387	2.25509	USA	38.560000, -110.800000	800
	SRR1556897	3.39601	USA	38.938333, -110.135000	800
	SRR2638367	2.34192	USA	38.940000, -110.130000	800
	SRR2638369	2.50041	USA	38.940000, -110.130000	800
	SRR1633226	4.31599	South Africa	-24.830000, 27.340000	2100
	SRR7102746	2.17368	Russia	58.449600, 85.027900	2600
	SRR1633224	2.16246	South Africa	-26.416806, 27.427222	3048
