# Supplementary material for: A global deep terrestrial biosphere core microbiome
Source: ISME Commun. 2025 Oct 7;5(1):ycaf176. doi: 10.1093/ismeco/ycaf176 (PMC12596165; doi:10.1093/ismeco/ycaf176)
Supplement: Supplementary_Table_8_ycaf176 [file supplementary_table_8_ycaf176.xlsx]

## Sheet: Core deep properties
Core	SRR accession	Abundance CoverM (log10)	Country	Geographic coordinate	Sampling depth (average)
Core 1: Erythobacter	SRR13727520	3.66865	Canada	49.990000, -110.460000	74
	SRR3546456	3.65923	Japan	45.045278, 141.859444	140
	MM_PW_MetaG	2.22559	Sweden	57.000000, 16.000000	171.26
	SRR1909633	3.26445	Switzerland	47.378923, 7.164967	226
	SRR1914411	3.9602	Switzerland	47.378923, 7.164967	227
	SRR1914421	3.38949	Switzerland	47.378923, 7.164967	228
	SRR1916587	3.5082	Switzerland	47.378923, 7.164967	229
	SRR1916590	4.10658	Switzerland	47.378923, 7.164967	230
	SRR1916589	3.93011	Switzerland	47.378923, 7.164967	231
	SRR1916588	3.86205	Switzerland	47.378923, 7.164967	232
	SRR1916585	3.52476	Switzerland	47.378923, 7.164967	233
	SRR1916584	3.7284	Switzerland	47.378923, 7.164967	234
	SRR1916582	3.58291	Switzerland	47.378923, 7.164967	235
	SRR3546457	2.90035	Japan	45.045278, 141.859444	250
	SRR5487653	2.09959	USA	38.938300, -110.134200	400
	SRR5487654	1.73389	USA	38.938300, -110.134200	400
	SRR6050867	1.94383	USA	38.938300, -110.134200	400
	SRR6050903	2.46866	USA	38.938300, -110.134200	400
	SRR6050905	2.79494	USA	38.938300, -110.134200	400
	SRR6050920	2.5499	USA	38.938300, -110.134200	400
	SRR6050921	2.60005	USA	38.938300, -110.134200	400
	SRR6050958	2.40072	USA	38.938300, -110.134200	400
	SRR6050960	2.51655	USA	38.938300, -110.134200	400
	SRR6050961	2.52235	USA	38.938300, -110.134200	400
	SRR6051141	2.37647	USA	38.938300, -110.134200	400
	SRR6051181	2.31699	USA	38.938300, -110.134200	400
	SRR6051230	2.20855	USA	38.938300, -110.134200	400
	SRR6051235	2.40895	USA	38.938300, -110.134200	400
	SRR6051236	2.21927	USA	38.938300, -110.134200	400
	SRR6051345	2.53968	USA	38.938300, -110.134200	400
	SRR6051411	2.75302	USA	38.938300, -110.134200	400
	SRR6051512	2.54937	USA	38.938300, -110.134200	400
	SRR6051612	2.42346	USA	38.938300, -110.134200	400
	SRR6051617	2.39922	USA	38.938300, -110.134200	400
	SRR6051694	2.20263	USA	38.938300, -110.134200	400
	SRR6051695	1.96413	USA	38.938300, -110.134200	400
	SRR6051696	1.69861	USA	38.938300, -110.134200	400
	SRR6051697	1.81359	USA	38.938300, -110.134200	400
	SRR6051698	1.73697	USA	38.938300, -110.134200	400
	SRR6051700	2.1178	USA	38.938300, -110.134200	400
	SRR6051701	1.62404	USA	38.938300, -110.134200	400
	SRR6241617	2.06589	USA	38.938300, -110.134200	400
	SRR6241618	2.1311	USA	38.938300, -110.134200	400
	SRR6241621	3.53419	USA	38.938300, -110.134200	400
	OS_PC_MetaG	1.8302	Sweden	57.000000, 16.000000	448.35
	SRR10598174	3.17466	Sweden	57.260000, 16.390000	448.37
	SRR1917225	3.6353	Switzerland	47.379000, 7.164800	562.73
	SRR1917239	4.3252	Switzerland	47.379000, 7.164800	562.73
	SRR1917240	3.41918	Switzerland	47.379000, 7.164800	562.73
	SRR1917251	3.35281	Switzerland	47.379000, 7.164800	562.73
	SRR1917273	3.72149	Switzerland	47.379000, 7.164800	562.73
	SRR1917274	3.73743	Switzerland	47.379000, 7.164800	562.73
	SRR1917280	3.42098	Switzerland	47.379000, 7.164800	562.73
	SRR1534387	1.55409	USA	38.560000, -110.800000	800
	SRR1633226	3.96525	South Africa	-24.830000, 27.340000	2100
Core 2: Thiobacillus	P23110_102_S2_L004	1.69598	Sweden	57.000000, 16.000000	70
	SRR13727531	2.53141	Canada	54.580000, -110.810000	77
	SRR13727525	2.61117	Canada	57.240000, -111.450000	95
	SRR13727524	4.54143	Canada	54.490000, -110.630000	135
	SRR3546456	2.64491	Japan	45.045278, 141.859444	140
	SRR1916590	1.9365	Switzerland	47.378923, 7.164967	230
	SRR1916589	1.91209	Switzerland	47.378923, 7.164967	231
	SRR1916588	2.05226	Switzerland	47.378923, 7.164967	232
	SRR1916585	1.98062	Switzerland	47.378923, 7.164967	233
	SRR1916584	2.27112	Switzerland	47.378923, 7.164967	234
	SRR1916582	2.23809	Switzerland	47.378923, 7.164967	235
	SA2074A_DNA_1_S86_L002	2.53911	Sweden	57.000000, 16.000000	281.65
	SA2074A_DNA_2_S87_L002	2.46412	Sweden	57.000000, 16.000000	281.65
	SRR11548473	1.82259	Finland	61.140000, 21.290000	334.2
	SA2600A_DNA_3_S90_L002	1.9095	Sweden	57.000000, 16.000000	345.02
	OS_PC_MetaG	2.38177	Sweden	57.000000, 16.000000	448.35
	OS_PW_MetaG	3.4438	Sweden	57.000000, 16.000000	448.35
	SRR10598173	4.46755	Sweden	57.260000, 16.390000	448.37
	SRR10598216	2.33154	Sweden	57.260000, 16.390000	448.37
	SRR10598218	2.32344	Sweden	57.260000, 16.390000	448.37
	SRR2544011	2.06483	Sweden	57.000000, 16.000000	454.8
	SRR2544012	2.50351	Sweden	57.000000, 16.000000	454.8
	SRR1917225	1.81161	Switzerland	47.379000, 7.164800	562.73
	SRR1917273	2.53449	Switzerland	47.379000, 7.164800	562.73
	SRR1917274	2.54731	Switzerland	47.379000, 7.164800	562.73
	SRR1917280	3.01326	Switzerland	47.379000, 7.164800	562.73
	SRR5011273	2.62176	South Africa	-28.232288, 26.794365	1339
Core 3: Methanobacteriaceae	SRR13727531	4.76428	Canada	54.580000, -110.810000	77
	SRR13727535	4.41103	Canada	51.110000, -115.370000	85
	SRR13727525	4.75011	Canada	57.240000, -111.450000	95
	SRR13727539	2.64138	Canada	52.420000, -110.610000	129
	SRR13727532	3.56738	Canada	53.360000, -115.590000	134
	SRR13727524	2.66063	Canada	54.490000, -110.630000	135
	SRR10598177	2.72204	Sweden	57.260000, 16.390000	170.84
	SRR10598178	2.76507	Sweden	57.000000, 16.000000	170.84
	MM_PC_MetaG	2.33652	Sweden	57.000000, 16.000000	171.26
	MM_PW_MetaG	1.97382	Sweden	57.000000, 16.000000	171.26
	SRR3546457	1.8941	Japan	45.045278, 141.859444	250
	SA2600A_DNA_1_S89_L002	1.67633	Sweden	57.000000, 16.000000	345.02
	SRR6976411	1.43086	Finland	61.241300, 21.494700	375.1
	SRR9644741	1.67774	Finland	61.241300, 21.494700	375.1
	SRR13164373	2.92544	South Africa	-28.378000, 23.446000	1056
	SRR6186653	2.08324	Russia	58.060226, 82.826753	2800
