# Supplementary material for: A global deep terrestrial biosphere core microbiome
Source: ISME Commun. 2025 Oct 7;5(1):ycaf176. doi: 10.1093/ismeco/ycaf176 (PMC12596165; doi:10.1093/ismeco/ycaf176)
Supplement: Supplementary_Table_9_ycaf176 [file supplementary_table_9_ycaf176.xlsx]

## Sheet: Metabolic Pathways Deep Core
				C1 Erythrobacter			C2 Thiobacillus			C3 Methanobacteriaceae			C4 C. Desulforudis audaxviator MP104C
Category	Function	Gene.abbreviation	Gene.name	Presence/absence	Hit numbers	Hits	Presence/absence	Hit numbers	Hits	Presence/absence	Hit numbers	Hits	Presence/absence	Hit numbers	Hits	Hmm.file	Corresponding.KO	Reaction	Substrate	Product	Hmm.detecting.threshold
Thermophilic specific	Thermophilic specific	rgy	reverse gyrase	Absent	0	None	Absent	0	None	Absent	0	None	Absent	0	None	TIGR01054.hmm	K03170	Thermophilic specific	N/A	N/A	469.70|full
Amino acid utilization	4-aminobutyrate aminotransferase and related aminotransferases	4-aminobutyrate aminotransferase and related aminotransferases	4-aminobutyrate aminotransferase and related aminotransferases	Absent	0	None;None;None;None;None	Absent	0	None;None;None;None;None	Absent	0	None;None;None;None;None	Absent	0	None;None;None;None;None	K00823.hmm, K07250.hmm, K13524.hmm, K14268.hmm, K03918.hmm	K00823, K07250, K13524, K14268, K03918	4-aminobutanoate + 2-oxoglutarate = succinate semialdehyde + L-glutamate [RN:R01648]	4-aminobutanoate; 2-oxoglutarate	succinate semialdehyde; L-glutamate	609.33|domain, 639.10|domain, 436.80|full, 825.23|full, 369.10|full
Amino acid utilization	Aminotransferase class I and II	aminotransferase class I and II	aminotransferase class I and II	Absent	0	None	Absent	0	None	Present	1	SRR13727535_03796_12	Absent	0	None	K05825.hmm	K05825	L-2-aminoadipate + 2-oxoglutarate = 2-oxoadipate + L-glutamate [RN:R01939]	L-2-aminoadipate; 2-oxoglutarate	2-oxoadipate; L-glutamate	392.87|domain
Amino acid utilization	Phosphoserine aminotransferase	phosphoserine aminotransferase	phosphoserine aminotransferase	Present	1	SRR1917239_3474_6	Present	1	Old_saline_plankto.mb.76_k141_28446_3	Absent	0	None	Absent	0	None	K00831.hmm	K00831	O-phospho-L-serine + 2-oxoglutarate = 3-phosphooxypyruvate + L-glutamate [RN:R04173]; 4-phosphooxy-L-threonine + 2-oxoglutarate = (3R)-3-hydroxy-2-oxo-4-phosphooxybutanoate + L-glutamate [RN:R05085]	O-phospho-L-serine; 2-oxoglutarate; 4-phosphooxy-L-threonine	3-phosphooxypyruvate; L-glutamate; (3R)-3-hydroxy-2-oxo-4-phosphooxybutanoate	137.97|full
Amino acid utilization	Ornithine/acetylornithine aminotransferase	ornithine/acetylornithine aminotransferase	ornithine/acetylornithine aminotransferase	Present	1	None;SRR1917239_1495_111;None;None	Present	1	None;Old_saline_plankto.mb.76_k141_134797_2;None;None	Present	1	None;SRR13727535_02016_119;None;None	Present	1	None;CP000860.1_346;None;None	K00819.hmm, K00821.hmm, K05830.hmm, K00840.hmm	K00819, K00821, K05830, K00840	L-ornithine + a 2-oxo carboxylate = L-glutamate 5-semialdehyde + an L-amino acid [RN:R01343]	L-ornithine; 2-oxo carboxylate	L-glutamate 5-semialdehyde; L-amino acid	490.03|full, 483.83|domain, 505.00|domain, 704.00|domain
Amino acid utilization	Branched-chain amino acid aminotransferase/4-amino-4-deoxychorismate lyase	branched-chain amino acid aminotransferase/4-amino-4-deoxychorismate lyase	branched-chain amino acid aminotransferase/4-amino-4-deoxychorismate lyase	Present	2	SRR1917239_0977_183;None;SRR1917239_5211_84	Present	2	Old_saline_plankto.mb.76_k141_292645_18;Old_saline_plankto.mb.76_k141_723289_3;None	Present	1	SRR13727535_12492_38;None;None	Present	1	CP000860.1_355;None;None	K00826.hmm, K02619.hmm, K03342.hmm	K00826, K02619, K03342	L-leucine + 2-oxoglutarate = 4-methyl-2-oxopentanoate + L-glutamate [RN:R01090]	L-leucine; 2-oxoglutarate	4-methyl-2-oxopentanoate; L-glutamate	188.77|full, 187.00|full, 522.93|full
Amino acid utilization	Aspartate/tyrosine/aromatic aminotransferase	aspartate/tyrosine/aromatic aminotransferase	aspartate/tyrosine/aromatic aminotransferase	Absent	0	None;None;None;None	Present	1	Old_saline_plankto.mb.76_k141_158424_10;None;None;None	Absent	0	None;None;None;None	Present	1	CP000860.1_1637;None;None;None	K00812.hmm, K00813.hmm, K11358.hmm, K00832.hmm	K00812, K00813, K11358, K00832	L-aspartate + 2-oxoglutarate = oxaloacetate + L-glutamate [RN:R00355]	L-aspartate; 2-oxoglutarate	oxaloacetate; L-glutamate	464.33|full, 530.40|full, 342.60|full, 553.10|full
Amino acid utilization	Histidinol-phosphate/aromatic aminotransferase	histidinol-phosphate/aromatic aminotransferase	histidinol-phosphate/aromatic aminotransferase	Present	1	SRR1917239_1495_15	Present	2	Old_saline_plankto.mb.76_k141_28446_6,Old_saline_plankto.mb.76_k141_427234_94	Present	1	SRR13727535_10306_76	Present	2	CP000860.1_1207,CP000860.1_1661	K00817.hmm	K00817	L-histidinol phosphate + 2-oxoglutarate = 3-(imidazol-4-yl)-2-oxopropyl phosphate + L-glutamate [RN:R03243]	L-histidinol phosphate; 2-oxoglutarate	3-(imidazol-4-yl)-2-oxopropyl phosphate; L-glutamate	289.63|full
Amino acid utilization	Serine-pyruvate aminotransferase/archaeal aspartate aminotransferase	serine-pyruvate aminotransferase/archaeal aspartate aminotransferase	serine-pyruvate aminotransferase/archaeal aspartate aminotransferase	Absent	0	None	Present	1	Old_saline_plankto.mb.76_k141_49458_13	Absent	0	None	Absent	0	None	K00830.hmm	K00830	L-alanine + glyoxylate = pyruvate + glycine [RN:R00369]	L-alanine; glyoxylate	pyruvate; glycine	418.23|domain
Ethanol fermentation	Acetate => Acetaldehyde	acetate => acetaldehyde	acetate => acetaldehyde	Absent	0	None;None	Absent	0	None;None	Absent	0	None;None	Absent	0	None;None	K00129.hmm, K00138.hmm	K00129, K00138	an aldehyde + NAD(P)+ + H2O = a carboxylate + NAD(P)H + H+ [RN:R00538 R00634]	aldehyde; NAD+; NADP+; H2O	carboxylate; NADH; NADPH; H+	764.63|full, 807.77|domain
Ethanol fermentation	Acetaldehyde => Ethanol	acetaldehyde => ethanol	acetaldehyde => ethanol	Absent	0	None;None;None;None;None;None;None	Absent	0	None;None;None;None;None;None;None	Absent	0	None;None;None;None;None;None;None	Present	1	None;None;CP000860.1_2081;None;None;None;None	K13954.hmm, K00001.hmm, K04072.hmm, K00114.hmm, K00002.hmm, K04022.hmm, K22473.hmm	K13954, K00001, K04072, K00114, K00002, K04022, K22473	a primary alcohol + NAD+ = an aldehyde + NADH + H+ [RN:R00623]; a secondary alcohol + NAD+ = a ketone + NADH + H+ [RN:R00624]	primary alcohol; NAD+; secondary alcohol	aldehyde; NADH; H+; ketone	504.00|domain, 336.20|domain, 644.33|full, 652.23|domain, 406.57|full, 471.53|full, 1290.63|full
Fatty acid degradation	Fatty acid degradation	acyl-CoA dehydrogenase	acyl-CoA dehydrogenase	Present	8	SRR1917239_3462_41,SRR1917239_1491_7,SRR1917239_3680_23,SRR1917239_5211_95,SRR1917239_2556_38,SRR1917239_9589_62;None;None;SRR1917239_5211_95;SRR1917239_2556_85;None;None;None;None	Absent	0	None;None;None;None;None;None;None;None;None	Absent	0	None;None;None;None;None;None;None;None;None	Absent	0	None;None;None;None;None;None;None;None;None	K00249.hmm, K00255.hmm, K06445.hmm, K06446.hmm, K09456.hmm, K09478.hmm, K11410.hmm, K15980.hmm, K18244.hmm	K00249, K00255, K06445, K06446, K09456, K09478, K11410, K15980, K18244	a acyl-CoA + electron-transfer flavoprotein = a trans-2,3-dehydroacyl-CoA + reduced electron-transfer flavoprotein [RN:R00392]	acyl-CoA; electron-transfer flavoprotein	trans-2,3-dehydroacyl-CoA; reduced electron-transfer flavoprotein	318.80|domain, 575.20|full, 427.00|full, 490.30|domain, 461.93|full, 500.07|full, 510.67|domain, 782.47|full, 576.53|domain
Aromatics degradation	Protocatechuate/Catechol degradation	catA	catechol 1,2-dioxygenase	Absent	0	None	Absent	0	None	Absent	0	None	Absent	0	None	K03381.hmm	K03381	catechol + O2 = cis,cis-muconate [RN:R00817]	catechol; O2	cis,cis-muconate	343.50|domain
Aromatics degradation	Phenol => Benzoyl-CoA	ubiX	flavin prenyltransferase	Absent	0	None	Present	1	Old_saline_plankto.mb.76_k141_303797_15	Present	1	SRR13727535_00847_68	Present	1	CP000860.1_493	K03186.hmm	K03186	dimethylallyl phosphate + FMNH2 = prenylated FMNH2 + phosphate [RN:R11225]	dimethylallyl phosphate; FMNH2	prenylated FMNH2; phosphate	125.70|full
Aromatics degradation	Phenol => Benzoyl-CoA	bsdC	vanillate/4-hydroxybenzoate decarboxylase subunit C	Absent	0	None	Absent	0	None	Absent	0	None	Absent	0	None	K01612.hmm	K01612	4-hydroxybenzoate = phenol + CO2 [RN:R01238]	4-hydroxybenzoate	phenol; CO2	574.80|full
Aromatics degradation	Benzoyl-CoA reduction	bcrC	benzoyl-CoA reductase subunit C	Absent	0	None	Absent	0	None	Absent	0	None	Absent	0	None	K04112.hmm	K04112	cyclohexa-1,5-diene-1-carbonyl-CoA + oxidized ferredoxin + 2 ADP + 2 phosphate = benzoyl-CoA + reduced ferredoxin + 2 ATP + 2 H2O [RN:R02451]	cyclohexa-1,5-diene-1-carbonyl-CoA; oxidized ferredoxin; ADP; phosphate	benzoyl-CoA; reduced ferredoxin; ATP; H2O	370.00|full
Aromatics degradation	Benzoyl-CoA reduction	bcrB	benzoyl-CoA reductase subunit B	Absent	0	None	Absent	0	None	Absent	0	None	Absent	0	None	K04113.hmm	K04113	cyclohexa-1,5-diene-1-carbonyl-CoA + oxidized ferredoxin + 2 ADP + 2 phosphate = benzoyl-CoA + reduced ferredoxin + 2 ATP + 2 H2O [RN:R02451]	cyclohexa-1,5-diene-1-carbonyl-CoA; oxidized ferredoxin; ADP; phosphate	benzoyl-CoA; reduced ferredoxin; ATP; H2O	317.33|full
Aromatics degradation	Benzoyl-CoA reduction	bcrA	benzoyl-CoA reductase subunit A	Absent	0	None	Absent	0	None	Absent	0	None	Absent	0	None	K04114.hmm	K04114	cyclohexa-1,5-diene-1-carbonyl-CoA + oxidized ferredoxin + 2 ADP + 2 phosphate = benzoyl-CoA + reduced ferredoxin + 2 ATP + 2 H2O [RN:R02451]	cyclohexa-1,5-diene-1-carbonyl-CoA; oxidized ferredoxin; ADP; phosphate	benzoyl-CoA; reduced ferredoxin; ATP; H2O	396.30|full
Aromatics degradation	Benzoyl-CoA reduction	bcrD	benzoyl-CoA reductase subunit D	Absent	0	None	Absent	0	None	Absent	0	None	Absent	0	None	K04115.hmm	K04115	cyclohexa-1,5-diene-1-carbonyl-CoA + oxidized ferredoxin + 2 ADP + 2 phosphate = benzoyl-CoA + reduced ferredoxin + 2 ATP + 2 H2O [RN:R02451]	cyclohexa-1,5-diene-1-carbonyl-CoA; oxidized ferredoxin; ADP; phosphate	benzoyl-CoA; reduced ferredoxin; ATP; H2O	296.30|full
Complex carbon degradation	Cellulose degrading	cellobiosidase	cellobiosidase	Absent	0	None	Absent	0	None	Absent	0	None	Absent	0	None	K19668.hmm	K19668	Hydrolysis of (1->4)-beta-D-glucosidic linkages in cellulose and cellotetraose, releasing cellobiose from the non-reducing ends of the chains	N/A	N/A	225.47|domain
Complex carbon degradation	Cellulose degrading	cellulase	cellulase	Absent	0	None;None	Absent	0	None;None	Absent	0	None;None	Absent	0	None;None	K01179.hmm, K20542.hmm	K01179, K20542	Endohydrolysis of (1->4)-beta-D-glucosidic linkages in cellulose, lichenin and cereal beta-D-glucans	N/A	N/A	27.30|domain, 152.20|full
Complex carbon degradation	Cellulose degrading	beta-glucosidase	beta-glucosidase	Present	2	None;SRR1917239_9606_186,SRR1917239_2170_17;None	Absent	0	None;None;None	Absent	0	None;None;None	Absent	0	None;None;None	K01188.hmm, K05349.hmm, K05350.hmm	K01188, K05349, K05350	Hydrolysis of terminal, non-reducing beta-D-glucosyl residues with release of beta-D-glucose	N/A	N/A	695.13|domain, 314.90|full, 584.90|domain
Complex carbon degradation	Hemicullulose debranching	arabinosidase	arabinosidase	Absent	0	None;None	Absent	0	None;None	Absent	0	None;None	Absent	0	None;None	K01209.hmm, K15921.hmm	K01209, K15921	Hydrolysis of terminal non-reducing alpha-L-arabinofuranoside residues in alpha-L-arabinosides.	N/A	N/A	96.47|full, 225.70|domain
Complex carbon degradation	Hemicullulose debranching	beta-glucuronidase	beta-glucuronidase	Absent	0	None	Absent	0	None	Absent	0	None	Absent	0	None	K01195.hmm	K01195	a beta-D-glucuronoside + H2O = D-glucuronate + an alcohol [RN:R01478]	beta-D-glucuronoside; H2O	D-glucuronate; alcohol	403.53|full
Complex carbon degradation	Hemicullulose debranching	alpha-L-rhamnosidase	alpha-L-rhamnosidase	Absent	0	None	Absent	0	None	Absent	0	None	Absent	0	None	K05989.hmm	K05989	Hydrolysis of terminal non-reducing alpha-L-rhamnose residues in alpha-L-rhamnosides	N/A	N/A	173.10|domain
Complex carbon degradation	Endohemicellulases	mannan endo-1,4-beta-mannosidase	mannan endo-1,4-beta-mannosidase	Absent	0	None;None	Absent	0	None;None	Present	1	SRR13727535_06089_271;None	Absent	0	None;None	K01218.hmm, K19355.hmm	K01218, K19355	Random hydrolysis of (1->4)-beta-D-mannosidic linkages in mannans, galactomannans and glucomannans [RN:R08612]	N/A	N/A	78.93|domain, 100.53|full
Complex carbon degradation	Endohemicellulases	alpha-D-xyloside xylohydrolase	alpha-D-xyloside xylohydrolase	Absent	0	None	Absent	0	None	Absent	0	None	Absent	0	None	K01811.hmm	K01811	Hydrolysis of terminal, non-reducing alpha-D-xylose residues with release of alpha-D-xylose.	N/A	N/A	621.53|domain
Complex carbon degradation	Other oligosaccharide degrading	beta-xylosidase	beta-xylosidase	Absent	0	None	Absent	0	None	Absent	0	None	Absent	0	None	K01198.hmm	K01198	Hydrolysis of (1->4)-beta-D-xylans, to remove successive D-xylose residues from the non-reducing termini	N/A	N/A	184.60|domain
Complex carbon degradation	Other oligosaccharide degrading	beta-mannosidase	beta-mannosidase	Absent	0	None	Absent	0	None	Absent	0	None	Absent	0	None	K01192.hmm	K01192	Hydrolysis of terminal, non-reducing beta-D-mannose residues in beta-D-mannosides [RN:R08613]	N/A	N/A	406.10|full
Complex carbon degradation	Other oligosaccharide degrading	beta-galactosidase	beta-galactosidase	Absent	0	None;None;None	Absent	0	None;None;None	Absent	0	None;None;None	Absent	0	None;None;None	K01190.hmm, K12111.hmm, K12308.hmm	K01190, K12111, K12308	Hydrolysis of terminal non-reducing beta-D-galactose residues in beta-D-galactosides	N/A	N/A	382.13|full, 1274.03|domain, 225.67|domain
Complex carbon degradation	Amylolytic enzymes	alpha-amylase	alpha-amylase	Present	1	SRR1917239_8389_19;None;None	Present	1	None;Old_saline_plankto.mb.76_k141_137901_27;None	Absent	0	None;None;None	Present	1	None;CP000860.1_871;None	K01176.hmm, K05343.hmm, K07405.hmm	K01176, K05343, K07405	Endohydrolysis of (1->4)-alpha-D-glucosidic linkages in polysaccharides containing three or more (1->4)-alpha-linked D-glucose units	N/A	N/A	252.60|domain, 495.17|domain, 344.03|full
Complex carbon degradation	Amylolytic enzymes	glucoamylase	glucoamylase	Absent	0	None	Absent	0	None	Absent	0	None	Present	1	CP000860.1_1066	K01178.hmm	K01178	Hydrolysis of terminal (1->4)-linked alpha-D-glucose residues successively from non-reducing ends of the chains with release of beta-D-glucose	N/A	N/A	152.77|full
Complex carbon degradation	Amylolytic enzymes	pullulanase	pullulanase	Absent	0	None	Absent	0	None	Absent	0	None	Absent	0	None	K01200.hmm	K01200	Hydrolysis of (1->6)-alpha-D-glucosidic linkages in pullulan, amylopectin and glycogen, and in the alpha- and beta-limit dextrins of amylopectin and glycogen	N/A	N/A	390.57|domain
Complex carbon degradation	Amylolytic enzymes	isoamylase	isoamylase	Absent	0	None	Present	1	Old_saline_plankto.mb.76_k141_137901_31	Absent	0	None	Absent	0	None	K01214.hmm	K01214	Hydrolysis of (1->6)-alpha-D-glucosidic branch linkages in glycogen, amylopectin and their beta-limit dextrins	N/A	N/A	962.67|full
Complex carbon degradation	Chitin degrading	chitiniase	chitiniase	Absent	0	None;None	Absent	0	None;None	Absent	0	None;None	Absent	0	None;None	K01183.hmm, K13381.hmm	K01183, K13381	Random endo-hydrolysis of N-acetyl-beta-D-glucosaminide (1->4)-beta-linkages in chitin and chitodextrins	N/A	N/A	121.47|full, 339.03|domain
Complex carbon degradation	Chitin degrading	hexosaminidase	hexosaminidase	Present	1	SRR1917239_3474_81;None;None	Present	1	Old_saline_plankto.mb.76_k141_582378_35;None;None	Absent	0	None;None;None	Absent	0	None;None;None	K01207.hmm, K12373.hmm, K14459.hmm	K01207, K12373, K14459	Hydrolysis of terminal non-reducing N-acetyl-D-hexosamine residues in N-acetyl-beta-D-hexosaminides	N/A	N/A	253.67|domain, 86.50|full, 200.80|full
Fermentation	Pyruvate oxidation	porA	pyruvate ferredoxin oxidoreductase alpha subunit	Absent	0	None	Absent	0	None	Present	1	SRR13727535_11954_55	Present	2	CP000860.1_2003,CP000860.1_1999	K00169.hmm	K00169	pyruvate + CoA + 2 oxidized ferredoxin = acetyl-CoA + CO2 + 2 reduced ferredoxin + 2 H+ [RN:R01196]	pyruvate; CoA; oxidized ferredoxin	acetyl-CoA; CO2; reduced ferredoxin; H+	299.20|full
Fermentation	Alcohol utilization	adh	alcohol dehydrogenase	Absent	0	None	Absent	0	None	Absent	0	None	Absent	0	None	K00001.hmm	K00001	a primary alcohol + NAD+ = an aldehyde + NADH + H+ [RN:R00623]; a secondary alcohol + NAD+ = a ketone + NADH + H+ [RN:R00624]	primary alcohol; NAD+; secondary alcohol	aldehyde; NADH; H+; ketone	336.20|domain
Fermentation	Lactate utilization	ldh	L-lactate dehydrogenase	Absent	0	None	Absent	0	None	Absent	0	None	Present	1	CP000860.1_1553	K00016.hmm	K00016	(S)-lactate + NAD+ = pyruvate + NADH + H+ [RN:R00703]	(S)-lactate; NAD+	pyruvate; NADH; H+	317.10|full
Fermentation	Acetogenesis	acdA	acetyl coenzyme A synthetase (ADP forming), alpha domain	Absent	0	None	Present	1	Old_saline_plankto.mb.76_k141_166217_18	Absent	0	None	Present	1	CP000860.1_915	TIGR02717.hmm	K01905	ATP + acetate + CoA = ADP + phosphate + acetyl-CoA [RN:R00229]	ATP; acetate; CoA	ADP; phosphate; acetyl-CoA	463.00|full
Fermentation	Acetogenesis	ack	acetate kinase	Absent	0	None	Present	1	Old_saline_plankto.mb.76_k141_137901_33	Absent	0	None	Absent	0	None	TIGR00016.hmm	K00925	ATP + acetate = ADP + acetyl phosphate [RN:R00315]	ATP; acetate	ADP; acetyl phosphate	146.10|full
Fermentation	Acetogenesis	pta	phosphate acetyltransferase	Absent	0	None	Absent	0	None	Absent	0	None	Absent	0	None	TIGR00651.hmm	K00625	acetyl-CoA + phosphate = CoA + acetyl phosphate [RN:R00230]	acetyl-CoA; phosphate	CoA; acetyl phosphate	205.40|full
Fermentation	Acetate to acetyl-CoA	acs	acetyl-CoA synthetase	Present	1	SRR1917239_2170_94	Present	1	Old_saline_plankto.mb.76_k141_303797_37	Present	3	SRR13727535_10306_54,SRR13727535_07918_330,SRR13727535_07918_24	Present	1	CP000860.1_1607	TIGR02188.hmm	K01895	ATP + acetate + CoA = AMP + diphosphate + acetyl-CoA [RN:R00235]	ATP; acetate; CoA	AMP; diphosphate; acetyl-CoA	684.65|full
Fermentation	Pyruvate <=> acetyl-CoA + formate	pflD	formate C-acetyltransferase	Absent	0	None	Absent	0	None	Absent	0	None	Absent	0	None	K00656.hmm	K00656	acetyl-CoA + formate = CoA + pyruvate [RN:R00212]	acetyl-CoA; formate	CoA; pyruvate	336.47|full
C1 metabolism	Methanol oxidation	mxaF	methanol dehydrogenase (cytochrome c) subunit 1	Present	1	SRR1917239_3680_41	Absent	0	None	Absent	0	None	Absent	0	None	methanol_dehydrogenase_pqq_xoxF_mxaF.hmm	K14028	a primary alcohol + 2 ferricytochrome cL = an aldehyde + 2 ferrocytochrome cL + 2 H+ [RN:R10713]	primary alcohol; ferricytochrome cL	aldehyde; ferrocytochrome cL; H+	400|full
C1 metabolism	Methanol oxidation	mdh	methanol dehydrogenase	Absent	0	None	Absent	0	None	Absent	0	None	Absent	0	None	TIGR04266.hmm	K00093	methanol + NAD+ = formaldehyde + NADH + H+ [RN:R00605]	methanol; NAD+	formaldehyde; NADH; H+	400.00|full
C1 metabolism	Methyl amine -> formaldehyde	mauA	methylamine dehydrogenase light chain	Absent	0	None	Absent	0	None	Absent	0	None	Absent	0	None	TIGR02659.hmm	K15228	methylamine + H2O + 2 amicyanin = formaldehyde + NH3 + 2 reduced amicyanin [RN:R00606]	methylamine; H2O; amicyanin	formaldehyde; NH3; reduced amicyanin	85.80|full
C1 metabolism	Methyl amine -> formaldehyde	mauB	methylamine dehydrogenase heavy chain	Absent	0	None	Absent	0	None	Absent	0	None	Absent	0	None	TIGR02658.hmm	K15229	methylamine + H2O + 2 amicyanin = formaldehyde + NH3 + 2 reduced amicyanin [RN:R00606]	methylamine; H2O; amicyanin	formaldehyde; NH3; reduced amicyanin	90.50|full
C1 metabolism	Formaldehyde oxidation	fdhA	glutathione-independent formaldehyde dehydrogenase	Absent	0	None	Absent	0	None	Absent	0	None	Absent	0	None	TIGR02819.hmm	K00148	formaldehyde + NAD+ + H2O = formate + NADH + 2 H+ [RN:R00604]	formaldehyde; NAD+; H2O	formate; NADH; H+	425.15|full
C1 metabolism	Formaldehyde oxidation	fghA	S-formylglutathione hydrolase	Absent	0	None	Present	1	Old_saline_plankto.mb.76_k141_299507_8	Absent	0	None	Absent	0	None	TIGR02821.hmm	K01070	S-formylglutathione + H2O = glutathione + formate [RN:R00527]	S-formylglutathione; H2O	glutathione; formate	131.95|full
C1 metabolism	Formaldehyde oxidation	frmA	S-(hydroxymethyl)glutathione dehydrogenase / alcohol dehydrogenase	Present	1	SRR1917239_9589_37	Present	1	Old_saline_plankto.mb.76_k141_299507_9	Absent	0	None	Absent	0	None	TIGR02818.hmm	K00121	S-(hydroxymethyl)glutathione + NAD(P)+ = S-formylglutathione + NAD(P)H + H+ [RN:R06983 R07140]	S-(hydroxymethyl)glutathione; NAD+; NADP+	S-formylglutathione; NADH; NADPH; H+	509.55|full
C1 metabolism	Formaldehyde oxidation	mycoS_dep_FDH	S-(hydroxymethyl)mycothiol dehydrogenase	Absent	0	None	Absent	0	None	Absent	0	None	Absent	0	None	TIGR03451.hmm	K00153	S-(hydroxymethyl)mycothiol + NAD+ = S-formylmycothiol + NADH + H+ [RN:R09129]	S-(hydroxymethyl)mycothiol; NAD+	S-formylmycothiol; NADH; H+	512.15|full
C1 metabolism	Formaldehyde oxidation	fae	5,6,7,8-tetrahydromethanopterin hydro-lyase	Absent	0	None	Absent	0	None	Present	1	SRR13727535_11806_30	Absent	0	None	TIGR03126.hmm	K10713	5,6,7,8-tetrahydromethanopterin + formaldehyde = 5,10-methylenetetrahydromethanopterin + H2O [RN:R08058]	5,6,7,8-tetrahydromethanopterin; formaldehyde	5,10-methylenetetrahydromethanopterin; H2O	31.15|full
C1 metabolism	Formate oxidation	fdoG	formate dehydrogenase major subunit	Absent	0	None	Absent	0	None	Present	1	SRR13727535_12018_22	Absent	0	None	K00123.hmm	K00123	formate + NAD+ = CO2 + NADH [RN:R00519]	formate; NAD+ [CPD:C00003]	CO2; NADH	841.13|full
C1 metabolism	Formate oxidation	fdwB	formate dehydrogenase beta subunit	Absent	0	None	Absent	0	None	Absent	0	None	Absent	0	None	K22515.hmm	K22515	formate + NAD+ = CO2 + NADH [RN:R00519]	formate; NAD+ [CPD:C00003]	CO2; NADH	555.20|domain
C1 metabolism	Formate oxidation	fdoH	formate dehydrogenase iron-sulfur subunit	Absent	0	None	Present	1	Old_saline_plankto.mb.76_k141_754300_57	Absent	0	None	Present	2	CP000860.1_1614,CP000860.1_1062	K00124.hmm	K00124	formate + NAD+ = CO2 + NADH [RN:R00519]	formate; NAD+ [CPD:C00003]	CO2; NADH	169.00|domain
C1 metabolism	Formate oxidation	fdhA	formate dehydrogenase (coenzyme F420) alpha subunit	Absent	0	None	Absent	0	None	Absent	0	None	Absent	0	None	K22516.hmm	K22516	formate + oxidized coenzyme F420 = CO2 + reduced coenzyme F420 [RN:R10797]	formate; oxidized coenzyme F420	CO2; reduced coenzyme F420	937.40|full
C1 metabolism	Formate oxidation	fdhB	formate dehydrogenase (coenzyme F420) beta subunit	Absent	0	None	Absent	0	None	Absent	0	None	Present	1	CP000860.1_578	K00125.hmm	K00125	formate + oxidized coenzyme F420 = CO2 + reduced coenzyme F420 [RN:R10797]	formate; oxidized coenzyme F420	CO2; reduced coenzyme F420	209.97|full
C1 metabolism	Aerobic CO oxidation	coxS	aerobic carbon-monoxide dehydrogenase small subunit	Absent	0	None	Absent	0	None	Absent	0	None	Absent	0	None	K03518.hmm	K03518	CO + a quinone + H2O = CO2 + a quinol [RN:R11168]	CO; quinone; H2O	CO2; quinol	242.00|domain
C1 metabolism	Aerobic CO oxidation	coxM	aerobic carbon-monoxide dehydrogenase medium subunit	Absent	0	None	Absent	0	None	Absent	0	None	Absent	0	None	K03519.hmm	K03519	CO + a quinone + H2O = CO2 + a quinol [RN:R11168]	CO; quinone; H2O	CO2; quinol	272.50|domain
C1 metabolism	Aerobic CO oxidation	coxL	aerobic carbon-monoxide dehydrogenase large subunit	Absent	0	None	Absent	0	None	Absent	0	None	Absent	0	None	K03520.hmm	K03520	CO + a quinone + H2O = CO2 + a quinol [RN:R11168]	CO; quinone; H2O	CO2; quinol	846.90|full
Methane metabolism	Methane oxidation - Partculate methane monooxygenase	pmoA	methane/ammonia monooxygenase subunit A	Absent	0	None	Absent	0	None	Absent	0	None	Absent	0	None	pmoA.hmm	K10944	methane + quinol + O2 = methanol + quinone + H2O [RN:R09518]	methane; quinol; O2	methanol; quinone; H2O	160.90|full
Methane metabolism	Methane oxidation - Partculate methane monooxygenase	pmoB	methane/ammonia monooxygenase subunit B	Absent	0	None	Absent	0	None	Absent	0	None	Absent	0	None	pmoB.hmm	K10945	methane + quinol + O2 = methanol + quinone + H2O [RN:R09518]	methane; quinol; O2	methanol; quinone; H2O	156.70|full
Methane metabolism	Methane oxidation - Partculate methane monooxygenase	pmoC	methane/ammonia monooxygenase subunit C	Absent	0	None	Absent	0	None	Absent	0	None	Absent	0	None	pmoC.hmm	K10946	methane + quinol + O2 = methanol + quinone + H2O [RN:R09518]	methane; quinol; O2	methanol; quinone; H2O	136.27|full
Methane metabolism	Methane oxidation - Soluble methane monoxygenase	mmoB	methane monooxygenase regulatory protein B	Absent	0	None	Absent	0	None	Absent	0	None	Absent	0	None	PF02406.hmm	K16160	methane + NAD(P)H + H+ + O2 = methanol + NAD(P)+ + H2O [RN:R01142 R01143]	methane; NADH; NADPH; H+; O2	methanol; NAD+; NADP+; H2O	10|full
Methane metabolism	Methane oxidation - Soluble methane monoxygenase	mmoD	methane monooxygenase component D	Absent	0	None	Absent	0	None	Absent	0	None	Absent	0	None	TIGR04550.hmm	K16162	methane + NAD(P)H + H+ + O2 = methanol + NAD(P)+ + H2O [RN:R01142 R01143]	methane; NADH; NADPH; H+; O2	methanol; NAD+; NADP+; H2O	28.00|full
Methane metabolism	Methane production	mcrA	methyl-coenzyme M reductase alpha subunit	Absent	0	None	Absent	0	None	Present	1	SRR13727535_11331_49	Absent	0	None	TIGR03256.hmm	K00399	methyl-CoM + CoB = CoM-S-S-CoB + methane [RN:R04541]	methyl-CoM; CoB	CoM-S-S-CoB; methane	314.45|full
Methane metabolism	Methane production	mcrB	methyl-coenzyme M reductase beta subunit	Absent	0	None	Absent	0	None	Present	1	SRR13727535_11331_52	Absent	0	None	TIGR03257.hmm	K00401	methyl-CoM + CoB = CoM-S-S-CoB + methane [RN:R04541]	methyl-CoM; CoB	CoM-S-S-CoB; methane	173.35|full
Methane metabolism	Methane production	mcrC	methyl-coenzyme M reductase subunit C	Absent	0	None	Absent	0	None	Present	1	SRR13727535_11331_50	Absent	0	None	TIGR03259.hmm	K03421	methyl-CoM + CoB = CoM-S-S-CoB + methane [RN:R04541]	methyl-CoM; CoB	CoM-S-S-CoB; methane	171.60|full
Carbon fixation	CBB cycle - Rubisco	Form I	Form I RuBisCO large subunit	Absent	0	None	Present	1	Old_saline_plankto.mb.76_k141_953304_1	Absent	0	None	Absent	0	None	rubisco_form_I.hmm	K01601	2 3-phospho-D-glycerate + 2 H+ = D-ribulose 1,5-bisphosphate + CO2 + H2O [RN:R00024]	3-phospho-D-glycerate; H+	D-ribulose 1,5-bisphosphate; CO2; H2O	500|full
Carbon fixation	CBB cycle - Rubisco	Form II	Form II RuBisCO large subunit	Absent	0	None	Present	1	Old_saline_plankto.mb.76_k141_737003_38	Absent	0	None	Absent	0	None	rubisco_form_II.hmm	K01601	2 3-phospho-D-glycerate + 2 H+ = D-ribulose 1,5-bisphosphate + CO2 + H2O [RN:R00024]	3-phospho-D-glycerate; H+	D-ribulose 1,5-bisphosphate; CO2; H2O	500|full
Carbon fixation	3 Hydroxypropionate cycle	K14469	propionyl-CoA synthase	Absent	0	None	Absent	0	None	Absent	0	None	Absent	0	None	K14469.hmm	K14469	3-Hydroxypropionyl-CoA = Propenoyl-CoA + H2O [RN:R03045]	3-Hydroxypropionyl-CoA	Propenoyl-CoA	2774.67|full
Carbon fixation	3 Hydroxypropionate cycle	mcr	malonyl-CoA reductase / 3-hydroxypropionate dehydrogenase (NADP+)	Absent	0	None	Absent	0	None	Absent	0	None	Absent	0	None	K14468.hmm	K14468	3-hydroxypropanoate + NADP+ = malonate semialdehyde + NADPH + H+ [RN:R09289]	3-hydroxypropanoate; NADP+	malonate semialdehyde; NADPH; H+	1652.50|full
Carbon fixation	3HP/4HB	K14466	4-hydroxybutyrate---CoA ligase (ADP-forming)	Absent	0	None	Absent	0	None	Absent	0	None	Absent	0	None	K14466.hmm	K14466	ATP + 4-hydroxybutanoate + CoA = AMP + diphosphate + 4-hydroxybutanoyl-CoA [RN:R09279]	ATP; 4-hydroxybutanoate; CoA	AMP; diphosphate; 4-hydroxybutanoyl-CoA	914.07|full
Carbon fixation	3HP/4HB or DC/4-HB	K18861	4-hydroxybutyrate---CoA ligase (ADP-forming)	Absent	0	None	Absent	0	None	Absent	0	None	Absent	0	None	K18861.hmm	K18861	ATP + 4-hydroxybutanoate + CoA = AMP + diphosphate + 4-hydroxybutanoyl-CoA [RN:R09279]	ATP; 4-hydroxybutanoate; CoA	AMP; diphosphate; 4-hydroxybutanoyl-CoA	946.67|full
Carbon fixation	DC/4-HB	4hbl	4-hydroxybutyrate---CoA ligase (ADP-forming)	Absent	0	None	Absent	0	None	Absent	0	None	Absent	0	None	K14467.hmm	K14467	ATP + 4-hydroxybutanoate + CoA = AMP + diphosphate + 4-hydroxybutanoyl-CoA [RN:R09279]	ATP; 4-hydroxybutanoate; CoA	AMP; diphosphate; 4-hydroxybutanoyl-CoA	1019.33|domain
Carbon fixation	Wood Ljungdahl pathway	cdhD	acetyl-CoA decarbonylase/synthase, CODH/ACS complex subunit delta	Absent	0	None	Absent	0	None	Present	1	SRR13727535_11954_29	Present	2	CP000860.1_896,CP000860.1_118	K00194.hmm	K00194	a [methyl-Co(III) corrinoid Fe-S protein] + tetrahydrosarcinapterin = a [Co(I) corrinoid Fe-S protein] + 5-methyltetrahydrosarcinapterin [RN:R10385]	[methyl-Co(III) corrinoid Fe-S protein]; tetrahydrosarcinapterin	[Co(I) corrinoid Fe-S protein]; 5-methyltetrahydrosarcinapterin	344.50|full
Carbon fixation	Wood Ljungdahl pathway	cdhE	acetyl-CoA decarbonylase/synthase, CODH/ACS complex subunit gamma	Absent	0	None	Absent	0	None	Present	1	SRR13727535_11954_30	Present	2	CP000860.1_893,CP000860.1_116	K00197.hmm	K00197	a [methyl-Co(III) corrinoid Fe-S protein] + tetrahydrosarcinapterin = a [Co(I) corrinoid Fe-S protein] + 5-methyltetrahydrosarcinapterin [RN:R10385]	[methyl-Co(III) corrinoid Fe-S protein]; tetrahydrosarcinapterin	[Co(I) corrinoid Fe-S protein]; 5-methyltetrahydrosarcinapterin	361.33|full
Carbon fixation	Wood Ljungdahl pathway	cooS	anaerobic carbon-monoxide dehydrogenase catalytic subunit	Absent	0	None	Absent	0	None	Absent	0	None	Present	1	CP000860.1_891	K00198.hmm	K00198	a [methyl-Co(III) corrinoid Fe-S protein] + tetrahydrosarcinapterin = a [Co(I) corrinoid Fe-S protein] + 5-methyltetrahydrosarcinapterin [RN:R10385]	[methyl-Co(III) corrinoid Fe-S protein]; tetrahydrosarcinapterin	[Co(I) corrinoid Fe-S protein]; 5-methyltetrahydrosarcinapterin	544.77|full
Carbon fixation	Reverse TCA cycle	aclA	ATP-citrate lyase alpha-subunit	Absent	0	None	Absent	0	None	Absent	0	None	Absent	0	None	acetate_citrate_lyase_aclA.hmm	K15230	ADP + phosphate + acetyl-CoA + oxaloacetate = ATP + citrate + CoA [RN:R00352]	ADP; phosphate; acetyl-CoA; oxaloacetate	ATP; citrate; CoA	215|full
Carbon fixation	Reverse TCA cycle	aclB	ATP-citrate lyase beta-subunit	Absent	0	None	Absent	0	None	Absent	0	None	Absent	0	None	acetate_citrate_lyase_aclB.hmm	K15231	ADP + phosphate + acetyl-CoA + oxaloacetate = ATP + citrate + CoA [RN:R00352]	ADP; phosphate; acetyl-CoA; oxaloacetate	ATP; citrate; CoA	177|full
Nitrogen cycling	Ammonia oxidation	amoA	methane/ammonia monooxygenase subunit A	Absent	0	None	Absent	0	None	Absent	0	None	Absent	0	None	amoA.hmm	K10944	NH3 + a reduced acceptor + O2 = NH2OH + an acceptor + H2O [RN:R09519]	NH3; reduced acceptor; O2	NH2OH; acceptor; H2O	160.90|full
Nitrogen cycling	Ammonia oxidation	amoB	methane/ammonia monooxygenase subunit B	Absent	0	None	Absent	0	None	Absent	0	None	Absent	0	None	amoB.hmm	K10945	NH3 + a reduced acceptor + O2 = NH2OH + an acceptor + H2O [RN:R09519]	NH3; reduced acceptor; O2	NH2OH; acceptor; H2O	156.70|full
Nitrogen cycling	Ammonia oxidation	amoC	methane/ammonia monooxygenase subunit C	Absent	0	None	Absent	0	None	Absent	0	None	Absent	0	None	amoC.hmm	K10946	NH3 + a reduced acceptor + O2 = NH2OH + an acceptor + H2O [RN:R09519]	NH3; reduced acceptor; O2	NH2OH; acceptor; H2O	136.27|full
Nitrogen cycling	N2 fixation	anfD	nitrogenase iron-iron protein, alpha subunit	Absent	0	None	Absent	0	None	Absent	0	None	Absent	0	None	TIGR01861.hmm	N/A	8 reduced ferredoxin + 8 H+ + N2 + 16 ATP + 16 H2O = 8 oxidized ferredoxin + H2 + 2 NH3 + 16 ADP + 16 phosphate [RN:R05185]	reduced ferredoxin; H+; N2; ATP; H2O	oxidized ferredoxin; H2; NH3; ADP; phosphate	873.55|full
Nitrogen cycling	N2 fixation	anfK	nitrogenase iron-iron protein, beta subunit	Absent	0	None	Absent	0	None	Absent	0	None	Absent	0	None	TIGR02931.hmm	N/A	8 reduced ferredoxin + 8 H+ + N2 + 16 ATP + 16 H2O = 8 oxidized ferredoxin + H2 + 2 NH3 + 16 ADP + 16 phosphate [RN:R05185]	reduced ferredoxin; H+; N2; ATP; H2O	oxidized ferredoxin; H2; NH3; ADP; phosphate	853.75|full
Nitrogen cycling	N2 fixation	anfG	nitrogenase iron-iron protein, delta subunit	Absent	0	None	Absent	0	None	Absent	0	None	Absent	0	None	TIGR02929.hmm	K00531	8 reduced ferredoxin + 8 H+ + N2 + 16 ATP + 16 H2O = 8 oxidized ferredoxin + H2 + 2 NH3 + 16 ADP + 16 phosphate [RN:R05185]	reduced ferredoxin; H+; N2; ATP; H2O	oxidized ferredoxin; H2; NH3; ADP; phosphate	124.50|full
Nitrogen cycling	N2 fixation	nifD	nitrogenase molybdenum-iron protein alpha chain	Absent	0	None	Present	1	Old_saline_plankto.mb.76_k141_884474_30	Absent	0	None	Absent	0	None	TIGR01282.hmm	K02586	8 reduced ferredoxin + 8 H+ + N2 + 16 ATP + 16 H2O = 8 oxidized ferredoxin + H2 + 2 NH3 + 16 ADP + 16 phosphate [RN:R05185]	reduced ferredoxin; H+; N2; ATP; H2O	oxidized ferredoxin; H2; NH3; ADP; phosphate	503.05|full
Nitrogen cycling	N2 fixation	nifK	nitrogenase molybdenum-iron protein beta chain	Absent	0	None	Present	1	Old_saline_plankto.mb.76_k141_884474_31	Absent	0	None	Absent	0	None	TIGR01286.hmm	K02591	8 reduced ferredoxin + 8 H+ + N2 + 16 ATP + 16 H2O = 8 oxidized ferredoxin + H2 + 2 NH3 + 16 ADP + 16 phosphate [RN:R05185]	reduced ferredoxin; H+; N2; ATP; H2O	oxidized ferredoxin; H2; NH3; ADP; phosphate	414.50|full
Nitrogen cycling	N2 fixation	vnfD	nitrogenase vanadium-iron protein, alpha chain	Absent	0	None	Absent	0	None	Absent	0	None	Absent	0	None	TIGR01860.hmm	K22896	12 reduced ferredoxin + 12 H+ + N2 + 40 ATP + 40 H2O = 12 oxidized ferredoxin + 3 H2 + 2 NH3 + 40 ADP + 40 phosphate [RN:R12084]	reduced ferredoxin; H+; N2; ATP; H2O	oxidized ferredoxin; H2; NH3; ADP; phosphate	822.85|full
Nitrogen cycling	N2 fixation	vnfK	nitrogenase vanadium-iron protein, beta chain	Absent	0	None	Absent	0	None	Absent	0	None	Absent	0	None	TIGR02932.hmm	K22897	12 reduced ferredoxin + 12 H+ + N2 + 40 ATP + 40 H2O = 12 oxidized ferredoxin + 3 H2 + 2 NH3 + 40 ADP + 40 phosphate [RN:R12084]	reduced ferredoxin; H+; N2; ATP; H2O	oxidized ferredoxin; H2; NH3; ADP; phosphate	821.85|full
Nitrogen cycling	N2 fixation	vnfG	nitrogenase vanadium-iron protein, delta chain	Absent	0	None	Absent	0	None	Absent	0	None	Absent	0	None	TIGR02930.hmm	K22898	12 reduced ferredoxin + 12 H+ + N2 + 40 ATP + 40 H2O = 12 oxidized ferredoxin + 3 H2 + 2 NH3 + 40 ADP + 40 phosphate [RN:R12084]	reduced ferredoxin; H+; N2; ATP; H2O	oxidized ferredoxin; H2; NH3; ADP; phosphate	122.35|full
Nitrogen cycling	N2 fixation	nifH	nitrogenase iron protein	Absent	0	None	Present	1	Old_saline_plankto.mb.76_k141_884474_29	Present	3	SRR13727535_12018_14,SRR13727535_04765_100,SRR13727535_12674_25	Present	1	CP000860.1_146	TIGR01287.hmm	K02588	8 reduced ferredoxin + 8 H+ + N2 + 16 ATP + 16 H2O = 8 oxidized ferredoxin + H2 + 2 NH3 + 16 ADP + 16 phosphate [RN:R05185]	reduced ferredoxin; H+; N2; ATP; H2O	oxidized ferredoxin; H2; NH3; ADP; phosphate	261.05|full
Nitrogen cycling	Nitrite oxidation	nxrA	nitrate reductase / nitrite oxidoreductase, alpha subunit	Absent	0	None	Absent	0	None	Absent	0	None	Absent	0	None	nitrite_oxidoreductase_nxrA.hmm	K00370	nitrate + a quinol = nitrite + a quinone + H2O [RN:R09497]	nitrate; quinol	nitrite; quinone; H2O	370|full
Nitrogen cycling	Nitrite oxidation	nxrB	nitrate reductase / nitrite oxidoreductase, beta subunit	Absent	0	None	Absent	0	None	Absent	0	None	Absent	0	None	nitrite_oxidoreductase_nxrB.hmm	K00371	nitrate + a quinol = nitrite + a quinone + H2O [RN:R09497]	nitrate; quinol	nitrite; quinone; H2O	252|full
Nitrogen cycling	Nitrate reduction	napA	periplasmic nitrate reductase NapA	Absent	0	None	Absent	0	None	Absent	0	None	Absent	0	None	TIGR01706.hmm	K02567	Nitrite + Acceptor + H2O <=> Nitrate + Reduced acceptor	Nitrite; Acceptor; H2O	Nitrate; Reduced acceptor	472.50|full
Nitrogen cycling	Nitrate reduction	napB	cytochrome c-type protein NapB	Absent	0	None	Absent	0	None	Absent	0	None	Absent	0	None	PF03892.hmm	K02568	Nitrite + Acceptor + H2O <=> Nitrate + Reduced acceptor	Nitrite; Acceptor; H2O	Nitrate; Reduced acceptor	23.9|full
Nitrogen cycling	Nitrate reduction	narG	nitrate reductase / nitrite oxidoreductase, alpha subunit	Present	1	SRR1917239_2556_78	Present	1	Old_saline_plankto.mb.76_k141_249037_28	Absent	0	None	Absent	0	None	TIGR01580.hmm	K00370	nitrate + a quinol = nitrite + a quinone + H2O [RN:R09497]	nitrate; quinol	nitrite; quinone; H2O	600.95|full
Nitrogen cycling	Nitrate reduction	narH	nitrate reductase / nitrite oxidoreductase, beta subunit	Present	1	SRR1917239_2556_77	Present	1	Old_saline_plankto.mb.76_k141_249037_29	Absent	0	None	Absent	0	None	TIGR01660.hmm	K00371	nitrate + a quinol = nitrite + a quinone + H2O [RN:R09497]	nitrate; quinol	nitrite; quinone; H2O	348.00|full
Nitrogen cycling	Nitrite reduction to ammonia	nrfH	cytochrome c nitrite reductase small subunit	Absent	0	None	Absent	0	None	Absent	0	None	Absent	0	None	TIGR03153.hmm	K15876	NH3 + 2 H2O + 6 ferricytochrome c = nitrite + 6 ferrocytochrome c + 7 H+ [RN:R05712]	NH3; H2O; ferricytochrome c	nitrite; ferrocytochrome c; H+	75.30|full
Nitrogen cycling	Nitrite reduction to ammonia	nrfA	nitrite reductase (cytochrome c-552)	Absent	0	None	Absent	0	None	Absent	0	None	Absent	0	None	PF02335.hmm	K03385	NH3 + 2 H2O + 6 ferricytochrome c = nitrite + 6 ferrocytochrome c + 7 H+ [RN:R05712]	NH3; H2O; ferricytochrome c	nitrite; ferrocytochrome c; H+	57|full
Nitrogen cycling	Nitrite reduction to ammonia	nrfD	cytochrome c nitrite reductase, NrfD subunit	Absent	0	None	Absent	0	None	Absent	0	None	Absent	0	None	TIGR03148.hmm	K04015	NH3 + 2 H2O + 6 ferricytochrome c = nitrite + 6 ferrocytochrome c + 7 H+ [RN:R05712]	NH3; H2O; ferricytochrome c	nitrite; ferrocytochrome c; H+	300.15|full
Nitrogen cycling	Nitrite reduction to ammonia	nirB	nitrite reductase (NADH) large subunit	Absent	0	None	Present	1	Old_saline_plankto.mb.76_k141_128862_47	Absent	0	None	Absent	0	None	TIGR02374.hmm	K00362	NH3 + 3 NAD+ + 2 H2O = nitrite + 3 NADH + 5 H+ [RN:R00787]	NH3; NAD+; H2O	nitrite; NADH; H+	442.75|full
Nitrogen cycling	Nitrite reduction to ammonia	nirD	nitrite reductase (NADH) small subunit	Absent	0	None	Present	1	Old_saline_plankto.mb.76_k141_128862_48	Absent	0	None	Absent	0	None	TIGR02378.hmm	K00363	NH3 + 3 NAD+ + 2 H2O = nitrite + 3 NADH + 5 H+ [RN:R00787]	NH3; NAD+; H2O	nitrite; NADH; H+	69.85|full
Nitrogen cycling	Nitrite reduction	nirK	nitrite reductase (NO-forming)	Absent	0	None	Absent	0	None	Absent	0	None	Absent	0	None	TIGR02376.hmm	K00368	nitric oxide + H2O + ferricytochrome c = nitrite + ferrocytochrome c + 2 H+ [RN:R00783]	nitric oxide; H2O; ferricytochrome c	nitrite; ferrocytochrome c; H+	169.10|full
Nitrogen cycling	Nitrite reduction	nirS	nitrite reductase (NO-forming) / hydroxylamine reductase	Absent	0	None	Present	1	Old_saline_plankto.mb.76_k141_249037_38	Absent	0	None	Absent	0	None	nitrite_reductase_nirS.hmm	K15864	nitric oxide + H2O + ferricytochrome c = nitrite + ferrocytochrome c + 2 H+ [RN:R00783]	nitric oxide; H2O; ferricytochrome c	nitrite; ferrocytochrome c; H+	200|full
Nitrogen cycling	Nitrite reduction	octR	nitrite reductase (Octaheme c-type cytochrome Shewanella-type)	Absent	0	None	Absent	0	None	Absent	0	None	Absent	0	None	TIGR04315.hmm	N/A	Nitrite reduction	N/A	N/A	325.00|full
Nitrogen cycling	Nitric oxide reduction	norB	nitric oxide reductase subunit B	Absent	0	None	Present	2	Old_saline_plankto.mb.76_k141_166217_28,Old_saline_plankto.mb.76_k141_249037_37	Absent	0	None	Absent	0	None	nitric_oxide_reductase_norB.hmm	K04561	nitrous oxide + 2 ferricytochrome c + H2O = 2 nitric oxide + 2 ferrocytochrome c + 2 H+ [RN:R00294]	nitrous oxide; ferricytochrome c; H2O	nitric oxide; ferrocytochrome c; H+	79|full
Nitrogen cycling	Nitric oxide reduction	norC	nitric oxide reductase subunit C	Absent	0	None	Present	1	Old_saline_plankto.mb.76_k141_249037_36	Absent	0	None	Absent	0	None	nitric_oxide_reductase_norC.hmm	K02305	nitrous oxide + 2 ferricytochrome c + H2O = 2 nitric oxide + 2 ferrocytochrome c + 2 H+ [RN:R00294]	nitrous oxide; ferricytochrome c; H2O	nitric oxide; ferrocytochrome c; H+	50|full
Nitrogen cycling	Nitrous oxide reduction	nosD	nitrous oxidase accessory protein	Absent	0	None	Absent	0	None	Present	1	SRR13727535_11331_1	Absent	0	None	PF05048.hmm	N/A	Nitrous oxide reduction	N/A	N/A	290|full
Nitrogen cycling	Nitrous oxide reduction	nosZ	nitrous-oxide reductase	Absent	0	None	Absent	0	None	Absent	0	None	Absent	0	None	TIGR04246.hmm	N/A	Nitrous oxide reduction	N/A	N/A	550.00|full
Nitrogen cycling	Anammox	hzoA	hydroxylamine dehydrogenase, alpha subunit	Absent	0	None	Absent	0	None	Absent	0	None	Absent	0	None	hydrazine_oxidase_hzoA.hmm	K20935	Hydrazine + 4 Ferricytochrome c <=> Nitrogen + 4 Ferrocytochrome c [RN:R07174]	Hydrazine; ferricytochrome c	Nitrogen	325|full
Nitrogen cycling	Anammox	hzsA	hydrazine synthase subunit, alpha subunit	Absent	0	None	Absent	0	None	Absent	0	None	Absent	0	None	hydrazine_synthase_hzsA.hmm	K20932	nitric oxide + ammonium + 3 ferrocytochrome c = hydrazine + H2O + 3 ferricytochrome c [RN:R09799]	nitric oxide; ammonium; ferrocytochrome c	hydrazine; H2O; ferricytochrome c	466|full
Sulfur cycling	Sulfide oxidation	fccB	flavocytochrome c sulphide dehydrogenase, flavin-binding	Absent	0	None	Absent	0	None	Absent	0	None	Absent	0	None	PF09242.hmm	K17229	hydrogen sulfide + 2 ferricytochrome c = sulfur + 2 ferrocytochrome c + 2 H+ [RN:R09499]	hydrogen sulfide; ferricytochrome c	sulfur; ferrocytochrome c; H+	266|full
Sulfur cycling	Sulfide oxidation	sqr	sulfide:quinone oxidoreductase	Absent	0	None	Present	2	Old_saline_plankto.mb.76_k141_908869_34,Old_saline_plankto.mb.76_k141_249037_32	Absent	0	None	Absent	0	None	sulfide_quinone_oxidoreductase_sqr.hmm	K17218	n HS- + n quinone = polysulfide + n quinol [RN:R10152]	HS-; quinone	polysulfide; quinol	300|full
Sulfur cycling	Sulfite reduction	dsrD	dissimilatory sulfite reductase delta subunit	Absent	0	None	Absent	0	None	Absent	0	None	Present	1	CP000860.1_2244	dsrD.hmm	N/A	Not clear	N/A	N/A	32.80|full
Sulfur cycling	Sulfur oxidation	dsrA	dissimilatory sulfite reductase alpha subunit	Absent	0	None	Present	2	Old_saline_plankto.mb.76_k141_514167_14,Old_saline_plankto.mb.76_k141_754300_15	Absent	0	None	Present	1	CP000860.1_2246	dsrA.hmm	K11180	hydrogen sulfide + a [DsrC protein]-disulfide + 2 acceptor + 3 H2O = sulfite + a [DsrC protein]-dithiol + 2 reduced acceptor + 2 H+ [RN:R00861]	hydrogen sulfide; [DsrC protein]-disulfide; acceptor; H2O	sulfite; [DsrC protein]-dithiol; reduced acceptor; H+	200.00|full
Sulfur cycling	Sulfur oxidation	dsrB	dissimilatory sulfite reductase beta subunit	Absent	0	None	Present	1	Old_saline_plankto.mb.76_k141_514167_15	Absent	0	None	Present	1	CP000860.1_2245	dsrB.hmm	K11181	hydrogen sulfide + a [DsrC protein]-disulfide + 2 acceptor + 3 H2O = sulfite + a [DsrC protein]-dithiol + 2 reduced acceptor + 2 H+ [RN:R00861]	hydrogen sulfide; [DsrC protein]-disulfide; acceptor; H2O	sulfite; [DsrC protein]-dithiol; reduced acceptor; H+	204.00|full
Sulfur cycling	Sulfur oxidation	sdo	sulfur dioxygenase	Present	1	SRR1917239_9606_341	Present	2	Old_saline_plankto.mb.76_k141_314782_83,Old_saline_plankto.mb.76_k141_128862_26	Absent	0	None	Present	1	CP000860.1_923	sulfur_dioxygenase_sdo.hmm	K17725	S-sulfanylglutathione + O2 + H2O = glutathione + sulfite + 2 H+ [RN:R08678]	S-sulfanylglutathione; O2; H2O	glutathione; sulfite; H+	300|full
Sulfur cycling	Sulfur oxidation/reduction	sor	sulfur oxygenase/reductase	Absent	0	None	Absent	0	None	Absent	0	None	Absent	0	None	PF07682.hmm	K16952	4 sulfur + 4 H2O + O2 = 2 hydrogen sulfide + 2 sulfite [RN:R07365]	sulfur; H2O; O2	hydrogen sulfide; sulfite	120|full
Sulfur cycling	Sulfur reduction	sreA	sulfur reductase molybdopterin subunit	Absent	0	None	Absent	0	None	Absent	0	None	Absent	0	None	K17219.hmm	K17219	Sulfur + Reduced acceptor = Hydrogen sulfide + Acceptor	Sulfur, Reduced acceptor	Hydrogen sulfide, Acceptor	1889.97|full
Sulfur cycling	Sulfur reduction	sreB	sulfur reductase FeS subunit	Absent	0	None	Absent	0	None	Absent	0	None	Absent	0	None	K17220.hmm	K17220	Sulfur + Reduced acceptor = Hydrogen sulfide + Acceptor	Sulfur, Reduced acceptor	Hydrogen sulfide, Acceptor	486.50|full
Sulfur cycling	Sulfur reduction	sreC	sulfur reductase membrane anchor	Absent	0	None	Absent	0	None	Absent	0	None	Absent	0	None	K17221.hmm	K17221	Sulfur + Reduced acceptor = Hydrogen sulfide + Acceptor	Sulfur, Reduced acceptor	Hydrogen sulfide, Acceptor	721.30|full
Sulfur cycling	Thiosulfate oxidation	soxB	S-sulfosulfanyl-L-cysteine sulfohydrolase	Absent	0	None	Present	1	Old_saline_plankto.mb.76_k141_440772_35	Absent	0	None	Absent	0	None	soxB.hmm	K17224	[SoxY protein]-S-sulfosulfanyl-L-cysteine + H2O = [SoxY protein]-S-sulfanyl-L-cysteine + sulfate [RN:R12096]; [SoxY protein]-S-(2-sulfodisulfanyl)-L-cysteine + H2O = [SoxY protein]-S-disulfanyl-L-cysteine + sulfate [RN:R12097]	[SoxY protein]-S-sulfosulfanyl-L-cysteine; H2O; [SoxY protein]-S-(2-sulfodisulfanyl)-L-cysteine	[SoxY protein]-S-sulfanyl-L-cysteine; sulfate; [SoxY protein]-S-disulfanyl-L-cysteine	550.00|full
Sulfur cycling	Thiosulfate oxidation	soxY	sulfur-oxidizing protein SoxY	Absent	0	None	Present	2	Old_saline_plankto.mb.76_k141_137901_22,Old_saline_plankto.mb.76_k141_440772_32	Absent	0	None	Absent	0	None	soxY.hmm	K17226	Thiosulfate + 5 H2O + 8 Ferricytochrome c = 2 Sulfate + 8 Ferrocytochrome c + 10 H+	Thiosulfate; H2O; Ferricytochrome c	Sulfate; Ferrocytochrome c; H+	125.00|full
Sulfur cycling	Thiosulfate oxidation	soxC	sulfane dehydrogenase subunit SoxC	Absent	0	None	Absent	0	None	Absent	0	None	Absent	0	None	soxC.hmm	K17225	Thiosulfate + 5 H2O + 8 Ferricytochrome c = 2 Sulfate + 8 Ferrocytochrome c + 10 H+	Thiosulfate; H2O; Ferricytochrome c	Sulfate; Ferrocytochrome c; H+	320.00|full
Sulfur cycling	Sulfite reduction	asrA	anaerobic sulfite reductase subunit A	Absent	0	None	Absent	0	None	Absent	0	None	Absent	0	None	asrA.hmm	K16950	Sulfite + 3 NADH + 3 H+ <=> Hydrogen sulfide + 3 NAD+ + 3 H2O	Sulfite; NADH; H+	Hydrogen sulfide; NAD+; H2O	323.15|full
Sulfur cycling	Sulfite reduction	asrB	anaerobic sulfite reductase subunit B	Absent	0	None	Absent	0	None	Absent	0	None	Absent	0	None	asrB.hmm	K16951	Sulfite + 3 NADH + 3 H+ <=> Hydrogen sulfide + 3 NAD+ + 3 H2O	Sulfite; NADH; H+	Hydrogen sulfide; NAD+; H2O	288.60|full
Sulfur cycling	Sulfite reduction	asrC	anaerobic sulfite reductase subunit C	Absent	0	None	Absent	0	None	Absent	0	None	Absent	0	None	asrC.hmm	K00385	Sulfite + 3 NADH + 3 H+ <=> Hydrogen sulfide + 3 NAD+ + 3 H2O	Sulfite; NADH; H+	Hydrogen sulfide; NAD+; H2O	324.10|full
Sulfur cycling	Sulfate reduction	aprA	adenylylsulfate reductase, subunit A	Absent	0	None	Present	2	Old_saline_plankto.mb.76_k141_952163_24,Old_saline_plankto.mb.76_k141_884474_52	Absent	0	None	Present	1	CP000860.1_1923	aprA.hmm	K00394	AMP + sulfite + acceptor = adenylyl sulfate + reduced acceptor [RN:R00860]	AMP; sulfite; acceptor	adenylyl sulfate; reduced acceptor	641.75|full
Sulfur cycling	Sulfate reduction	sat	sulfate adenylyltransferase	Absent	0	None	Present	2	Old_saline_plankto.mb.76_k141_884474_54,Old_saline_plankto.mb.76_k141_154827_20	Absent	0	None	Present	2	CP000860.1_1098,CP000860.1_1100	TIGR00339.hmm	K00958	ATP + sulfate = diphosphate + adenylyl sulfate [RN:R00529]	ATP; sulfate	diphosphate; adenylyl sulfate	181.80|full
Sulfur cycling	Thiosulfate disproportionation	phsA	thiosulfate reductase / polysulfide reductase chain A	Absent	0	None	Absent	0	None	Absent	0	None	Absent	0	None	thiosulfate_reductase_phsA.hmm	K08352	thiosulfate + a quinol = sulfite + hydrogen sulfide + a quinone [RN:R11488]	thiosulfate; quinol	sulfite; hydrogen sulfide; quinone	323|full
Hydrogenases	FeFe hydrogenase	fefe-group-a13	FeFe hydrogenase, H2-evolution/Electron-bifurcation	Absent	0	None	Absent	0	None	Absent	0	None	Present	3	CP000860.1_156,CP000860.1_1365,CP000860.1_1583	fefe-group-a13.hmm	N/A	H2-evolution/Electron-bifurcation	N/A	N/A	733.8|full
Hydrogenases	FeFe hydrogenase	fefe-group-a2	FeFe hydrogenase, H2-uptake	Absent	0	None	Absent	0	None	Absent	0	None	Absent	0	None	fefe-group-a2.hmm	N/A	H2-uptake	N/A	N/A	815.2|full
Hydrogenases	FeFe hydrogenase	fefe-group-a4	FeFe hydrogenase, H2-uptake/Electron-bifurcation	Absent	0	None	Absent	0	None	Absent	0	None	Present	1	CP000860.1_163	fefe-group-a4.hmm	N/A	H2-uptake/Electron-bifurcation	N/A	N/A	599.05|full
Hydrogenases	FeFe hydrogenase	fefe-group-b	FeFe hydrogenase, H2-evolution	Absent	0	None	Absent	0	None	Absent	0	None	Present	1	CP000860.1_422	fefe-group-b.hmm	N/A	H2-evolution	N/A	N/A	440.3|full
Hydrogenases	FeFe hydrogenase	fefe-group-c1	FeFe hydrogenase, H2-sensing	Absent	0	None	Absent	0	None	Absent	0	None	Absent	0	None	fefe-group-c1.hmm	N/A	H2-sensing	N/A	N/A	398.25|full
Hydrogenases	FeFe hydrogenase	fefe-group-c2	FeFe hydrogenase, H2-sensing	Absent	0	None	Absent	0	None	Absent	0	None	Absent	0	None	fefe-group-c2.hmm	N/A	H2-sensing	N/A	N/A	483.75|full
Hydrogenases	FeFe hydrogenase	fefe-group-c3	FeFe hydrogenase, H2-sensing	Absent	0	None	Absent	0	None	Absent	0	None	Absent	0	None	fefe-group-c3.hmm	N/A	H2-sensing	N/A	N/A	427.05|full
Hydrogenases	Fe hydrogenase	fe	Fe hydrogenase, Bidirectional	Absent	0	None	Absent	0	None	Absent	0	None	Absent	0	None	fe.hmm	N/A	Bidirectional	N/A	N/A	621|full
Hydrogenases	Ni-Fe Hydrogenase	nife-group-1	Ni-Fe Hydrogenase, H2-uptake	Absent	0	None	Present	1	Old_saline_plankto.mb.76_k141_137901_19	Absent	0	None	Present	2	CP000860.1_1061,CP000860.1_1976	nife-group-1.hmm	N/A	H2-uptake	N/A	N/A	447.25|full
Hydrogenases	Ni-Fe Hydrogenase	nife-group-2ade	Ni-Fe Hydrogenase, H2-uptake	Absent	0	None	Absent	0	None	Absent	0	None	Absent	0	None	nife-group-2ade.hmm	N/A	H2-uptake	N/A	N/A	611.8|full
Hydrogenases	Ni-Fe Hydrogenase	nife-group-2bc	Ni-Fe Hydrogenase, H2-uptake	Absent	0	None	Absent	0	None	Absent	0	None	Absent	0	None	nife-group-2bc.hmm	N/A	H2-uptake	N/A	N/A	600.3|full
Hydrogenases	Ni-Fe Hydrogenase	nife-group-3abd	Ni-Fe Hydrogenase, Bidirectional	Absent	0	None	Absent	0	None	Absent	0	None	Absent	0	None	nife-group-3abd.hmm	N/A	Bidirectional	N/A	N/A	520.25|full
Hydrogenases	Ni-Fe Hydrogenase	nife-group-3c	Ni-Fe Hydrogenase, Electron-bifurcation	Absent	0	None	Absent	0	None	Present	1	SRR13727535_11331_22	Absent	0	None	nife-group-3c.hmm	N/A	Electron-bifurcation	N/A	N/A	620.65|full
Hydrogenases	Ni-Fe Hydrogenase	nife-group-4a-g	Ni-Fe Hydrogenase, H2-evolving	Absent	0	None	Absent	0	None	Absent	0	None	Present	1	CP000860.1_1124	nife-group-4a-g.hmm	N/A	H2-evolving	N/A	N/A	458|full
Hydrogenases	Ni-Fe Hydrogenase	nife-group-4hi	Ni-Fe Hydrogenase, H2-uptake	Absent	0	None	Absent	0	None	Present	1	SRR13727535_02976_62	Absent	0	None	nife-group-4hi.hmm	N/A	H2-uptake	N/A	N/A	447.8|full
Oxidative phosphorylation	Complex I (NADH-quinone oxidoreductase)	nuoA	NADH-quinone oxidoreductase subunit A	Present	1	SRR1917239_1179_78	Present	1	Old_saline_plankto.mb.76_k141_15673_13	Absent	0	None	Absent	0	None	K00330.hmm	K00330	NADH + ubiquinone + 6 H+[side 1] = NAD+ + ubiquinol + 7 H+[side 2] [RN:R11945]	NADH; ubiquinone; H+	NAD+; ubiquinol; H+	120.27|full
Oxidative phosphorylation	Complex I (NADH-quinone oxidoreductase)	nuoB	NADH-quinone oxidoreductase subunit B	Present	1	SRR1917239_1179_79	Present	1	Old_saline_plankto.mb.76_k141_15673_12	Absent	0	None	Absent	0	None	K00331.hmm	K00331	NADH + ubiquinone + 6 H+[side 1] = NAD+ + ubiquinol + 7 H+[side 2] [RN:R11945]	NADH; ubiquinone; H+	NAD+; ubiquinol; H+	263.03|domain
Oxidative phosphorylation	Complex I (NADH-quinone oxidoreductase)	nuoC	NADH-quinone oxidoreductase subunit C	Present	1	SRR1917239_1179_80	Present	1	Old_saline_plankto.mb.76_k141_15673_11	Absent	0	None	Absent	0	None	K00332.hmm	K00332	NADH + ubiquinone + 6 H+[side 1] = NAD+ + ubiquinol + 7 H+[side 2] [RN:R11945]	NADH; ubiquinone; H+	NAD+; ubiquinol; H+	202.20|domain
Oxidative phosphorylation	Complex I (NAD(P)H-quinone oxidoreductase)	NdhA	NAD(P)H-quinone oxidoreductase subunit 1	Absent	0	None	Absent	0	None	Absent	0	None	Absent	0	None	K05572.hmm	K05572	NADH + ubiquinone + 6 H+[side 1] = NAD+ + ubiquinol + 7 H+[side 2] [RN:R11945]	NADH; ubiquinone; H+	NAD+; ubiquinol; H+	518.33|full
Oxidative phosphorylation	Complex I (NAD(P)H-quinone oxidoreductase)	NdhB	NAD(P)H-quinone oxidoreductase subunit 2	Absent	0	None	Absent	0	None	Absent	0	None	Absent	0	None	K05573.hmm	K05573	NADH + ubiquinone + 6 H+[side 1] = NAD+ + ubiquinol + 7 H+[side 2] [RN:R11945]	NADH; ubiquinone; H+	NAD+; ubiquinol; H+	552.07|full
Oxidative phosphorylation	Complex I (NAD(P)H-quinone oxidoreductase)	NdhC	NAD(P)H-quinone oxidoreductase subunit 3	Absent	0	None	Absent	0	None	Absent	0	None	Absent	0	None	K05574.hmm	K05574	NADH + ubiquinone + 6 H+[side 1] = NAD+ + ubiquinol + 7 H+[side 2] [RN:R11945]	NADH; ubiquinone; H+	NAD+; ubiquinol; H+	173.80|full
Oxidative phosphorylation	Complex II (Succinate dehydrogenase/Fumarate reductase)	sdhC	succinate dehydrogenase / fumarate reductase, cytochrome b subunit	Present	1	SRR1917239_1179_13	Absent	0	None	Absent	0	None	Absent	0	None	K00241.hmm	K00241	succinate + a quinone = fumarate + a quinol [RN:R02164]	succinate; quinone	fumarate; quinol	43.60|domain
Oxidative phosphorylation	Complex II (Succinate dehydrogenase/Fumarate reductase)	sdhD	succinate dehydrogenase / fumarate reductase, membrane anchor subunit	Present	1	SRR1917239_1179_14	Present	1	Old_saline_plankto.mb.76_k141_456381_6	Absent	0	None	Absent	0	None	K00242.hmm	K00242	succinate + a quinone = fumarate + a quinol [RN:R02164]	succinate; quinone	fumarate; quinol	64.07|domain
Oxidative phosphorylation	Complex III (Cytochrome c reductase)	petA	ubiquinol-cytochrome c reductase iron-sulfur subunit	Present	1	SRR1917239_1495_137	Present	1	Old_saline_plankto.mb.76_k141_769564_22	Absent	0	None	Absent	0	None	K00411.hmm	K00411	quinol + 2 ferricytochrome c = quinone + 2 ferrocytochrome c + 2 H+[side 2]	quinol; ferricytochrome c	quinone; ferrocytochrome c; H+	84.30|full
Oxidative phosphorylation	Complex III (Cytochrome c reductase)	petB	ubiquinol-cytochrome c reductase cytochrome b/c1 subunit	Present	1	SRR1917239_1495_138	Present	1	Old_saline_plankto.mb.76_k141_769564_23	Absent	0	None	Absent	0	None	K00412.hmm	K00412	quinol + 2 ferricytochrome c = quinone + 2 ferrocytochrome c + 2 H+[side 2]	quinol; ferricytochrome c	quinone; ferrocytochrome c; H+	297.67|domain
Oxidative phosphorylation	Complex III (Cytochrome c reductase)	fbcH	ubiquinol-cytochrome c reductase cytochrome b/c1 subunit	Absent	0	None	Absent	0	None	Absent	0	None	Absent	0	None	K00410.hmm	K00410	quinol + 2 ferricytochrome c = quinone + 2 ferrocytochrome c + 2 H+[side 2]	quinol; ferricytochrome c	quinone; ferrocytochrome c; H+	718.00|domain
Oxidative phosphorylation	Complex V (ATP synthase: V/A-type H+/Na+-transporting ATPase)	atpA (V/A-type)	V/A-type H+/Na+-transporting ATPase subunit A	Absent	0	None	Absent	0	None	Present	1	SRR13727535_06089_162	Absent	0	None	K02117.hmm	K02117	ATP + H2O + 4 H+[side 1] = ADP + phosphate + 4 H+[side 2]	ATP; H2O; H+	ADP; phosphate; H+	814.23|full
Oxidative phosphorylation	Complex V (ATP synthase: V/A-type H+/Na+-transporting ATPase)	atpB (V/A-type)	V/A-type H+/Na+-transporting ATPase subunit B	Absent	0	None	Absent	0	None	Present	1	SRR13727535_06089_163	Absent	0	None	K02118.hmm	K02118	ATP + H2O + 4 H+[side 1] = ADP + phosphate + 4 H+[side 2]	ATP; H2O; H+	ADP; phosphate; H+	701.83|full
Oxidative phosphorylation	Complex V (F-type H+-transporting ATPase)	atpA (F-type)	F-type H+/Na+-transporting ATPase subunit alpha	Present	1	SRR1917239_9606_250	Present	1	Old_saline_plankto.mb.76_k141_473176_23	Absent	0	None	Present	1	CP000860.1_2184	K02111.hmm	K02111	ATP + H2O + 4 H+[side 1] = ADP + phosphate + 4 H+[side 2]	ATP; H2O; H+	ADP; phosphate; H+	431.80|domain
Oxidative phosphorylation	Complex V (F-type H+-transporting ATPase)	atpD (F-type)	F-type H+/Na+-transporting ATPase subunit beta	Present	1	SRR1917239_9606_253	Present	1	Old_saline_plankto.mb.76_k141_473176_25	Absent	0	None	Present	1	CP000860.1_2182	K02112.hmm	K02112	ATP + H2O + 4 H+[side 1] = ADP + phosphate + 4 H+[side 2]	ATP; H2O; H+	ADP; phosphate; H+	482.47|domain
Oxygen metabolism (Oxidative phosphorylation Complex IV)	Oxygen metabolism - cytochrome c oxidase, caa3-type	coxA	cytochrome c oxidase subunit I	Present	1	SRR1917239_9606_81	Present	1	Old_saline_plankto.mb.76_k141_944922_8	Absent	0	None	Absent	0	None	TIGR02891.hmm	K02274	4 ferrocytochrome c + O2 + 4 H+ = 4 ferricytochrome c + 2 H2O [RN:R00081]	ferrocytochrome c; O2; H+	ferricytochrome c; H2O	617.40|full
Oxygen metabolism (Oxidative phosphorylation Complex IV)	Oxygen metabolism - cytochrome c oxidase, caa3-type	coxB	cytochrome c oxidase subunit II	Present	1	SRR1917239_9606_82	Present	1	Old_saline_plankto.mb.76_k141_944922_7	Absent	0	None	Absent	0	None	TIGR02866.hmm	K02275	4 ferrocytochrome c + O2 + 4 H+ = 4 ferricytochrome c + 2 H2O [RN:R00081]	ferrocytochrome c; O2; H+	ferricytochrome c; H2O	144.30|full
Oxygen metabolism (Oxidative phosphorylation Complex IV)	Oxygen metabolism - cytochrome c oxidase, cbb3-type	ccoN	cytochrome c oxidase cbb3-type subunit I	Present	1	SRR1917239_2170_91	Present	2	Old_saline_plankto.mb.76_k141_588027_3,Old_saline_plankto.mb.76_k141_944922_20	Absent	0	None	Absent	0	None	TIGR00780.hmm	K00404	4 ferrocytochrome c + O2 + 4 H+ = 4 ferricytochrome c + 2 H2O [RN:R00081]	ferrocytochrome c; O2; H+	ferricytochrome c; H2O	168.15|full
Oxygen metabolism (Oxidative phosphorylation Complex IV)	Oxygen metabolism - cytochrome c oxidase, cbb3-type	ccoO	cytochrome c oxidase cbb3-type subunit II	Present	1	SRR1917239_2170_90	Present	2	Old_saline_plankto.mb.76_k141_944922_21,Old_saline_plankto.mb.76_k141_588027_4	Absent	0	None	Absent	0	None	TIGR00781.hmm	K00405	4 ferrocytochrome c + O2 + 4 H+ = 4 ferricytochrome c + 2 H2O [RN:R00081]	ferrocytochrome c; O2; H+	ferricytochrome c; H2O	62.85|full
Oxygen metabolism (Oxidative phosphorylation Complex IV)	Oxygen metabolism - cytochrome c oxidase, cbb3-type	ccoP	cytochrome c oxidase cbb3-type subunit III	Present	1	SRR1917239_2170_88	Present	3	Old_saline_plankto.mb.76_k141_588027_6,Old_saline_plankto.mb.76_k141_944922_23,Old_saline_plankto.mb.76_k141_960168_38	Absent	0	None	Absent	0	None	TIGR00782.hmm	K00406	4 ferrocytochrome c + O2 + 4 H+ = 4 ferricytochrome c + 2 H2O [RN:R00081]	ferrocytochrome c; O2; H+	ferricytochrome c; H2O	54.05|full
Oxygen metabolism (Oxidative phosphorylation Complex IV)	Oxygen metabolism - cytochrome (quinone) oxidase, bo type	cyoA	cytochrome o ubiquinol oxidase subunit II	Absent	0	None	Absent	0	None	Absent	0	None	Absent	0	None	TIGR01433.hmm	K02297	2 ubiquinol + O2 + n H+[side 1] = 2 ubiquinone + 2 H2O + n H+[side 2] [RN:R11335]	ubiquinol; O2; H+	ubiquinone; H2O; H+	218.75|full
Oxygen metabolism (Oxidative phosphorylation Complex IV)	Oxygen metabolism - cytochrome (quinone) oxidase, bo type	cyoD	cytochrome o ubiquinol oxidase subunit IV	Absent	0	None	Absent	0	None	Absent	0	None	Absent	0	None	TIGR02847.hmm	K02300	2 ubiquinol + O2 + n H+[side 1] = 2 ubiquinone + 2 H2O + n H+[side 2] [RN:R11335]	ubiquinol; O2; H+	ubiquinone; H2O; H+	64.95|full
Oxygen metabolism (Oxidative phosphorylation Complex IV)	Oxygen metabolism - cytochrome (quinone) oxidase, bo type	cyoB	cytochrome o ubiquinol oxidase subunit I	Absent	0	None	Absent	0	None	Absent	0	None	Absent	0	None	K02298.hmm	K02298	2 ubiquinol + O2 + n H+[side 1] = 2 ubiquinone + 2 H2O + n H+[side 2] [RN:R11335]	ubiquinol; O2; H+	ubiquinone; H2O; H+	967.93|full
Oxygen metabolism (Oxidative phosphorylation Complex IV)	Oxygen metabolism - cytochrome (quinone) oxidase, bo type	cyoC	cytochrome o ubiquinol oxidase subunit III	Absent	0	None	Absent	0	None	Absent	0	None	Absent	0	None	K02299.hmm	K02299	2 ubiquinol + O2 + n H+[side 1] = 2 ubiquinone + 2 H2O + n H+[side 2] [RN:R11335]	ubiquinol; O2; H+	ubiquinone; H2O; H+	262.30|full
Oxygen metabolism (Oxidative phosphorylation Complex IV)	Oxygen metabolism - cytochrome (quinone) oxidase, bd type	cydA	cytochrome bd ubiquinol oxidase subunit I	Present	1	SRR1917239_9606_333	Present	1	Old_saline_plankto.mb.76_k141_212654_14	Absent	0	None	Absent	0	None	PF01654.hmm	K00425	2 ubiquinol + O2[side 2] + 4 H+[side 2] = 2 ubiquinone + 2 H2O[side 2] + 4 H+[side 1] [RN:R11325]	ubiquinol; O2; H+; e-	ubiquinone; H2O; H+; e-	118|full
Oxygen metabolism (Oxidative phosphorylation Complex IV)	Oxygen metabolism - cytochrome (quinone) oxidase, bd type	cydB	cytochrome bd ubiquinol oxidase subunit II	Present	1	SRR1917239_9606_332	Present	1	Old_saline_plankto.mb.76_k141_212654_12	Absent	0	None	Absent	0	None	TIGR00203.hmm	K00426	2 ubiquinol + O2[side 2] + 4 H+[side 2] = 2 ubiquinone + 2 H2O[side 2] + 4 H+[side 1] [RN:R11325]	ubiquinol; O2; H+; e-	ubiquinone; H2O; H+; e-	88.55|full
Oxygen metabolism (Oxidative phosphorylation Complex IV)	Oxygen metabolism - cytochrome (quinone) oxidase, aa3 type, QoxABCD	qoxA	cytochrome aa3-600 menaquinol oxidase subunit II	Absent	0	None	Absent	0	None	Absent	0	None	Absent	0	None	TIGR01432.hmm	K02826	2 menaquinol + O2 + n H+[side 1] = 2 menaquinone + 2 H2O + n H+[side 2] [RN:R09492]	menaquinol; O2; H+	menaquinone; H2O; H+	204.55|full
Oxygen metabolism (Oxidative phosphorylation Complex IV)	Oxygen metabolism - cytochrome (quinone) oxidase, aa3 type, QoxABCD	qoxB	cytochrome aa3-600 menaquinol oxidase subunit I	Absent	0	None	Absent	0	None	Absent	0	None	Absent	0	None	TIGR02882.hmm	K02827	2 menaquinol + O2 + n H+[side 1] = 2 menaquinone + 2 H2O + n H+[side 2] [RN:R09492]	menaquinol; O2; H+	menaquinone; H2O; H+	954.70|full
Urea utilization	Urease	ureC	urease subunit alpha	Absent	0	None	Absent	0	None	Absent	0	None	Absent	0	None	TIGR01792.hmm	K01428	urea + H2O = CO2 + 2 NH3 [RN:R00131]	urea; H2O	CO2; NH3	212.95|full
Urea utilization	Urease	ureB	urease subunit beta	Absent	0	None	Absent	0	None	Absent	0	None	Absent	0	None	TIGR00192.hmm	K01429	urea + H2O = CO2 + 2 NH3 [RN:R00131]	urea; H2O	CO2; NH3	40.65|full
Urea utilization	Urease	ureA	urease subunit gamma	Absent	0	None	Absent	0	None	Absent	0	None	Absent	0	None	TIGR00193.hmm	K01430	urea + H2O = CO2 + 2 NH3 [RN:R00131]	urea; H2O	CO2; NH3	31.45|full
Halogenated compound utilization	Halogenated compounds breakdown	E3.8.1.2	2-haloacid dehalogenase	Absent	0	None	Present	1	Old_saline_plankto.mb.76_k141_666033_54	Absent	0	None	Absent	0	None	K01560.hmm	K01560	(S)-2-haloacid + H2O = (R)-2-hydroxyacid + halide [RN:R03830]	(S)-2-haloacid; H2O	(R)-2-hydroxyacid; halide	141.17|domain
Halogenated compound utilization	Halogenated compounds breakdown	pcpC	tetrachlorohydroquinone reductive dehalogenase	Absent	0	None	Absent	0	None	Absent	0	None	Absent	0	None	K15241.hmm	K15241	2,6-dichlorohydroquinone + Cl- + glutathione disulfide = 2,3,6-trichlorohydroquinone + 2 glutathione [RN:R05403]; 2,3,6-trichlorohydroquinone + Cl- + glutathione disulfide = 2,3,5,6-tetrachlorohydroquinone + 2 glutathione [RN:R05402]	2,6-dichlorohydroquinone; Cl-; glutathione disulfide; 2,3,6-trichlorohydroquinone	2,3,6-trichlorohydroquinone; glutathione; 2,3,5,6-tetrachlorohydroquinone	276.67|full
Halogenated compound utilization	Halogenated compounds breakdown	cprA	3-chloro-4-hydroxyphenylacetate reductive dehalogenase	Absent	0	None	Absent	0	None	Absent	0	None	Absent	0	None	K21566.hmm	K21566	1-haloalkane + H2O = a primary alcohol + halide [RN:R02337]	1-haloalkane; H2O	primary alcohol; halide	850.93|full
Halogenated compound utilization	Halogenated compounds breakdown	pceA	tetrachloroethene reductive dehalogenase	Absent	0	None	Absent	0	None	Absent	0	None	Absent	0	None	K21647.hmm	K21647	trichloroethene + chloride + acceptor = tetrachloroethene + reduced acceptor [RN:R05753]	trichloroethene; chloride; acceptor	tetrachloroethene; reduced acceptor	1150.07|full
Perchlorate reduction	Perchlorate reduction	pcrA	perchlorate reductase, subunit alpha	Absent	0	None	Absent	0	None	Absent	0	None	Absent	0	None	TIGR03479.hmm	N/A	reduced acceptor + perchlorate = acceptor + H2O + chlorite	perchlorate; reduced acceptor	chlorite; acceptor; H2O	559.05|full
Perchlorate reduction	Perchlorate reduction	pcrB	perchlorate reductase, subunit beta	Absent	0	None	Absent	0	None	Absent	0	None	Absent	0	None	TIGR03478.hmm	N/A	reduced acceptor + perchlorate = acceptor + H2O + chlorite	perchlorate; reduced acceptor	chlorite; acceptor; H2O	319.40|full
Chlorite reduction	Chlorite reduction	cld	chlorite dismutase	Absent	0	None	Absent	0	None	Absent	0	None	Absent	0	None	PF06778.hmm	K09162	chloride + O2 = chlorite [RN:R05721]	chloride; O2	chlorite	65|full
As cycling	Dissimilatory arsenate reduction	arrA	dissimilatory arsenate reductase	Absent	0	None	Absent	0	None	Absent	0	None	Absent	0	None	arrA.hmm	N/A	arsenate reduction	arsenate	arsenite	175|full
As cycling	Arsenate reduction for detoxification	arsC (grx)	arsenate reductase (glutaredoxin)	Present	2	SRR1917239_1495_220,SRR1917239_8389_119	Absent	0	None	Absent	0	None	Absent	0	None	arsC_glut.hmm	K00537	arsenate + glutaredoxin = arsenite + glutaredoxin disulfide + H2O [RN:R05747]	arsenate; glutaredoxin	arsenite; glutaredoxin disulfide; H2O	80|full
As cycling	Arsenate reduction for detoxification	arsC (trx)	arsenate reductase (thioredoxin)	Absent	0	None	Absent	0	None	Absent	0	None	Absent	0	None	arsC_thio.hmm	K03741	arsenate + thioredoxin = arsenite + thioredoxin disulfide + H2O [RN:R10927]	arsenate; thioredoxin	arsenite; thioredoxin disulfide; H2O	172|full
As cycling	Arsenite oxidation for energy metabolism	arxA	arsenite oxidase (molybdopterin subunit)	Absent	0	None	Absent	0	None	Absent	0	None	Absent	0	None	arxA.hmm	N/A	arsenite oxidation coupled with oxygen or nirate reduction	arsenite	arsenate	600|full
As cycling	Arsenite oxidation for detoxification and energy metabolism	aioA	arsenite oxidase large subunit	Absent	0	None	Absent	0	None	Absent	0	None	Absent	0	None	aioA.hmm	K08356	arsenite + H2O + 2 oxidized cytochrome c = arsenate + 2 reduced cytochrome c + 2 H+ [RN:R09787]	arsenite; H2O; oxidized cytochrome c	arsenate; reduced cytochrome c; H+	800|full
As cycling	Arsenite methylation	arsM	arsenite methyltransferase	Absent	0	None	Present	1	Old_saline_plankto.mb.76_k141_427234_115	Present	1	SRR13727535_02016_62	Absent	0	None	arsM.hmm	K07755	2 S-adenosyl-L-methionine + arsenic triglutathione + 2 thioredoxin + H2O = S-adenosyl-L-homocysteine + dimethylarsinous acid + 3 glutathione + 2 thioredoxin disulfide [RN:R12918]	S-adenosyl-L-methionine; arsenic triglutathione; thioredoxin	S-adenosyl-L-homocysteine; dimethylarsinous acid; glutathione; thioredoxin disulfide	200|full
Selenate reduction	Selenate reduction	ygfM	putative selenate reductase FAD-binding subunit	Absent	0	None	Absent	0	None	Absent	0	None	Absent	0	None	TIGR03312.hmm	K12529	selenite + H2O + acceptor = selenate + reduced acceptor [RN:R07229]	selenite; H2O; acceptor	selenate; reduced acceptor	87.85|full
Selenate reduction	Selenate reduction	xdhD	putative selenate reductase molybdopterin-binding subunit	Absent	0	None	Absent	0	None	Absent	0	None	Absent	0	None	TIGR03313.hmm	K12528	selenite + H2O + acceptor = selenate + reduced acceptor [RN:R07229]	selenite; H2O; acceptor	selenate; reduced acceptor	526.50|full
Selenate reduction	Selenate reduction	YgfK	putative selenate reductase	Absent	0	None	Absent	0	None	Absent	0	None	Absent	0	None	TIGR03315.hmm	K12527	selenite + H2O + acceptor = selenate + reduced acceptor [RN:R07229]	selenite; H2O; acceptor	selenate; reduced acceptor	354.45|full
Nitrile hydration	Nitrile hydratase	nthA	nitrile hydratase subunit alpha	Absent	0	None	Absent	0	None	Absent	0	None	Absent	0	None	TIGR01323.hmm	K01721	an aliphatic amide = a nitrile + H2O [RN:R02826]	aliphatic amide	nitrile; H2O	239.05|full
Nitrile hydration	Nitrile hydratase	nthB	nitrile hydratase subunit beta	Absent	0	None	Absent	0	None	Absent	0	None	Absent	0	None	TIGR03888.hmm	K20807	an aliphatic amide = a nitrile + H2O [RN:R02826]	aliphatic amide	nitrile; H2O	136.35|full
Iron cycling	Iron oxidation	Cyc1	Cyc1	Absent	0	None	Present	2	Old_saline_plankto.mb.76_k141_154827_45,Old_saline_plankto.mb.76_k141_4760_6	Absent	0	None	Absent	0	None	Cyc1.hmm	N/A	Iron oxidation	N/A	N/A	98|full
Iron cycling	Iron oxidation	Cyc2_repCluster1	Cyc2_repCluster1	Absent	0	None	Absent	0	None	Absent	0	None	Absent	0	None	Cyc2_repCluster1.hmm	N/A	Iron oxidation	N/A	N/A	31.5|full
Iron cycling	Iron oxidation	Cyc2_repCluster2	Cyc2_repCluster2	Absent	0	None	Absent	0	None	Absent	0	None	Absent	0	None	Cyc2_repCluster2.hmm	N/A	Iron oxidation	N/A	N/A	27.8|full
Iron cycling	Iron oxidation	Cyc2_repCluster3	Cyc2_repCluster3	Absent	0	None	Absent	0	None	Absent	0	None	Absent	0	None	Cyc2_repCluster3.hmm	N/A	Iron oxidation	N/A	N/A	27.3|full
Iron cycling	Iron oxidation	FoxA	FoxA	Absent	0	None	Absent	0	None	Absent	0	None	Absent	0	None	FoxA.hmm	N/A	Iron oxidation	N/A	N/A	128|full
Iron cycling	Iron oxidation	FoxB	FoxB	Absent	0	None	Absent	0	None	Absent	0	None	Absent	0	None	FoxB.hmm	N/A	Iron oxidation	N/A	N/A	66|full
Iron cycling	Iron oxidation	FoxC	FoxC	Absent	0	None	Absent	0	None	Absent	0	None	Absent	0	None	FoxC.hmm	N/A	Iron oxidation	N/A	N/A	62|full
Iron cycling	Iron oxidation	FoxE	FoxE	Absent	0	None	Absent	0	None	Absent	0	None	Absent	0	None	FoxE.hmm	N/A	Iron oxidation	N/A	N/A	37|full
Iron cycling	Iron oxidation	FoxY	FoxY	Absent	0	None	Absent	0	None	Present	1	SRR13727535_11806_21	Absent	0	None	FoxY.hmm	N/A	Iron oxidation	N/A	N/A	124|full
Iron cycling	Iron oxidation	FoxZ	FoxZ	Absent	0	None	Absent	0	None	Absent	0	None	Absent	0	None	FoxZ.hmm	N/A	Iron oxidation	N/A	N/A	150|full
Iron cycling	Iron oxidation	MtoA	MtoA	Absent	0	None	Absent	0	None	Absent	0	None	Absent	0	None	MtoA.hmm	N/A	Iron oxidation	N/A	N/A	140|full
Iron cycling	Iron oxidation	sulfocyanin	sulfocyanin	Absent	0	None	Absent	0	None	Absent	0	None	Absent	0	None	sulfocyanin.hmm	N/A	Iron oxidation	N/A	N/A	45.4|full
Iron cycling	Metal (Iron/Manganese) reduction	MtrA	MtrA	Absent	0	None	Absent	0	None	Absent	0	None	Absent	0	None	MtrA.hmm	N/A	Metal (Iron/Manganese) reduction	N/A	N/A	140|full
Iron cycling	Metal (Iron/Manganese) reduction	MtrB_TIGR03509	MtrB_TIGR03509	Absent	0	None	Absent	0	None	Absent	0	None	Absent	0	None	MtrB_TIGR03509.hmm	N/A	Metal (Iron/Manganese) reduction	N/A	N/A	240.05|full
Iron cycling	Metal (Iron/Manganese) reduction	MtrC_TIGR03507	MtrC_TIGR03507	Absent	0	None	Absent	0	None	Absent	0	None	Absent	0	None	MtrC_TIGR03507.hmm	N/A	Metal (Iron/Manganese) reduction	N/A	N/A	209.3|full
Iron cycling	Iron reduction	CymA	CymA	Absent	0	None	Absent	0	None	Absent	0	None	Absent	0	None	CymA.hmm	N/A	Iron reduction	N/A	N/A	237|full
Iron cycling	Iron reduction	OmcF	OmcF	Absent	0	None	Absent	0	None	Absent	0	None	Absent	0	None	OmcF.hmm	N/A	Iron reduction	N/A	N/A	83.7|full
Iron cycling	Iron reduction	OmcS	OmcS	Absent	0	None	Absent	0	None	Absent	0	None	Absent	0	None	OmcS.hmm	N/A	Iron reduction	N/A	N/A	78.2|full
Iron cycling	Iron reduction	OmcZ	OmcZ	Absent	0	None	Absent	0	None	Absent	0	None	Absent	0	None	OmcZ.hmm	N/A	Iron reduction	N/A	N/A	76.9|full
Iron cycling	Iron reduction	FmnA	FmnA	Absent	0	None	Absent	0	None	Absent	0	None	Absent	0	None	FmnA.hmm	N/A	Iron reduction	N/A	N/A	60|full
Iron cycling	Iron reduction	DmkA	DmkA	Absent	0	None	Present	1	Old_saline_plankto.mb.76_k141_140285_60	Absent	0	None	Absent	0	None	DmkA.hmm	N/A	Iron reduction	N/A	N/A	17|full
Iron cycling	Iron reduction	FmnB	FmnB	Absent	0	None	Present	2	Old_saline_plankto.mb.76_k141_869658_36,Old_saline_plankto.mb.76_k141_582378_20	Absent	0	None	Absent	0	None	FmnB.hmm	N/A	Iron reduction	N/A	N/A	33|full
Iron cycling	Iron reduction	PplA	PplA	Absent	0	None	Absent	0	None	Absent	0	None	Absent	0	None	PplA.hmm	N/A	Iron reduction	N/A	N/A	32|full
Iron cycling	Iron reduction	Ndh2	Ndh2	Absent	0	None	Present	1	Old_saline_plankto.mb.76_k141_908869_29	Absent	0	None	Absent	0	None	Ndh2.hmm	N/A	Iron reduction	N/A	N/A	40|full
Iron cycling	Iron reduction	EetA	EetA	Absent	0	None	Present	1	Old_saline_plankto.mb.76_k141_303797_13	Absent	0	None	Absent	0	None	EetA.hmm	N/A	Iron reduction	N/A	N/A	20|full
Iron cycling	Iron reduction	EetB	EetB	Absent	0	None	Present	1	Old_saline_plankto.mb.76_k141_303797_14	Absent	0	None	Absent	0	None	EetB.hmm	N/A	Iron reduction	N/A	N/A	30|full
Iron cycling	Iron reduction	DmkB	DmkB	Present	2	SRR1917239_9606_11,SRR1917239_4688_126	Present	2	Old_saline_plankto.mb.76_k141_884474_43,Old_saline_plankto.mb.76_k141_884474_60	Present	1	SRR13727535_00847_127	Present	2	CP000860.1_1378,CP000860.1_1043	DmkB.hmm	N/A	Iron reduction	N/A	N/A	25|full
Iron cycling	Iron reduction	DFE_0448	DFE_0448	Absent	0	None	Absent	0	None	Absent	0	None	Absent	0	None	DFE_0448.hmm	N/A	Iron reduction	N/A	N/A	27.5|full
Iron cycling	Iron reduction	DFE_0449	DFE_0449	Absent	0	None	Absent	0	None	Absent	0	None	Absent	0	None	DFE_0449.hmm	N/A	Iron reduction	N/A	N/A	30|full
Iron cycling	Iron reduction	DFE_0450	DFE_0450	Absent	0	None	Absent	0	None	Absent	0	None	Absent	0	None	DFE_0450.hmm	N/A	Iron reduction	N/A	N/A	30|full
Iron cycling	Iron reduction	DFE_0451	DFE_0451	Absent	0	None	Present	1	Old_saline_plankto.mb.76_k141_98082_32	Absent	0	None	Absent	0	None	DFE_0451.hmm	N/A	Iron reduction	N/A	N/A	64|full
Iron cycling	Iron reduction	DFE_0461	DFE_0461	Absent	0	None	Absent	0	None	Absent	0	None	Absent	0	None	DFE_0461.hmm	N/A	Iron reduction	N/A	N/A	40|full
Iron cycling	Iron reduction	DFE_0462	DFE_0462	Absent	0	None	Absent	0	None	Absent	0	None	Absent	0	None	DFE_0462.hmm	N/A	Iron reduction	N/A	N/A	40|full
Iron cycling	Iron reduction	DFE_0463	DFE_0463	Absent	0	None	Present	1	Old_saline_plankto.mb.76_k141_98082_32	Absent	0	None	Absent	0	None	DFE_0463.hmm	N/A	Iron reduction	N/A	N/A	100|full
Iron cycling	Iron reduction	DFE_0464	DFE_0464	Absent	0	None	Absent	0	None	Absent	0	None	Absent	0	None	DFE_0464.hmm	N/A	Iron reduction	N/A	N/A	25|full
Iron cycling	Iron reduction	DFE_0465	DFE_0465	Absent	0	None	Absent	0	None	Absent	0	None	Absent	0	None	DFE_0465.hmm	N/A	Iron reduction	N/A	N/A	20|full
Manganese cycling	Manganese oxidation	Manganese_oxidase_K06324	Manganese_oxidase_K06324	Absent	0	None	Absent	0	None	Absent	0	None	Absent	0	None	K06324.hmm	K06324	Manganese oxidation	N/A	N/A	572.93|full
Manganese cycling	Manganese oxidation	Manganese_oxidase_K22348	Manganese_oxidase_K22348	Absent	0	None	Present	1	Old_saline_plankto.mb.76_k141_520019_13	Absent	0	None	Absent	0	None	K22348.hmm	K22348	Manganese oxidation	N/A	N/A	387.80|full
Manganese cycling	Manganese oxidation	Manganese_oxidase_K22349	Manganese_oxidase_K22349	Absent	0	None	Absent	0	None	Absent	0	None	Absent	0	None	K22349.hmm	K22349	Manganese oxidation	N/A	N/A	1456.47|full
Manganese cycling	Manganese oxidation	Manganese_oxidase_K22350	Manganese_oxidase_K22350	Absent	0	None	Absent	0	None	Absent	0	None	Absent	0	None	K22350.hmm	K22350	Manganese oxidation	N/A	N/A	1264.13|full
Sulfur cycling enzymes (detailed)	Dissimilatory sulfur metabolism | Sulfide oxidation	fccB	flavocytochrome c sulphide dehydrogenase, flavin-binding	Absent	0	None	Absent	0	None	Absent	0	None	Absent	0	None	PF09242.hmm	K17229	hydrogen sulfide + 2 ferricytochrome c = sulfur + 2 ferrocytochrome c + 2 H+ [RN:R09499]	hydrogen sulfide; ferricytochrome c	sulfur; ferrocytochrome c; H+	266|full
Sulfur cycling enzymes (detailed)	Dissimilatory sulfur metabolism | Sulfide oxidation	sqr	sulfide:quinone oxidoreductase	Absent	0	None	Present	2	Old_saline_plankto.mb.76_k141_908869_34,Old_saline_plankto.mb.76_k141_249037_32	Absent	0	None	Absent	0	None	sulfide_quinone_oxidoreductase_sqr.hmm	K17218	n HS- + n quinone = polysulfide + n quinol [RN:R10152]	HS-; quinone	polysulfide; quinol	300|full
Sulfur cycling enzymes (detailed)	Dissimilatory sulfur metabolism | Sulfur oxidation/Sulfite reduction	dsrA	dissimilatory sulfite reductase alpha subunit	Absent	0	None	Present	2	Old_saline_plankto.mb.76_k141_514167_14,Old_saline_plankto.mb.76_k141_754300_15	Absent	0	None	Present	1	CP000860.1_2246	dsrA.hmm	N/A	hydrogen sulfide + a [DsrC protein]-disulfide + 2 acceptor + 3 H2O = sulfite + a [DsrC protein]-dithiol + 2 reduced acceptor + 2 H+ [RN:R00861]	hydrogen sulfide; [DsrC protein]-disulfide; acceptor; H2O	sulfite; [DsrC protein]-dithiol; reduced acceptor; H+	200.00|full
Sulfur cycling enzymes (detailed)	Dissimilatory sulfur metabolism | Sulfur oxidation/Sulfite reduction	dsrB	dissimilatory sulfite reductase beta subunit	Absent	0	None	Present	1	Old_saline_plankto.mb.76_k141_514167_15	Absent	0	None	Present	1	CP000860.1_2245	dsrB.hmm	N/A	hydrogen sulfide + a [DsrC protein]-disulfide + 2 acceptor + 3 H2O = sulfite + a [DsrC protein]-dithiol + 2 reduced acceptor + 2 H+ [RN:R00861]	hydrogen sulfide; [DsrC protein]-disulfide; acceptor; H2O	sulfite; [DsrC protein]-dithiol; reduced acceptor; H+	204.00|full
Sulfur cycling enzymes (detailed)	Dissimilatory sulfur metabolism | Sulfur oxidation/Sulfite reduction	dsrC	dissimilatory sulfite reductase, subunit C	Absent	0	None	Present	1	Old_saline_plankto.mb.76_k141_514167_19	Absent	0	None	Present	1	CP000860.1_2235	dsrC.hmm	N/A	Substrate delivery	N/A	N/A	52.85|full
Sulfur cycling enzymes (detailed)	Dissimilatory sulfur metabolism | Sulfur oxidation/Sulfite reduction	dsrD	dissimilatory sulfite reductase delta subunit	Absent	0	None	Absent	0	None	Absent	0	None	Present	1	CP000860.1_2244	dsrD.hmm	N/A	Not clear	N/A	N/A	32.80|full
Sulfur cycling enzymes (detailed)	Dissimilatory sulfur metabolism | Sulfur oxidation/Sulfite reduction	dsrE	dissimilatory sulfite reductase, subunit E	Absent	0	None	Absent	0	None	Absent	0	None	Absent	0	None	dsrE.hmm	N/A	Sulfur carrier	N/A	N/A	160.00|full
Sulfur cycling enzymes (detailed)	Dissimilatory sulfur metabolism | Sulfur oxidation/Sulfite reduction	dsrF	dissimilatory sulfite reductase, subunit F	Absent	0	None	Absent	0	None	Absent	0	None	Absent	0	None	dsrF.hmm	N/A	Sulfur carrier	N/A	N/A	155.00|full
Sulfur cycling enzymes (detailed)	Dissimilatory sulfur metabolism | Sulfur oxidation/Sulfite reduction	dsrH	dissimilatory sulfite reductase, subunit H	Absent	0	None	Present	1	Old_saline_plankto.mb.76_k141_514167_18	Absent	0	None	Absent	0	None	dsrH.hmm	N/A	Sulfur carrier	N/A	N/A	97.00|full
Sulfur cycling enzymes (detailed)	Dissimilatory sulfur metabolism | Sulfur oxidation/Sulfite reduction	dsrJ	dissimilatory sulfite reductase, subunit J	Absent	0	None	Absent	0	None	Absent	0	None	Absent	0	None	dsrJ.hmm	N/A	Transmembrane complex involved in electron transport	N/A	N/A	95.00|full
Sulfur cycling enzymes (detailed)	Dissimilatory sulfur metabolism | Sulfur oxidation/Sulfite reduction	dsrK	dissimilatory sulfite reductase, subunit K	Absent	0	None	Absent	0	None	Absent	0	None	Present	1	CP000860.1_2236	dsrK.hmm	N/A	Transmembrane complex involved in electron transport	N/A	N/A	460.00|full
Sulfur cycling enzymes (detailed)	Dissimilatory sulfur metabolism | Sulfur oxidation/Sulfite reduction	dsrM	dissimilatory sulfite reductase, subunit M	Absent	0	None	Present	1	Old_saline_plankto.mb.76_k141_514167_20	Absent	0	None	Absent	0	None	dsrM.hmm	N/A	Transmembrane complex involved in electron transport	N/A	N/A	172.0|full
Sulfur cycling enzymes (detailed)	Dissimilatory sulfur metabolism | Sulfur oxidation/Sulfite reduction	dsrO	dissimilatory sulfite reductase, subunit O	Absent	0	None	Absent	0	None	Absent	0	None	Absent	0	None	dsrO.hmm	N/A	Transmembrane complex involved in electron transport	N/A	N/A	250.00|full
Sulfur cycling enzymes (detailed)	Dissimilatory sulfur metabolism | Sulfur oxidation/Sulfite reduction	dsrP	dissimilatory sulfite reductase, subunit P	Absent	0	None	Absent	0	None	Absent	0	None	Absent	0	None	dsrP.hmm	N/A	Transmembrane complex involved in electron transport	N/A	N/A	412.80|full
Sulfur cycling enzymes (detailed)	Dissimilatory sulfur metabolism | Sulfur oxidation/Sulfite reduction	dsrR	dissimilatory sulfite reductase, subunit R	Absent	0	None	Present	1	Old_saline_plankto.mb.76_k141_883470_7	Absent	0	None	Absent	0	None	dsrR.hmm	N/A	Not clear	N/A	N/A	80.00|full
Sulfur cycling enzymes (detailed)	Dissimilatory sulfur metabolism | Sulfur oxidation/Sulfite reduction	dsrS	dissimilatory sulfite reductase, subunit S	Absent	0	None	Present	1	Old_saline_plankto.mb.76_k141_960168_25	Absent	0	None	Absent	0	None	dsrS.hmm	N/A	Not clear	N/A	N/A	115.70|full
Sulfur cycling enzymes (detailed)	Dissimilatory sulfur metabolism | Sulfur oxidation/Sulfite reduction	dsrT	dissimilatory sulfite reductase, subunit T	Absent	0	None	Absent	0	None	Absent	0	None	Absent	0	None	dsrT.hmm	N/A	Not clear	N/A	N/A	90.00|full
Sulfur cycling enzymes (detailed)	Dissimilatory sulfur metabolism | Sulfite reduction	asrA	anaerobic sulfite reductase subunit A	Absent	0	None	Absent	0	None	Absent	0	None	Absent	0	None	asrA.hmm	K16950	Sulfite + 3 NADH + 3 H+ <=> hydrogen sulfide + 3 NAD+ + 3 H2O	sulfite; NADH; H+	hydrogen sulfide; NAD+; H2O	323.15|full
Sulfur cycling enzymes (detailed)	Dissimilatory sulfur metabolism | Sulfite reduction	asrB	anaerobic sulfite reductase subunit B	Absent	0	None	Absent	0	None	Absent	0	None	Absent	0	None	asrB.hmm	K16951	Sulfite + 3 NADH + 3 H+ <=> hydrogen sulfide + 3 NAD+ + 3 H2O	sulfite; NADH; H+	hydrogen sulfide; NAD+; H2O	288.60|full
Sulfur cycling enzymes (detailed)	Dissimilatory sulfur metabolism | Sulfite reduction	asrC	anaerobic sulfite reductase subunit C	Absent	0	None	Absent	0	None	Absent	0	None	Absent	0	None	asrC.hmm	K00385	Sulfite + 3 NADH + 3 H+ <=> hydrogen sulfide + 3 NAD+ + 3 H2O	sulfite; NADH; H+	hydrogen sulfide; NAD+; H2O	324.10|full
Sulfur cycling enzymes (detailed)	Dissimilatory sulfur metabolism | Sulfur oxidation	sdo	sulfur dioxygenase	Present	1	SRR1917239_9606_341	Present	2	Old_saline_plankto.mb.76_k141_314782_83,Old_saline_plankto.mb.76_k141_128862_26	Absent	0	None	Present	1	CP000860.1_923	sulfur_dioxygenase_sdo.hmm	K17725	S-sulfanylglutathione + O2 + H2O = glutathione + sulfite + 2 H+ [RN:R08678]	S-sulfanylglutathione; O2; H2O	glutathione; sulfite; H+	120|full
Sulfur cycling enzymes (detailed)	Dissimilatory sulfur metabolism | Sulfur oxidation/reduction	sor	sulfur oxygenase/reductase	Absent	0	None	Absent	0	None	Absent	0	None	Absent	0	None	PF07682.hmm	K16952	4 sulfur + 4 H2O + O2 = 2 hydrogen sulfide + 2 sulfite [RN:R07365]	sulfur; H2O; O2	hydrogen sulfide; sulfite	300|full
Sulfur cycling enzymes (detailed)	Dissimilatory sulfur metabolism | Sulfur reduction	sreA	sulfur reductase molybdopterin subunit	Absent	0	None	Absent	0	None	Absent	0	None	Absent	0	None	K17219.hmm	K17219	sulfur + reduced acceptor = hydrogen sulfide + acceptor	sulfur, reduced acceptor	hydrogen sulfide, acceptor	1889.97|full
Sulfur cycling enzymes (detailed)	Dissimilatory sulfur metabolism | Sulfur reduction	sreB	sulfur reductase FeS subunit	Absent	0	None	Absent	0	None	Absent	0	None	Absent	0	None	K17220.hmm	K17220	sulfur + reduced acceptor = hydrogen sulfide + acceptor	sulfur, reduced acceptor	hydrogen sulfide, acceptor	486.50|full
Sulfur cycling enzymes (detailed)	Dissimilatory sulfur metabolism | Sulfur reduction	sreC	sulfur reductase membrane anchor	Absent	0	None	Absent	0	None	Absent	0	None	Absent	0	None	K17221.hmm	K17221	sulfur + reduced acceptor = hydrogen sulfide + acceptor	sulfur, reduced acceptor	hydrogen sulfide, acceptor	721.30|full
Sulfur cycling enzymes (detailed)	Dissimilatory sulfur metabolism | Thiosulfate oxidation	soxA	L-cysteine S-thiosulfotransferase	Absent	0	None	Present	2	Old_saline_plankto.mb.76_k141_440772_34,Old_saline_plankto.mb.76_k141_111045_39	Absent	0	None	Absent	0	None	soxA.hmm	K17222	[SoxY protein]-L-cysteine + thiosulfate + 2 ferricytochrome c = [SoxY protein]-S-sulfosulfanyl-L-cysteine + 2 ferrocytochrome c + 2 H+ [RN:R12163]; [SoxY protein]-S-sulfanyl-L-cysteine + thiosulfate + 2 ferricytochrome c = [SoxY protein]-S-(2-sulfodisulfanyl)-L-cysteine + 2 ferrocytochrome c + 2 H+ [RN:R12164]	[SoxY protein]-L-cysteine; thiosulfate [CPD:C00320]; ferricytochrome c [CPD:C00125]; [SoxY protein]-S-sulfanyl-L-cysteine	[SoxY protein]-S-sulfosulfanyl-L-cysteine; ferrocytochrome c; H+; [SoxY protein]-S-(2-sulfodisulfanyl)-L-cysteine	110.00|full
Sulfur cycling enzymes (detailed)	Dissimilatory sulfur metabolism | Thiosulfate oxidation	soxB	S-sulfosulfanyl-L-cysteine sulfohydrolase	Absent	0	None	Present	1	Old_saline_plankto.mb.76_k141_440772_35	Absent	0	None	Absent	0	None	soxB.hmm	K17224	[SoxY protein]-S-sulfosulfanyl-L-cysteine + H2O = [SoxY protein]-S-sulfanyl-L-cysteine + sulfate [RN:R12096]; [SoxY protein]-S-(2-sulfodisulfanyl)-L-cysteine + H2O = [SoxY protein]-S-disulfanyl-L-cysteine + sulfate [RN:R12097]	[SoxY protein]-S-sulfosulfanyl-L-cysteine; H2O; [SoxY protein]-S-(2-sulfodisulfanyl)-L-cysteine	[SoxY protein]-S-sulfanyl-L-cysteine; sulfate; [SoxY protein]-S-disulfanyl-L-cysteine	550.00|full
Sulfur cycling enzymes (detailed)	Dissimilatory sulfur metabolism | Thiosulfate oxidation	soxC	sulfane dehydrogenase subunit SoxC	Absent	0	None	Absent	0	None	Absent	0	None	Absent	0	None	soxC.hmm	K17225	thiosulfate + 5 H2O + 8 ferricytochrome c = 2 sulfate + 8 ferrocytochrome c + 10 H+	thiosulfate; H2O; ferricytochrome c	sulfate; ferrocytochrome c; H+	320.00|full
Sulfur cycling enzymes (detailed)	Dissimilatory sulfur metabolism | Thiosulfate oxidation	soxD	S-disulfanyl-L-cysteine oxidoreductase SoxD	Absent	0	None	Absent	0	None	Absent	0	None	Absent	0	None	soxD.hmm	K22622	[SoxY protein]-S-disulfanyl-L-cysteine + 6 ferricytochrome c + 3 H2O = [SoxY protein]-S-sulfosulfanyl-L-cysteine + 6 ferrocytochrome c + 6 H+ [RN:R11971]	[SoxY protein]-S-disulfanyl-L-cysteine; ferricytochrome c; H2O	[SoxY protein]-S-sulfosulfanyl-L-cysteine; ferrocytochrome c [CPD:C00126]; H+	90.00|full
Sulfur cycling enzymes (detailed)	Dissimilatory sulfur metabolism | Thiosulfate oxidation	soxX	L-cysteine S-thiosulfotransferase	Absent	0	None	Present	2	Old_saline_plankto.mb.76_k141_440772_31,Old_saline_plankto.mb.76_k141_111045_39	Absent	0	None	Absent	0	None	soxX.hmm	K17223	[SoxY protein]-L-cysteine + thiosulfate + 2 ferricytochrome c = [SoxY protein]-S-sulfosulfanyl-L-cysteine + 2 ferrocytochrome c + 2 H+ [RN:R12163]; [SoxY protein]-S-sulfanyl-L-cysteine + thiosulfate + 2 ferricytochrome c = [SoxY protein]-S-(2-sulfodisulfanyl)-L-cysteine + 2 ferrocytochrome c + 2 H+ [RN:R12164]	[SoxY protein]-L-cysteine; thiosulfate; ferricytochrome c; [SoxY protein]-S-sulfanyl-L-cysteine	[SoxY protein]-S-sulfosulfanyl-L-cysteine; ferrocytochrome c; H+; [SoxY protein]-S-(2-sulfodisulfanyl)-L-cysteine	61.00|full
Sulfur cycling enzymes (detailed)	Dissimilatory sulfur metabolism | Thiosulfate oxidation	soxY	sulfur-oxidizing protein SoxY	Absent	0	None	Present	2	Old_saline_plankto.mb.76_k141_137901_22,Old_saline_plankto.mb.76_k141_440772_32	Absent	0	None	Absent	0	None	soxY.hmm	K17226	thiosulfate + 5 H2O + 8 ferricytochrome c = 2 sulfate + 8 ferrocytochrome c + 10 H+	thiosulfate; H2O; ferricytochrome c	sulfate; ferrocytochrome c; H+	125.00|full
Sulfur cycling enzymes (detailed)	Dissimilatory sulfur metabolism | Thiosulfate oxidation	soxYZ	soxYZ_like_carrier	Absent	0	None	Absent	0	None	Absent	0	None	Absent	0	None	soxYZ_like_carrier.hmm	N/A	quinoprotein dehydrogenase-associated SoxYZ-like carrier	N/A	N/A	120.00|full
Sulfur cycling enzymes (detailed)	Dissimilatory sulfur metabolism | Thiosulfate oxidation	soxZ	sulfur-oxidizing protein SoxZ	Absent	0	None	Present	2	Old_saline_plankto.mb.76_k141_137901_21,Old_saline_plankto.mb.76_k141_440772_33	Absent	0	None	Absent	0	None	soxZ.hmm	K17227	thiosulfate + 5 H2O + 8 ferricytochrome c = 2 sulfate + 8 ferrocytochrome c + 10 H+	thiosulfate; H2O; ferricytochrome c	sulfate; ferrocytochrome c; H+	76.00|full
Sulfur cycling enzymes (detailed)	Dissimilatory sulfur metabolism | Sulfate reduction	aprA	adenylylsulfate reductase, subunit A	Absent	0	None	Present	2	Old_saline_plankto.mb.76_k141_952163_24,Old_saline_plankto.mb.76_k141_884474_52	Absent	0	None	Present	1	CP000860.1_1923	aprA.hmm	K00394	AMP + sulfite + acceptor = adenylyl sulfate + reduced acceptor [RN:R00860]	AMP; sulfite; acceptor	adenylyl sulfate; reduced acceptor	641.75|full
Sulfur cycling enzymes (detailed)	Dissimilatory sulfur metabolism | Sulfate reduction	aprB	adenylylsulfate reductase, subunit B	Absent	0	None	Present	2	Old_saline_plankto.mb.76_k141_884474_53,Old_saline_plankto.mb.76_k141_952163_25	Absent	0	None	Present	1	CP000860.1_1924	aprB.hmm	K00395	AMP + sulfite + acceptor = adenylyl sulfate + reduced acceptor [RN:R00860]	AMP; sulfite; acceptor	adenylyl sulfate; reduced acceptor	135.65|full
Sulfur cycling enzymes (detailed)	Dissimilatory sulfur metabolism | Sulfate reduction	sat	sulfate adenylyltransferase	Absent	0	None	Present	2	Old_saline_plankto.mb.76_k141_884474_54,Old_saline_plankto.mb.76_k141_154827_20	Absent	0	None	Present	2	CP000860.1_1098,CP000860.1_1100	TIGR00339.hmm	K00958	ATP + sulfate = diphosphate + adenylyl sulfate [RN:R00529]	ATP; sulfate	diphosphate; adenylyl sulfate	181.80|full
Sulfur cycling enzymes (detailed)	Dissimilatory sulfur metabolism | Thiosulfate disproportionation	phsA	thiosulfate reductase / polysulfide reductase chain A	Absent	0	None	Absent	0	None	Absent	0	None	Absent	0	None	thiosulfate_reductase_phsA.hmm	K08352	thiosulfate + a quinol = sulfite + hydrogen sulfide + a quinone [RN:R11488]	thiosulfate; quinol	sulfite; hydrogen sulfide; quinone	323|full
Sulfur cycling enzymes (detailed)	Assimilatory sulfur metabolism| Sulfate <-> APS (Adenosine 5'-phosphosulfate)	cysD	sulfate adenylyltransferase subunit 2	Present	1	SRR1917239_1495_143	Absent	0	None	Absent	0	None	Absent	0	None	K00957.hmm	K00957	ATP + sulfate = diphosphate + adenylyl sulfate [RN:R00529]	ATP; sulfate	diphosphate; adenylyl sulfate	190.13|domain
Sulfur cycling enzymes (detailed)	Assimilatory sulfur metabolism| Sulfate <-> APS (Adenosine 5'-phosphosulfate)	cysN	sulfate adenylyltransferase subunit 1	Present	1	SRR1917239_1495_142	Absent	0	None	Absent	0	None	Absent	0	None	K00956.hmm	K00956	ATP + sulfate = diphosphate + adenylyl sulfate [RN:R00529]	ATP; sulfate	diphosphate; adenylyl sulfate	537.13|domain
Sulfur cycling enzymes (detailed)	Assimilatory sulfur metabolism| Sulfate <-> APS (Adenosine 5'-phosphosulfate)	cysNC	bifunctional enzyme CysN/CysC	Present	1	SRR1917239_1495_142	Absent	0	None	Absent	0	None	Absent	0	None	K00955.hmm	K00955	ATP + sulfate = diphosphate + adenylyl sulfate [RN:R00529]	ATP; sulfate	diphosphate; adenylyl sulfate	736.20|full
Sulfur cycling enzymes (detailed)	Assimilatory sulfur metabolism| APS (Adenosine 5'-phosphosulfate) <-> PAPS (3'-Phosphoadenosine 5'-phosphosulfate)	cysC	adenylylsulfate kinase	Absent	0	None	Absent	0	None	Absent	0	None	Absent	0	None	K00860.hmm	K00860	ATP + adenylyl sulfate = ADP + 3'-phosphoadenylyl sulfate [RN:R00509]	ATP; adenylyl sulfate	ADP; 3'-phosphoadenylyl sulfate	330.53|domain
Sulfur cycling enzymes (detailed)	Assimilatory sulfur metabolism| APS (Adenosine 5'-phosphosulfate) <-> PAPS (3'-Phosphoadenosine 5'-phosphosulfate)	cysNC	bifunctional enzyme CysN/CysC	Present	1	SRR1917239_1495_142	Absent	0	None	Absent	0	None	Absent	0	None	K00955.hmm	K00955	ATP + adenylyl sulfate = ADP + 3'-phosphoadenylyl sulfate [RN:R00509]	ATP; adenylyl sulfate	ADP; 3'-phosphoadenylyl sulfate	736.20|full
Sulfur cycling enzymes (detailed)	Assimilatory sulfur metabolism| PAPS (3'-Phosphoadenosine 5'-phosphosulfate) <-> Sulfite	cysH	phosphoadenosine phosphosulfate reductase	Present	1	SRR1917239_3474_23	Absent	0	None	Present	1	SRR13727535_07918_129	Present	1	CP000860.1_815	K00390.hmm	K00390	3'-phosphoadenosine 5'-phosphosulfate + sulfite + thioredoxin disulfide = 3'-phosphoadenylyl sulfate + thioredoxin [RN:R02021]	3'-Phosphoadenosine 5'-phosphosulfate; sulfite; thioredoxin disulfide	3'-phosphoadenylyl sulfate; thioredoxin	163.33|full
Sulfur cycling enzymes (detailed)	Assimilatory sulfur metabolism| Sulfite -> Sulfide	cysJ	sulfite reductase (NADPH) flavoprotein alpha-component	Absent	0	None	Absent	0	None	Absent	0	None	Absent	0	None	K00380.hmm	K00380	hydrogen sulfide + 3 NADP+ + 3 H2O = sulfite + 3 NADPH + 3 H+ [RN:R00858]	hydrogen sulfide; NADP+	sulfite; 3 NADPH	520.13|full
Sulfur cycling enzymes (detailed)	Assimilatory sulfur metabolism| Sulfide -> Cysteine	cysK	cysteine synthase	Present	1	SRR1917239_3474_52	Absent	0	None	Present	1	SRR13727535_12674_31	Absent	0	None	K01738.hmm	K01738	O-acetyl-L-serine + hydrogen sulfide = L-cysteine + acetate [RN:R00897]	O-acetyl-L-serine; hydrogen sulfide	L-cysteine; acetate	424.83|domain
Sulfur cycling enzymes (detailed)	Assimilatory sulfur metabolism| Sulfide -> Cysteine	cysM	S-sulfo-L-cysteine synthase (O-acetyl-L-serine-dependent)	Absent	0	None	Present	1	Old_saline_plankto.mb.76_k141_193493_3	Absent	0	None	Present	1	CP000860.1_1340	K12339.hmm	K12339	O-acetyl-L-serine + hydrogen sulfide = L-cysteine + acetate [RN:R00897]	O-acetyl-L-serine; hydrogen sulfide	L-cysteine; acetate	410.00|domain
Sulfur cycling enzymes (detailed)	DMSO metabolism | DMSO (Dimethyl sulfoxide) -> Methanesulfonate	dsoA	DMS oxygenase alpha subunit	Absent	0	None	Absent	0	None	Absent	0	None	Absent	0	None	PF06099.hmm	N/A	dimethyl sulfoxide + NADH + O2 + H+ = dimethyl sulfone + NAD+ + H2O	dimethyl sulfoxide; NADH; O2	dimethyl sulfone; NAD+	50.4|full
Sulfur cycling enzymes (detailed)	DMSO metabolism | DMSO (Dimethyl sulfoxide) -> Methanesulfonate	dsoB	DMS oxygenase beta subunit	Absent	0	None	Absent	0	None	Absent	0	None	Absent	0	None	PF02332.hmm	N/A	dimethyl sulfoxide + NADH + O2 + H+ = dimethyl sulfone + NAD+ + H2O	dimethyl sulfoxide; NADH; O2	dimethyl sulfone; NAD+	160.4|full
Sulfur cycling enzymes (detailed)	DMSO metabolism | DMSO (Dimethyl sulfoxide) -> Methanesulfonate	sfnG	dimethylsulfone monooxygenase	Absent	0	None	Absent	0	None	Absent	0	None	Absent	0	None	K17228.hmm	K17228	dimethyl sulfone + FMNH2 + O2 = methanesulfinate + formaldehyde + FMN + H2O [RN:R11457]	dimethyl sulfone; FMNH2; O2	methanesulfinate; formaldehyde; FMN	348.03|domain
Sulfur cycling enzymes (detailed)	DMSO metabolism | DMSO (Dimethyl sulfoxide) -> Methanesulfonate	msuD	methanesulfonate monooxygenase	Absent	0	None	Absent	0	None	Absent	0	None	Absent	0	None	PF00296.hmm	N/A	methanesulfonate + FMNH2 + O2 = formaldehyde + sulfite + FMN + H2O + 2 H+	methanesulfonate; FMNH2; O2	formaldehyde; sulfite; FMN	264.3|full
Sulfur cycling enzymes (detailed)	DMSO metabolism | DMSO (Dimethyl sulfoxide) <-> DMS (Dimethyl sulfide)	dsoA	DMS oxygenase alpha subunit	Absent	0	None	Absent	0	None	Absent	0	None	Absent	0	None	PF06099.hmm	N/A	dimethyl sulfoxide + NADH + O2 + H+ = dimethyl sulfone + NAD+ + H2O	dimethyl sulfoxide; NADH; O2	dimethyl sulfone; NAD+	50.4|full
Sulfur cycling enzymes (detailed)	DMSO metabolism | DMSO (Dimethyl sulfoxide) <-> DMS (Dimethyl sulfide)	dsoB	DMS oxygenase beta subunit	Absent	0	None	Absent	0	None	Absent	0	None	Absent	0	None	PF02332.hmm	N/A	dimethyl sulfoxide + NADH + O2 + H+ = dimethyl sulfone + NAD+ + H2O	dimethyl sulfoxide; NADH; O2	dimethyl sulfone; NAD+	160.4|full
Sulfur cycling enzymes (detailed)	DMSO metabolism | DMSO (Dimethyl sulfoxide) <-> DMS (Dimethyl sulfide)	ddhA	dimethylsulfide dehydrogenase subunit alpha	Present	1	SRR1917239_2556_78	Present	2	Old_saline_plankto.mb.76_k141_249037_28,Old_saline_plankto.mb.76_k141_440772_26	Present	1	SRR13727535_12018_6	Present	1	CP000860.1_108	K16964.hmm	K16964	dimethyl sulfide + 2 ferricytochrome c2 + H2O = dimethyl sulfoxide + 2 ferrocytochrome c2 + 2 H+ [RN:R09500]	dimethyl sulfide; 2 ferricytochrome c2	dimethyl sulfoxide; 2 ferrocytochrome c2	50|full
Sulfur cycling enzymes (detailed)	DMSO metabolism | DMSO (Dimethyl sulfoxide) <-> DMS (Dimethyl sulfide)	dmsA	anaerobic dimethyl sulfoxide reductase subunit A	Absent	0	None	Absent	0	None	Absent	0	None	Absent	0	None	K07306.hmm	K07306	dimethyl sulfide + menaquinone + H2O = dimethyl sulfoxide + menaquinol [RN:R09501]	dimethyl sulfide; menaquinone	dimethyl sulfoxide; menaquinol	628.77|domain
Sulfur cycling enzymes (detailed)	DMSO metabolism | DMS (Dimethyl sulfide) <-> Methanethiol	dmoA	dimethyl-sulfide monooxygenase subunit A	Absent	0	None	Absent	0	None	Absent	0	None	Absent	0	None	K16967.hmm	K16967	dimethyl sulfide + O2 + NADH + H+ = methanethiol + formaldehyde + NAD+ + H2O [RN:R09786]	dimethyl sulfide; O2; NADH	methanethiol; formaldehyde; NAD+	50|full
Sulfur cycling enzymes (detailed)	DMSO metabolism | DMS (Dimethyl sulfide) <-> Methanethiol	dmoB	dimethyl-sulfide monooxygenase subunit B	Absent	0	None	Present	1	Old_saline_plankto.mb.76_k141_542493_48	Present	3	SRR13727535_09253_23,SRR13727535_03671_25,SRR13727535_00847_63	Absent	0	None	PF01613.hmm	N/A	dimethyl sulfide + O2 + NADH + H+ = methanethiol + formaldehyde + NAD+ + H2O [RN:R09786]	dimethyl sulfide; O2; NADH	methanethiol; formaldehyde; NAD+	50.1|full
Sulfur cycling enzymes (detailed)	DMSO metabolism | DMS (Dimethyl sulfide) <-> Methanethiol	mddA	methanethiol S-methyltransferase	Absent	0	None	Absent	0	None	Absent	0	None	Absent	0	None	K21310.hmm	K21310	S-adenosyl-L-methionine + methanethiol = S-adenosyl-L-homocysteine + dimethyl sulfide [RN:R11546]	S-adenosyl-L-methionine; methanethiol	S-adenosyl-L-homocysteine; dimethyl sulfide	86.03|full
Sulfur cycling enzymes (detailed)	Sulfite production from organic sulfur | Taurine -> Sulfite	tauD	taurine dioxygenase	Absent	0	None	Absent	0	None	Absent	0	None	Absent	0	None	K03119.hmm	K03119	taurine + 2-oxoglutarate + O2 = sulfite + aminoacetaldehyde + succinate + CO2 [RN:R05320]	taurine; 2-oxoglutarate; O2	sulfite; aminoacetaldehyde; succinate; CO2	328.90|domain
Sulfur cycling enzymes (detailed)	Sulfite production from organic sulfur | Alkylsulfonate/Isethionate -> Sulfite	ssuD	alkanesulfonate monooxygenase	Absent	0	None	Absent	0	None	Absent	0	None	Absent	0	None	K04091.hmm	K04091	alkanesulfonate + FMNH2 + O2 = aldehyde + FMN + sulfite + H2O [RN:R07210]	alkanesulfonate; FMNH2; O2	aldehyde; FMN; sulfite	339.20|full
Sulfur cycling enzymes (detailed)	Sulfite production from organic sulfur | Methanesulfonate -> Sulfite	msmA	methanesulfonate monooxygenase	Absent	0	None	Absent	0	None	Absent	0	None	Absent	0	None	K16968.hmm	K16968	methanesulfonate + NADH + H+ + O2 = formaldehyde + NAD+ + sulfite + H2O [RN:R09513]	methanesulfonate; NADH; O2	formaldehyde; NAD+; sulfite	482.50|full
Sulfur cycling enzymes (detailed)	Metabolism of organic sulfur | Cysteine <-> Cystathionine	metB	cystathionine gamma-synthase	Absent	0	None	Absent	0	None	Absent	0	None	Absent	0	None	K01739.hmm	K01739	O4-succinyl-L-homoserine + L-cysteine = L-cystathionine + succinate [RN:R03260]	O4-succinyl-L-homoserine; L-cysteine	L-cystathionine; succinate	457.87|domain
Sulfur cycling enzymes (detailed)	Metabolism of organic sulfur | Cysteine <-> 3-mercaptopyruvate	aspB	aspartate aminotransferase	Absent	0	None	Present	1	Old_saline_plankto.mb.76_k141_158424_10	Absent	0	None	Present	1	CP000860.1_1637	K00812.hmm	K00812	L-aspartate + 2-oxoglutarate = oxaloacetate + L-glutamate [RN:R00355]	L-aspartate; 2-oxoglutarate	oxaloacetate; L-glutamate	464.33|full
Sulfur cycling enzymes (detailed)	Metabolism of organic sulfur | OAHS (O-acetylhomoserine) + Sulfide -> Homocysteine	metY	O-acetylhomoserine (thiol)-lyase	Absent	0	None	Absent	0	None	Absent	0	None	Absent	0	None	K01740.hmm	K01740	O-acetyl-L-homoserine + methanethiol = L-methionine + acetate [RN:R00651]	O-acetyl-L-homoserine; methanethiol	L-methionine; acetate	398.37|domain
Sulfur cycling enzymes (detailed)	Metabolism of organic sulfur | Cystathionine -> Homocysteine	malY	cysteine-S-conjugate beta-lyase	Absent	0	None	Absent	0	None	Present	1	SRR13727535_12674_14	Absent	0	None	K14155.hmm	K14155	L-cystathionine + H2O = L-homocysteine + pyruvate + ammonium	L-cystathionine	L-homocysteine; pyruvate; ammonium	285.60|full
Sulfur cycling enzymes (detailed)	Metabolism of organic sulfur | Cystathionine -> Homocysteine	metC	cysteine-S-conjugate beta-lyase	Absent	0	None	Absent	0	None	Absent	0	None	Absent	0	None	K01760.hmm	K01760	L-cystathionine + H2O = L-homocysteine + pyruvate + ammonium	L-cystathionine	L-homocysteine; pyruvate; ammonium	490.93|domain
Sulfur cycling enzymes (detailed)	Metabolism of organic sulfur | MHO (L-methionine (R)-S-oxide) -> Methionine)	msrC	L-methionine (R)-S-oxide reductase	Present	1	SRR1917239_5211_248	Absent	0	None	Absent	0	None	Absent	0	None	K08968.hmm	K08968	L-methionine-(R)-S-oxide + reduced thioredoxin = L-methionine + oxidized thioredoxin + H2O	L-methionine-(R)-S-oxide; reduced thioredoxin	L-methionine; oxidized thioredoxin	90.67|domain
Sulfur cycling enzymes (detailed)	Metabolism of organic sulfur | Homocysteine -> Methionine	metH	5-methyltetrahydrofolate--homocysteine methyltransferase	Present	4	SRR1917239_1491_17,SRR1917239_9589_143,SRR1917239_9589_142,SRR1917239_1491_18	Present	1	Old_saline_plankto.mb.76_k141_140285_10	Absent	0	None	Absent	0	None	K00548.hmm	K00548	5-methyltetrahydrofolate + L-homocysteine = tetrahydrofolate + L-methionine [RN:R00946]	5-methyltetrahydrofolate; L-homocysteine	tetrahydrofolate; L-methionine	272.87|domain
Sulfur cycling enzymes (detailed)	Metabolism of organic sulfur | Homocysteine <-> Methionine	metE	5-methyltetrahydropteroyltriglutamate--homocysteine methyltransferase	Absent	0	None	Present	1	Old_saline_plankto.mb.76_k141_348264_58	Present	1	SRR13727535_05291_27	Present	1	CP000860.1_2033	K00549.hmm	K00549	5-methyltetrahydropteroyltri-L-glutamate + L-homocysteine = tetrahydropteroyltri-L-glutamate + L-methionine [RN:R04405]	5-methyltetrahydropteroyltri-L-glutamate; L-homocysteine	tetrahydropteroyltri-L-glutamate; L-methionine	36.93|full
Sulfur cycling enzymes (detailed)	Metabolism of organic sulfur | SAH (S-adenosyl-L-homocysteine) -> Homocysteine	ahcY	adenosylhomocysteinase	Present	1	SRR1917239_3234_16	Present	1	Old_saline_plankto.mb.76_k141_49458_19	Present	1	SRR13727535_10306_21	Present	1	CP000860.1_660	K01251.hmm	K01251	S-adenosyl-L-homocysteine + H2O = L-homocysteine + adenosine [RN:R00192]	S-adenosyl-L-homocysteine	L-homocysteine; adenosine	73.23|full
Sulfur cycling enzymes (detailed)	Metabolism of organic sulfur | SRH (S-ribosylhomocysteine) -> Homocysteine	luxS	S-ribosylhomocysteine lyase	Absent	0	None	Absent	0	None	Absent	0	None	Absent	0	None	K07173.hmm	K07173	S-(5-deoxy-D-ribos-5-yl)-L-homocysteine = L-homocysteine + (4S)-4,5-dihydroxypentan-2,3-dione [RN:R01291]	S-(5-deoxy-D-ribos-5-yl)-L-homocysteine	L-homocysteine; (4S)-4,5-dihydroxypentan-2,3-dione	109.23|full
Sulfur cycling enzymes (detailed)	Metabolism of organic sulfur | SAH (S-adenosyl-L-homocysteine) -> SRH (S-ribosylhomocysteine)	mtnN	adenosylhomocysteine nucleosidase	Absent	0	None	Absent	0	None	Absent	0	None	Absent	0	None	K01243.hmm	K01243	S-adenosyl-L-homocysteine + H2O = S-ribosyl-L-homocysteine + adenine	S-adenosyl-L-homocysteine	S-ribosyl-L-homocysteine; adenine	107.13|domain
Sulfur cycling enzymes (detailed)	Sulfur-related amino acid metabolism | Cysteine -> Sulfide	cysK	cysteine synthase	Present	1	SRR1917239_3474_52	Absent	0	None	Present	1	SRR13727535_12674_31	Absent	0	None	K01738.hmm	K01738	O-acetyl-L-serine + hydrogen sulfide = L-cysteine + acetate [RN:R00897]	O-acetyl-L-serine; hydrogen sulfide	L-cysteine; acetate	424.83|domain
Sulfur cycling enzymes (detailed)	Sulfur-related amino acid metabolism | Cysteine -> Sulfide	cysM	S-sulfo-L-cysteine synthase (O-acetyl-L-serine-dependent)	Absent	0	None	Present	1	Old_saline_plankto.mb.76_k141_193493_3	Absent	0	None	Present	1	CP000860.1_1340	K12339.hmm	K12339	O-acetyl-L-serine + hydrogen sulfide = L-cysteine + acetate [RN:R00897]	O-acetyl-L-serine; hydrogen sulfide	L-cysteine; acetate	410.00|domain
Sulfur cycling enzymes (detailed)	Sulfur-related amino acid metabolism | Cysteine -> Sulfide	malY	cysteine-S-conjugate beta-lyase	Absent	0	None	Absent	0	None	Present	1	SRR13727535_12674_14	Absent	0	None	K14155.hmm	K14155	L-cystathionine + H2O = L-homocysteine + pyruvate + ammonium	L-cystathionine	L-homocysteine; pyruvate; ammonium	285.60|full
Sulfur cycling enzymes (detailed)	Sulfur-related amino acid metabolism | Cysteine -> Sulfide	dcyD	D-cysteine desulfhydrase	Absent	0	None	Absent	0	None	Absent	0	None	Absent	0	None	K05396.hmm	K05396	D-cysteine + H2O = sulfide + NH3 + pyruvate [RN:R01874]	D-cysteine	sulfide; NH3; pyruvate	359.70|full
Sulfur cycling enzymes (detailed)	Sulfur-related amino acid metabolism | Cysteine -> Sulfide	metC	cysteine-S-conjugate beta-lyase	Absent	0	None	Absent	0	None	Absent	0	None	Absent	0	None	K01760.hmm	K01760	L-cysteine + H2O = pyruvate + hydrogen sulfide + ammonium	L-cysteine	pyruvate; hydrogen sulfide; ammonium	490.93|domain
Sulfur cycling enzymes (detailed)	Sulfur-related amino acid metabolism | Methionine -> Methanethiol	megL	methionine gamma-lyase	Absent	0	None	Present	1	Old_saline_plankto.mb.76_k141_542493_30	Absent	0	None	Absent	0	None	PF01053.hmm	N/A	L-methionine + H2O = methanethiol + 2-oxobutanoate + ammonium	L-methionine	methanethiol; 2-oxobutanoate; ammonium	432.5|full
Sulfur cycling enzymes (detailed)	Sulfur-related amino acid metabolism | Methionine -> SAMe (S-adenosyl-L-methionine)	metK	S-adenosylmethionine synthetase	Present	1	SRR1917239_5211_8	Present	2	Old_saline_plankto.mb.76_k141_49458_21,Old_saline_plankto.mb.76_k141_732617_7	Present	1	SRR13727535_02016_40	Present	1	CP000860.1_2126	K00789.hmm	K00789	ATP + L-methionine + H2O = phosphate + diphosphate + S-adenosyl-L-methionine [RN:R00177]	ATP; L-methionin	phosphate; diphosphate; S-adenosyl-L-methionine	18.10|full
Sulfur cycling enzymes (detailed)	Sulfur-related amino acid metabolism | SAMe (S-adenosyl-L-methionine) -> SAH (S-adenosyl-L-homocysteine)	dcm	DNA (cytosine-5)-methyltransferase 1	Present	2	SRR1917239_9589_49,SRR1917239_2556_48	Absent	0	None	Absent	0	None	Absent	0	None	K00558.hmm	K00558	S-adenosyl-L-methionine + DNA containing cytosine = S-adenosyl-L-homocysteine + DNA containing 5-methylcytosine [RN:R00380]	S-adenosyl-L-methionine; DNA containing cytosine	S-adenosyl-L-homocysteine; DNA containing 5-methylcytosine	150.10|full
					61			119			40			60
